# Supplementary material for: Chromosomal copy number variation reveals differential levels of genomic plasticity in distinct Trypanosoma cruzi strains
Source: BMC Genomics. 2015 Jul 4;16(1):499. doi: 10.1186/s12864-015-1680-4 (PMC4491234; doi:10.1186/s12864-015-1680-4)
Supplement: Additional file 1: Table S1. — T. cruzi CL Brener single copy genes. [file 12864_2015_1680_MOESM1_ESM.xlsx]

## Sheet: Plan1
Supplementary Table 1 : T. cruzi CL Brener single copy genes
Gene ID and Chromosome number of the 1563 Esmeraldo-Like / Non Esmeraldo Single Copy genes
Esmeraldo-Like Orthologs				Non-Esmeraldo Orthologs
Chromosome	Gene_ID			Chromosome	Gene_ID
TcChr1	Tc00.1047053506533.70			TcChr1	Tc00.1047053509395.10
TcChr1	Tc00.1047053411427.40			TcChr1	Tc00.1047053509395.59
TcChr1	Tc00.1047053503653.50			TcChr1	Tc00.1047053509395.120
TcChr1	Tc00.1047053503653.20			TcChr1	Tc00.1047053505037.30
TcChr1	Tc00.1047053510077.30			TcChr1	Tc00.1047053505037.60
TcChr2	Tc00.1047053507941.30			TcChr2	Tc00.1047053509985.50
TcChr2	Tc00.1047053507941.40			TcChr2	Tc00.1047053509985.40
TcChr2	Tc00.1047053507941.50			TcChr2	Tc00.1047053509985.30
TcChr2	Tc00.1047053507941.60			TcChr2	Tc00.1047053509985.20
TcChr2	Tc00.1047053507941.120			TcChr2	Tc00.1047053507943.60
TcChr2	Tc00.1047053510351.40			TcChr2	Tc00.1047053507601.140
TcChr2	Tc00.1047053510351.50			TcChr2	Tc00.1047053507601.130
TcChr2	Tc00.1047053510351.90			TcChr2	Tc00.1047053507601.70
TcChr2	Tc00.1047053508205.30			TcChr2	Tc00.1047053506123.30
TcChr2	Tc00.1047053510353.20			TcChr2	Tc00.1047053509541.10
TcChr3	Tc00.1047053506739.50			TcChr3	Tc00.1047053510819.60
TcChr3	Tc00.1047053506739.60			TcChr3	Tc00.1047053510819.70
TcChr3	Tc00.1047053506739.70			TcChr3	Tc00.1047053510819.90
TcChr3	Tc00.1047053506739.120			TcChr3	Tc00.1047053506315.20
TcChr3	Tc00.1047053506739.190			TcChr3	Tc00.1047053506315.90
TcChr3	Tc00.1047053506739.200			TcChr3	Tc00.1047053506315.100
TcChr3	Tc00.1047053505229.10			TcChr3	Tc00.1047053510823.30
TcChr3	Tc00.1047053507143.50			TcChr3	Tc00.1047053506319.30
TcChr3	Tc00.1047053507143.80			TcChr3	Tc00.1047053506319.60
TcChr4	Tc00.1047053509537.40			TcChr4	Tc00.1047053507681.250
TcChr4	Tc00.1047053509537.30			TcChr4	Tc00.1047053507681.240
TcChr4	Tc00.1047053509537.20			TcChr4	Tc00.1047053507681.230
TcChr4	Tc00.1047053506553.30			TcChr4	Tc00.1047053507769.40
TcChr4	Tc00.1047053510105.36			TcChr4	Tc00.1047053509715.26
TcChr4	Tc00.1047053510105.40			TcChr4	Tc00.1047053509715.30
TcChr4	Tc00.1047053510105.90			TcChr4	Tc00.1047053509715.80
TcChr4	Tc00.1047053510105.150			TcChr4	Tc00.1047053509715.140
TcChr4	Tc00.1047053510105.170			TcChr4	Tc00.1047053509717.20
TcChr4	Tc00.1047053510105.180			TcChr4	Tc00.1047053509717.30
TcChr4	Tc00.1047053510105.184			TcChr4	Tc00.1047053509717.34
TcChr4	Tc00.1047053510105.200			TcChr4	Tc00.1047053509717.50
TcChr4	Tc00.1047053510105.210			TcChr4	Tc00.1047053509717.60
TcChr4	Tc00.1047053510105.220			TcChr4	Tc00.1047053509717.70
TcChr5	Tc00.1047053510247.20			TcChr5	Tc00.1047053506491.10
TcChr5	Tc00.1047053508949.10			TcChr5	Tc00.1047053510119.30
TcChr5	Tc00.1047053508949.30			TcChr5	Tc00.1047053510119.50
TcChr5	Tc00.1047053508949.40			TcChr5	Tc00.1047053510119.60
TcChr5	Tc00.1047053506493.30			TcChr5	Tc00.1047053510121.110
TcChr5	Tc00.1047053506493.40			TcChr5	Tc00.1047053510121.120
TcChr5	Tc00.1047053506493.50			TcChr5	Tc00.1047053510121.130
TcChr5	Tc00.1047053506493.60			TcChr5	Tc00.1047053510121.140
TcChr5	Tc00.1047053506493.80			TcChr5	Tc00.1047053510121.160
TcChr5	Tc00.1047053508953.28			TcChr5	Tc00.1047053508059.24
TcChr5	Tc00.1047053508953.40			TcChr5	Tc00.1047053508059.30
TcChr5	Tc00.1047053508955.10			TcChr5	Tc00.1047053508059.40
TcChr5	Tc00.1047053506495.6			TcChr5	Tc00.1047053503965.30
TcChr6	Tc00.1047053507997.54			TcChr6	Tc00.1047053508593.44
TcChr6	Tc00.1047053507997.60			TcChr6	Tc00.1047053508593.50
TcChr6	Tc00.1047053507997.70			TcChr6	Tc00.1047053508593.60
TcChr6	Tc00.1047053506529.40			TcChr6	Tc00.1047053508593.100
TcChr6	Tc00.1047053506529.130			TcChr6	Tc00.1047053510885.40
TcChr6	Tc00.1047053506529.150			TcChr6	Tc00.1047053510885.60
TcChr6	Tc00.1047053506529.160			TcChr6	Tc00.1047053510885.70
TcChr6	Tc00.1047053506529.200			TcChr6	Tc00.1047053510885.110
TcChr6	Tc00.1047053506529.360			TcChr6	Tc00.1047053510889.50
TcChr6	Tc00.1047053506529.410			TcChr6	Tc00.1047053510889.110
TcChr6	Tc00.1047053506529.420			TcChr6	Tc00.1047053510889.120
TcChr6	Tc00.1047053506529.508			TcChr6	Tc00.1047053510889.221
TcChr6	Tc00.1047053506529.590			TcChr6	Tc00.1047053510889.270
TcChr6	Tc00.1047053510073.30			TcChr6	Tc00.1047053509399.190
TcChr6	Tc00.1047053510073.50			TcChr6	Tc00.1047053509399.170
TcChr6	Tc00.1047053506531.30			TcChr6	Tc00.1047053509399.70
TcChr6	Tc00.1047053507603.200			TcChr6	Tc00.1047053509429.270
TcChr6	Tc00.1047053507603.100			TcChr6	Tc00.1047053509429.170
TcChr6	Tc00.1047053507603.80			TcChr6	Tc00.1047053509429.150
TcChr6	Tc00.1047053507603.50			TcChr6	Tc00.1047053509429.120
TcChr6	Tc00.1047053507603.40			TcChr6	Tc00.1047053509429.110
TcChr6	Tc00.1047053507603.30			TcChr6	Tc00.1047053509429.100
TcChr6	Tc00.1047053507603.20			TcChr6	Tc00.1047053509429.90
TcChr7	Tc00.1047053508277.20			TcChr7	Tc00.1047053509941.120
TcChr7	Tc00.1047053508277.50			TcChr7	Tc00.1047053503543.10
TcChr7	Tc00.1047053508277.80			TcChr7	Tc00.1047053503541.20
TcChr7	Tc00.1047053508277.90			TcChr7	Tc00.1047053503541.10
TcChr7	Tc00.1047053508277.150			TcChr7	Tc00.1047053507913.30
TcChr7	Tc00.1047053508277.370			TcChr7	Tc00.1047053506445.60
TcChr7	Tc00.1047053508277.390			TcChr7	Tc00.1047053506445.80
TcChr7	Tc00.1047053505983.20			TcChr7	Tc00.1047053504839.50
TcChr7	Tc00.1047053504881.20			TcChr7	Tc00.1047053510043.40
TcChr8	Tc00.1047053503855.60			TcChr8	Tc00.1047053510335.10
TcChr8	Tc00.1047053503855.30			TcChr8	Tc00.1047053510337.30
TcChr8	Tc00.1047053509297.20			TcChr8	Tc00.1047053508199.20
TcChr8	Tc00.1047053504033.220			TcChr8	Tc00.1047053508199.50
TcChr8	Tc00.1047053504033.170			TcChr8	Tc00.1047053510339.14
TcChr8	Tc00.1047053504033.80			TcChr8	Tc00.1047053510339.80
TcChr8	Tc00.1047053510241.110			TcChr8	Tc00.1047053510579.30
TcChr8	Tc00.1047053504255.10			TcChr8	Tc00.1047053510577.40
TcChr8	Tc00.1047053510243.30			TcChr8	Tc00.1047053510575.200
TcChr8	Tc00.1047053510243.70			TcChr8	Tc00.1047053510575.150
TcChr8	Tc00.1047053510243.80			TcChr8	Tc00.1047053510575.140
TcChr8	Tc00.1047053510243.100			TcChr8	Tc00.1047053510575.130
TcChr8	Tc00.1047053510243.110			TcChr8	Tc00.1047053510575.120
TcChr8	Tc00.1047053506649.30			TcChr8	Tc00.1047053508351.60
TcChr8	Tc00.1047053506649.50			TcChr8	Tc00.1047053508351.40
TcChr8	Tc00.1047053506649.70			TcChr8	Tc00.1047053508351.10
TcChr8	Tc00.1047053506649.100			TcChr8	Tc00.1047053508349.20
TcChr8	Tc00.1047053507213.30			TcChr9	Tc00.1047053505999.70
TcChr9	Tc00.1047053511419.20			TcChr9	Tc00.1047053505999.110
TcChr9	Tc00.1047053511419.60			TcChr9	Tc00.1047053505999.130
TcChr9	Tc00.1047053511419.80			TcChr9	Tc00.1047053505999.150
TcChr9	Tc00.1047053506891.20			TcChr9	Tc00.1047053507949.154
TcChr9	Tc00.1047053511423.40			TcChr9	Tc00.1047053507949.150
TcChr9	Tc00.1047053511423.50			TcChr9	Tc00.1047053507949.140
TcChr9	Tc00.1047053511423.60			TcChr9	Tc00.1047053507949.130
TcChr9	Tc00.1047053511423.70			TcChr9	Tc00.1047053507949.120
TcChr9	Tc00.1047053511423.80			TcChr9	Tc00.1047053507949.80
TcChr9	Tc00.1047053511423.100			TcChr9	Tc00.1047053507949.20
TcChr9	Tc00.1047053511423.160			TcChr9	Tc00.1047053507949.10
TcChr9	Tc00.1047053511423.170			TcChr9	Tc00.1047053506479.120
TcChr9	Tc00.1047053508993.20			TcChr9	Tc00.1047053506479.80
TcChr9	Tc00.1047053503805.10			TcChr9	Tc00.1047053506477.60
TcChr9	Tc00.1047053508995.10			TcChr9	Tc00.1047053506477.40
TcChr9	Tc00.1047053508995.20			TcChr9	Tc00.1047053506477.30
TcChr9	Tc00.1047053508995.30			TcChr9	Tc00.1047053506477.20
TcChr9	Tc00.1047053508995.40			TcChr9	Tc00.1047053506477.10
TcChr9	Tc00.1047053508995.60			TcChr9	Tc00.1047053507945.20
TcChr9	Tc00.1047053504247.10			TcChr9	Tc00.1047053507945.10
TcChr9	Tc00.1047053504247.20			TcChr9	Tc00.1047053509991.90
TcChr9	Tc00.1047053504247.40			TcChr9	Tc00.1047053509991.29
TcChr9	Tc00.1047053511429.20			TcChr9	Tc00.1047053509001.30
TcChr9	Tc00.1047053506563.120			TcChr9	Tc00.1047053509003.10
TcChr9	Tc00.1047053506563.100			TcChr9	Tc00.1047053509003.50
TcChr9	Tc00.1047053506563.60			TcChr9	Tc00.1047053503869.50
TcChr9	Tc00.1047053506563.20			TcChr9	Tc00.1047053509005.40
TcChr9	Tc00.1047053510955.10			TcChr10	Tc00.1047053508637.69
TcChr10	Tc00.1047053511911.102			TcChr10	Tc00.1047053508637.70
TcChr10	Tc00.1047053511911.110			TcChr10	Tc00.1047053508637.79
TcChr10	Tc00.1047053511911.120			TcChr10	Tc00.1047053509693.80
TcChr10	Tc00.1047053506457.40			TcChr10	Tc00.1047053509693.160
TcChr10	Tc00.1047053506457.120			TcChr10	Tc00.1047053509693.170
TcChr10	Tc00.1047053506457.130			TcChr10	Tc00.1047053509695.40
TcChr10	Tc00.1047053509967.60			TcChr10	Tc00.1047053509695.120
TcChr10	Tc00.1047053509967.160			TcChr10	Tc00.1047053509695.130
TcChr10	Tc00.1047053509967.170			TcChr10	Tc00.1047053506855.360
TcChr10	Tc00.1047053511131.30			TcChr10	Tc00.1047053506855.350
TcChr10	Tc00.1047053511131.40			TcChr10	Tc00.1047053506855.340
TcChr10	Tc00.1047053511131.50			TcChr10	Tc00.1047053506855.260
TcChr10	Tc00.1047053511133.20			TcChr10	Tc00.1047053506855.190
TcChr10	Tc00.1047053503479.40			TcChr10	Tc00.1047053506855.180
TcChr10	Tc00.1047053503479.30			TcChr10	Tc00.1047053506855.140
TcChr10	Tc00.1047053508779.30			TcChr10	Tc00.1047053506855.120
TcChr10	Tc00.1047053508779.50			TcChr10	Tc00.1047053506855.80
TcChr10	Tc00.1047053508781.20			TcChr10	Tc00.1047053506855.70
TcChr10	Tc00.1047053508781.30			TcChr10	Tc00.1047053506853.50
TcChr10	Tc00.1047053508781.110			TcChr10	Tc00.1047053510519.40
TcChr10	Tc00.1047053506869.60			TcChr10	Tc00.1047053510519.20
TcChr10	Tc00.1047053508787.10			TcChr10	Tc00.1047053504069.20
TcChr10	Tc00.1047053511145.10			TcChr10	Tc00.1047053504069.50
TcChr10	Tc00.1047053511145.40			TcChr10	Tc00.1047053504069.53
TcChr10	Tc00.1047053511145.43			TcChr10	Tc00.1047053504069.60
TcChr10	Tc00.1047053511145.49			TcChr10	Tc00.1047053504069.80
TcChr10	Tc00.1047053511145.60			TcChr11	Tc00.1047053508857.50
TcChr11	Tc00.1047053510167.29			TcChr11	Tc00.1047053508857.70
TcChr11	Tc00.1047053506605.229			TcChr11	Tc00.1047053508857.80
TcChr11	Tc00.1047053506605.220			TcChr11	Tc00.1047053508857.90
TcChr11	Tc00.1047053506605.200			TcChr11	Tc00.1047053508857.100
TcChr11	Tc00.1047053506605.194			TcChr11	Tc00.1047053508857.160
TcChr11	Tc00.1047053506605.160			TcChr11	Tc00.1047053506985.30
TcChr11	Tc00.1047053506605.139			TcChr11	Tc00.1047053506985.20
TcChr11	Tc00.1047053506605.120			TcChr11	Tc00.1047053506985.10
TcChr11	Tc00.1047053506605.90			TcChr11	Tc00.1047053511239.10
TcChr11	Tc00.1047053506605.70			TcChr11	Tc00.1047053511239.60
TcChr11	Tc00.1047053506605.10			TcChr11	Tc00.1047053511239.80
TcChr11	Tc00.1047053504213.140			TcChr11	Tc00.1047053511239.110
TcChr11	Tc00.1047053504213.130			TcChr11	Tc00.1047053511239.130
TcChr11	Tc00.1047053504213.120			TcChr11	Tc00.1047053511239.150
TcChr11	Tc00.1047053504213.80			TcChr11	Tc00.1047053508859.20
TcChr11	Tc00.1047053504213.20			TcChr11	Tc00.1047053508859.30
TcChr11	Tc00.1047053504213.10			TcChr11	Tc00.1047053508859.70
TcChr11	Tc00.1047053508089.60			TcChr11	Tc00.1047053508859.74
TcChr11	Tc00.1047053508089.50			TcChr11	Tc00.1047053508859.109
TcChr11	Tc00.1047053508089.30			TcChr11	Tc00.1047053511245.90
TcChr11	Tc00.1047053506661.70			TcChr11	Tc00.1047053511245.130
TcChr11	Tc00.1047053506661.30			TcChr11	Tc00.1047053511245.140
TcChr11	Tc00.1047053506661.20			TcChr11	Tc00.1047053506983.60
TcChr11	Tc00.1047053508675.20			TcChr11	Tc00.1047053508865.10
TcChr11	Tc00.1047053506659.30			TcChr11	Tc00.1047053508865.30
TcChr11	Tc00.1047053506659.10			TcChr11	Tc00.1047053511249.34
TcChr11	Tc00.1047053506657.20			TcChr11	Tc00.1047053509935.20
TcChr11	Tc00.1047053506795.90			TcChr11	Tc00.1047053509937.20
TcChr11	Tc00.1047053506795.44			TcChr11	Tc00.1047053509937.30
TcChr11	Tc00.1047053506795.40			TcChr11	Tc00.1047053509937.160
TcChr11	Tc00.1047053510407.80			TcChr11	Tc00.1047053509937.210
TcChr11	Tc00.1047053510407.20			TcChr11	Tc00.1047053509937.220
TcChr11	Tc00.1047053510407.9			TcChr11	Tc00.1047053506443.50
TcChr11	Tc00.1047053508265.40			TcChr12	Tc00.1047053507705.20
TcChr12	Tc00.1047053503905.40			TcChr12	Tc00.1047053507705.10
TcChr12	Tc00.1047053503905.50			TcChr12	Tc00.1047053506149.20
TcChr12	Tc00.1047053505945.80			TcChr12	Tc00.1047053509553.20
TcChr12	Tc00.1047053505945.50			TcChr12	Tc00.1047053507623.30
TcChr12	Tc00.1047053505943.40			TcChr12	Tc00.1047053507623.50
TcChr12	Tc00.1047053505943.20			TcChr12	Tc00.1047053507623.90
TcChr12	Tc00.1047053505941.30			TcChr12	Tc00.1047053509561.70
TcChr12	Tc00.1047053503897.120			TcChr12	Tc00.1047053509561.100
TcChr12	Tc00.1047053503897.100			TcChr12	Tc00.1047053509561.110
TcChr12	Tc00.1047053503897.90			TcChr12	Tc00.1047053509561.120
TcChr12	Tc00.1047053503897.80			TcChr12	Tc00.1047053509563.30
TcChr12	Tc00.1047053503897.40			TcChr12	Tc00.1047053509563.40
TcChr12	Tc00.1047053503897.30			TcChr12	Tc00.1047053509567.10
TcChr12	Tc00.1047053508987.20			TcChr12	Tc00.1047053509567.34
TcChr12	Tc00.1047053508987.39			TcChr12	Tc00.1047053506151.30
TcChr12	Tc00.1047053511407.60			TcChr12	Tc00.1047053412435.10
TcChr12	Tc00.1047053511407.70			TcChr12	Tc00.1047053509569.60
TcChr12	Tc00.1047053506865.30			TcChr12	Tc00.1047053509569.110
TcChr12	Tc00.1047053508989.20			TcChr12	Tc00.1047053509569.150
TcChr12	Tc00.1047053508989.60			TcChr12	Tc00.1047053509569.160
TcChr12	Tc00.1047053508989.70			TcChr12	Tc00.1047053466593.10
TcChr12	Tc00.1047053508989.120			TcChr12	Tc00.1047053509571.30
TcChr12	Tc00.1047053511409.30			TcChr12	Tc00.1047053509571.40
TcChr12	Tc00.1047053511409.40			TcChr12	Tc00.1047053509571.50
TcChr12	Tc00.1047053511409.50			TcChr12	Tc00.1047053509573.10
TcChr12	Tc00.1047053503689.10			TcChr12	Tc00.1047053509573.30
TcChr12	Tc00.1047053503689.30			TcChr13	Tc00.1047053511807.60
TcChr13	Tc00.1047053510165.30			TcChr13	Tc00.1047053509207.50
TcChr13	Tc00.1047053508321.50			TcChr13	Tc00.1047053509207.70
TcChr13	Tc00.1047053508321.60			TcChr13	Tc00.1047053509207.90
TcChr13	Tc00.1047053506857.20			TcChr13	Tc00.1047053509207.100
TcChr13	Tc00.1047053506857.30			TcChr13	Tc00.1047053509207.120
TcChr13	Tc00.1047053506857.50			TcChr13	Tc00.1047053509207.130
TcChr13	Tc00.1047053506857.60			TcChr13	Tc00.1047053509207.140
TcChr13	Tc00.1047053506857.70			TcChr13	Tc00.1047053509207.160
TcChr13	Tc00.1047053506857.90			TcChr13	Tc00.1047053511813.20
TcChr13	Tc00.1047053506859.10			TcChr13	Tc00.1047053511815.40
TcChr13	Tc00.1047053506859.70			TcChr13	Tc00.1047053511815.170
TcChr13	Tc00.1047053506859.170			TcChr13	Tc00.1047053511817.120
TcChr13	Tc00.1047053510525.50			TcChr13	Tc00.1047053511817.260
TcChr13	Tc00.1047053510529.30			TcChr13	Tc00.1047053511819.10
TcChr13	Tc00.1047053510531.50			TcChr13	Tc00.1047053511821.20
TcChr13	Tc00.1047053510533.20			TcChr13	Tc00.1047053511821.30
TcChr13	Tc00.1047053510533.40			TcChr13	Tc00.1047053511821.50
TcChr13	Tc00.1047053510533.60			TcChr13	Tc00.1047053511821.60
TcChr13	Tc00.1047053510533.70			TcChr13	Tc00.1047053511821.100
TcChr13	Tc00.1047053510533.110			TcChr13	Tc00.1047053511821.110
TcChr13	Tc00.1047053510533.120			TcChr13	Tc00.1047053511821.120
TcChr13	Tc00.1047053510533.130			TcChr13	Tc00.1047053511823.30
TcChr13	Tc00.1047053510533.220			TcChr13	Tc00.1047053511825.30
TcChr13	Tc00.1047053508323.50			TcChr13	Tc00.1047053511825.69
TcChr13	Tc00.1047053508323.94			TcChr13	Tc00.1047053511825.90
TcChr13	Tc00.1047053508323.110			TcChr13	Tc00.1047053511825.170
TcChr13	Tc00.1047053508323.190			TcChr13	Tc00.1047053511825.190
TcChr13	Tc00.1047053506861.20			TcChr13	Tc00.1047053511825.250
TcChr13	Tc00.1047053506863.40			TcChr13	Tc00.1047053511825.260
TcChr13	Tc00.1047053506863.50			TcChr13	Tc00.1047053509211.30
TcChr13	Tc00.1047053506863.80			TcChr13	Tc00.1047053511827.20
TcChr13	Tc00.1047053510535.20			TcChr13	Tc00.1047053511827.40
TcChr13	Tc00.1047053510535.40			TcChr13	Tc00.1047053511827.70
TcChr13	Tc00.1047053510535.70			TcChr13	Tc00.1047053511827.80
TcChr13	Tc00.1047053510535.80			TcChr13	Tc00.1047053511827.100
TcChr13	Tc00.1047053510535.100			TcChr14	Tc00.1047053506177.80
TcChr14	Tc00.1047053506181.120			TcChr14	Tc00.1047053506177.90
TcChr14	Tc00.1047053506181.110			TcChr14	Tc00.1047053506177.110
TcChr14	Tc00.1047053506181.97			TcChr14	Tc00.1047053506177.130
TcChr14	Tc00.1047053506181.80			TcChr14	Tc00.1047053503395.30
TcChr14	Tc00.1047053506181.40			TcChr14	Tc00.1047053507663.30
TcChr14	Tc00.1047053509625.30			TcChr14	Tc00.1047053507663.40
TcChr14	Tc00.1047053509625.20			TcChr14	Tc00.1047053507663.60
TcChr14	Tc00.1047053506179.50			TcChr14	Tc00.1047053507665.10
TcChr14	Tc00.1047053506179.20			TcChr14	Tc00.1047053511847.50
TcChr14	Tc00.1047053506227.90			TcChr14	Tc00.1047053511847.60
TcChr14	Tc00.1047053506227.80			TcChr14	Tc00.1047053511855.30
TcChr14	Tc00.1047053506737.60			TcChr14	Tc00.1047053509229.40
TcChr14	Tc00.1047053506735.50			TcChr14	Tc00.1047053509229.80
TcChr14	Tc00.1047053506735.10			TcChr14	Tc00.1047053509229.120
TcChr14	Tc00.1047053506733.120			TcChr14	Tc00.1047053509229.130
TcChr14	Tc00.1047053506733.110			TcChr14	Tc00.1047053509229.140
TcChr14	Tc00.1047053506733.100			TcChr14	Tc00.1047053511857.30
TcChr14	Tc00.1047053506733.70			TcChr14	Tc00.1047053511857.40
TcChr14	Tc00.1047053506733.60			TcChr14	Tc00.1047053511857.50
TcChr14	Tc00.1047053506733.50			TcChr14	Tc00.1047053511857.59
TcChr14	Tc00.1047053506733.40			TcChr14	Tc00.1047053511857.70
TcChr14	Tc00.1047053506733.30			TcChr14	Tc00.1047053511859.30
TcChr14	Tc00.1047053511045.10			TcChr14	Tc00.1047053511859.70
TcChr14	Tc00.1047053511045.50			TcChr14	Tc00.1047053511859.180
TcChr14	Tc00.1047053511047.50			TcChr14	Tc00.1047053509683.80
TcChr14	Tc00.1047053508731.60			TcChr14	Tc00.1047053509683.90
TcChr14	Tc00.1047053511051.10			TcChr14	Tc00.1047053509683.124
TcChr14	Tc00.1047053511051.59			TcChr14	Tc00.1047053506257.60
TcChr14	Tc00.1047053504011.40			TcChr14	Tc00.1047053504059.20
TcChr14	Tc00.1047053507099.140			TcChr15	Tc00.1047053509719.20
TcChr15	Tc00.1047053506713.30			TcChr15	Tc00.1047053509719.26
TcChr15	Tc00.1047053506713.20			TcChr15	Tc00.1047053509719.40
TcChr15	Tc00.1047053509231.10			TcChr15	Tc00.1047053509719.50
TcChr15	Tc00.1047053509231.20			TcChr15	Tc00.1047053507775.30
TcChr15	Tc00.1047053511867.30			TcChr15	Tc00.1047053507775.50
TcChr15	Tc00.1047053511867.50			TcChr15	Tc00.1047053511865.60
TcChr15	Tc00.1047053511871.30			TcChr15	Tc00.1047053511863.20
TcChr15	Tc00.1047053511871.110			TcChr15	Tc00.1047053467287.10
TcChr15	Tc00.1047053509233.160			TcChr15	Tc00.1047053467287.20
TcChr15	Tc00.1047053509233.170			TcChr15	Tc00.1047053506709.20
TcChr15	Tc00.1047053503813.20			TcChr15	Tc00.1047053506709.40
TcChr15	Tc00.1047053509453.10			TcChr15	Tc00.1047053503879.50
TcChr15	Tc00.1047053509455.40			TcChr15	Tc00.1047053503879.30
TcChr15	Tc00.1047053509455.50			TcChr15	Tc00.1047053503879.20
TcChr15	Tc00.1047053509455.60			TcChr15	Tc00.1047053503539.20
TcChr15	Tc00.1047053509455.90			TcChr16	Tc00.1047053509751.20
TcChr16	Tc00.1047053507163.80			TcChr16	Tc00.1047053507793.30
TcChr16	Tc00.1047053507165.40			TcChr16	Tc00.1047053506337.40
TcChr16	Tc00.1047053503675.10			TcChr16	Tc00.1047053506337.30
TcChr16	Tc00.1047053503675.20			TcChr16	Tc00.1047053509749.10
TcChr16	Tc00.1047053510719.60			TcChr16	Tc00.1047053509747.110
TcChr16	Tc00.1047053510719.70			TcChr16	Tc00.1047053509747.90
TcChr16	Tc00.1047053510719.90			TcChr16	Tc00.1047053509747.70
TcChr16	Tc00.1047053510719.110			TcChr16	Tc00.1047053509747.40
TcChr16	Tc00.1047053510719.140			TcChr16	Tc00.1047053509747.30
TcChr16	Tc00.1047053510719.150			TcChr16	Tc00.1047053509745.40
TcChr16	Tc00.1047053510719.210			TcChr16	Tc00.1047053506275.20
TcChr16	Tc00.1047053510719.260			TcChr16	Tc00.1047053506275.40
TcChr16	Tc00.1047053510719.280			TcChr16	Tc00.1047053506275.50
TcChr16	Tc00.1047053510719.290			TcChr16	Tc00.1047053506275.60
TcChr16	Tc00.1047053510719.300			TcChr16	Tc00.1047053506275.70
TcChr16	Tc00.1047053510719.310			TcChr16	Tc00.1047053506275.90
TcChr16	Tc00.1047053508439.30			TcChr16	Tc00.1047053506275.110
TcChr16	Tc00.1047053508439.40			TcChr16	Tc00.1047053503823.90
TcChr16	Tc00.1047053510283.120			TcChr16	Tc00.1047053503823.130
TcChr16	Tc00.1047053510285.20			TcChr16	Tc00.1047053503823.150
TcChr16	Tc00.1047053510285.40			TcChr16	Tc00.1047053503823.160
TcChr16	Tc00.1047053510285.60			TcChr16	Tc00.1047053504827.150
TcChr16	Tc00.1047053510285.80			TcChr16	Tc00.1047053504827.140
TcChr16	Tc00.1047053510285.90			TcChr16	Tc00.1047053504827.120
TcChr16	Tc00.1047053510285.110			TcChr16	Tc00.1047053504827.110
TcChr16	Tc00.1047053510285.120			TcChr16	Tc00.1047053504827.100
TcChr16	Tc00.1047053510285.130			TcChr16	Tc00.1047053504827.80
TcChr16	Tc00.1047053506673.20			TcChr16	Tc00.1047053504827.60
TcChr16	Tc00.1047053506673.40			TcChr16	Tc00.1047053504827.50
TcChr16	Tc00.1047053506673.50			TcChr16	Tc00.1047053506155.20
TcChr16	Tc00.1047053458015.10			TcChr16	Tc00.1047053506155.10
TcChr16	Tc00.1047053458015.4			TcChr16	Tc00.1047053503719.30
TcChr16	Tc00.1047053503757.20			TcChr16	Tc00.1047053510423.50
TcChr16	Tc00.1047053509825.40			TcChr16	Tc00.1047053506807.20
TcChr16	Tc00.1047053503969.20			TcChr16	Tc00.1047053506807.30
TcChr16	Tc00.1047053509823.10			TcChr16	Tc00.1047053508269.10
TcChr16	Tc00.1047053503971.20			TcChr16	Tc00.1047053508269.30
TcChr16	Tc00.1047053503971.40			TcChr16	Tc00.1047053508269.40
TcChr16	Tc00.1047053503971.50			TcChr16	Tc00.1047053508269.60
TcChr16	Tc00.1047053507841.34			TcChr16	Tc00.1047053508269.70
TcChr16	Tc00.1047053507841.30			TcChr16	Tc00.1047053508405.30
TcChr16	Tc00.1047053507837.60			TcChr16	Tc00.1047053508405.50
TcChr16	Tc00.1047053507837.40			TcChr16	Tc00.1047053508405.60
TcChr16	Tc00.1047053507837.30			TcChr16	Tc00.1047053508405.90
TcChr16	Tc00.1047053506363.150			TcChr16	Tc00.1047053508405.110
TcChr16	Tc00.1047053506363.130			TcChr16	Tc00.1047053506975.20
TcChr16	Tc00.1047053506363.100			TcChr16	Tc00.1047053506975.34
TcChr16	Tc00.1047053506363.80			TcChr16	Tc00.1047053506975.60
TcChr16	Tc00.1047053506363.50			TcChr16	Tc00.1047053506975.66
TcChr16	Tc00.1047053506363.30			TcChr17	Tc00.1047053509179.220
TcChr17	Tc00.1047053507047.50			TcChr17	Tc00.1047053509179.210
TcChr17	Tc00.1047053507047.60			TcChr17	Tc00.1047053509179.200
TcChr17	Tc00.1047053507047.70			TcChr17	Tc00.1047053509179.150
TcChr17	Tc00.1047053507047.110			TcChr17	Tc00.1047053509179.140
TcChr17	Tc00.1047053507047.120			TcChr17	Tc00.1047053509179.100
TcChr17	Tc00.1047053507047.150			TcChr17	Tc00.1047053509179.80
TcChr17	Tc00.1047053507047.170			TcChr17	Tc00.1047053509179.70
TcChr17	Tc00.1047053507047.180			TcChr17	Tc00.1047053509179.30
TcChr17	Tc00.1047053511303.30			TcChr17	Tc00.1047053511763.10
TcChr17	Tc00.1047053511303.50			TcChr17	Tc00.1047053509177.50
TcChr17	Tc00.1047053511303.70			TcChr17	Tc00.1047053509177.40
TcChr17	Tc00.1047053511303.80			TcChr17	Tc00.1047053509177.30
TcChr17	Tc00.1047053511303.90			TcChr17	Tc00.1047053511761.50
TcChr17	Tc00.1047053511303.160			TcChr17	Tc00.1047053507087.50
TcChr17	Tc00.1047053511307.6			TcChr17	Tc00.1047053511757.20
TcChr17	Tc00.1047053511311.60			TcChr17	Tc00.1047053511755.90
TcChr17	Tc00.1047053511313.20			TcChr17	Tc00.1047053511755.50
TcChr17	Tc00.1047053511315.20			TcChr17	Tc00.1047053511755.40
TcChr17	Tc00.1047053511315.30			TcChr17	Tc00.1047053508909.40
TcChr17	Tc00.1047053506519.110			TcChr17	Tc00.1047053508909.50
TcChr17	Tc00.1047053506519.100			TcChr17	Tc00.1047053508909.70
TcChr17	Tc00.1047053506519.80			TcChr17	Tc00.1047053508909.140
TcChr17	Tc00.1047053510057.30			TcChr17	Tc00.1047053508909.260
TcChr17	Tc00.1047053506517.110			TcChr17	Tc00.1047053508909.270
TcChr17	Tc00.1047053506517.100			TcChr17	Tc00.1047053508911.20
TcChr17	Tc00.1047053510055.140			TcChr17	Tc00.1047053511321.20
TcChr17	Tc00.1047053510053.70			TcChr17	Tc00.1047053511323.20
TcChr17	Tc00.1047053507979.20			TcChr17	Tc00.1047053511323.50
TcChr17	Tc00.1047053506513.190			TcChr17	Tc00.1047053508917.10
TcChr17	Tc00.1047053506513.160			TcChr17	Tc00.1047053508917.20
TcChr17	Tc00.1047053506513.150			TcChr17	Tc00.1047053508917.40
TcChr17	Tc00.1047053506513.120			TcChr17	Tc00.1047053508919.20
TcChr17	Tc00.1047053506513.100			TcChr17	Tc00.1047053508919.40
TcChr17	Tc00.1047053506513.80			TcChr17	Tc00.1047053508919.90
TcChr17	Tc00.1047053506513.30			TcChr18	Tc00.1047053508851.40
TcChr18	Tc00.1047053511587.120			TcChr18	Tc00.1047053508851.59
TcChr18	Tc00.1047053511589.10			TcChr18	Tc00.1047053508851.90
TcChr18	Tc00.1047053511589.40			TcChr18	Tc00.1047053508851.150
TcChr18	Tc00.1047053511589.90			TcChr18	Tc00.1047053508851.160
TcChr18	Tc00.1047053511589.110			TcChr18	Tc00.1047053508851.170
TcChr18	Tc00.1047053511589.120			TcChr18	Tc00.1047053508851.180
TcChr18	Tc00.1047053511589.130			TcChr18	Tc00.1047053508851.200
TcChr18	Tc00.1047053511589.150			TcChr18	Tc00.1047053511229.20
TcChr18	Tc00.1047053511589.170			TcChr18	Tc00.1047053511229.70
TcChr18	Tc00.1047053511589.220			TcChr18	Tc00.1047053511229.80
TcChr18	Tc00.1047053511589.230			TcChr18	Tc00.1047053511231.69
TcChr18	Tc00.1047053504017.20			TcChr18	Tc00.1047053511233.70
TcChr18	Tc00.1047053506963.80			TcChr18	Tc00.1047053511233.90
TcChr18	Tc00.1047053506963.100			TcChr18	Tc00.1047053511233.100
TcChr18	Tc00.1047053506963.110			TcChr19	Tc00.1047053509611.160
TcChr19	Tc00.1047053510855.40			TcChr19	Tc00.1047053509611.120
TcChr19	Tc00.1047053510857.30			TcChr19	Tc00.1047053509611.100
TcChr19	Tc00.1047053510857.50			TcChr19	Tc00.1047053503733.20
TcChr19	Tc00.1047053508569.130			TcChr19	Tc00.1047053508543.70
TcChr19	Tc00.1047053506401.150			TcChr19	Tc00.1047053508543.80
TcChr19	Tc00.1047053506401.160			TcChr19	Tc00.1047053508543.129
TcChr19	Tc00.1047053506401.210			TcChr19	Tc00.1047053508543.140
TcChr19	Tc00.1047053506401.220			TcChr19	Tc00.1047053508543.150
TcChr19	Tc00.1047053506401.230			TcChr19	Tc00.1047053508543.160
TcChr19	Tc00.1047053506401.240			TcChr19	Tc00.1047053508543.170
TcChr19	Tc00.1047053506401.250			TcChr19	Tc00.1047053510835.30
TcChr19	Tc00.1047053506401.310			TcChr19	Tc00.1047053510835.50
TcChr19	Tc00.1047053506401.330			TcChr19	Tc00.1047053508547.20
TcChr19	Tc00.1047053508975.20			TcChr19	Tc00.1047053508547.30
TcChr19	Tc00.1047053508975.10			TcChr19	Tc00.1047053508547.110
TcChr19	Tc00.1047053508973.50			TcChr19	Tc00.1047053508547.130
TcChr19	Tc00.1047053508973.30			TcChr19	Tc00.1047053505071.50
TcChr19	Tc00.1047053511395.70			TcChr19	Tc00.1047053505071.60
TcChr19	Tc00.1047053511395.60			TcChr19	Tc00.1047053505071.90
TcChr19	Tc00.1047053511395.30			TcChr19	Tc00.1047053505071.130
TcChr19	Tc00.1047053511393.70			TcChr19	Tc00.1047053505071.140
TcChr19	Tc00.1047053511393.60			TcChr20	Tc00.1047053508625.120
TcChr20	Tc00.1047053509757.20			TcChr20	Tc00.1047053510965.10
TcChr20	Tc00.1047053508169.30			TcChr20	Tc00.1047053506581.10
TcChr20	Tc00.1047053508169.60			TcChr20	Tc00.1047053506581.40
TcChr20	Tc00.1047053508169.100			TcChr20	Tc00.1047053503891.110
TcChr20	Tc00.1047053510287.20			TcChr20	Tc00.1047053503891.100
TcChr20	Tc00.1047053510287.30			TcChr20	Tc00.1047053503891.70
TcChr20	Tc00.1047053510287.60			TcChr20	Tc00.1047053503891.40
TcChr20	Tc00.1047053510289.20			TcChr20	Tc00.1047053503891.30
TcChr20	Tc00.1047053510289.30			TcChr20	Tc00.1047053510967.20
TcChr20	Tc00.1047053510289.54			TcChr20	Tc00.1047053508659.18
TcChr20	Tc00.1047053510291.14			TcChr20	Tc00.1047053508659.30
TcChr20	Tc00.1047053510291.20			TcChr20	Tc00.1047053506583.30
TcChr20	Tc00.1047053506677.10			TcChr20	Tc00.1047053506583.40
TcChr20	Tc00.1047053506677.20			TcChr20	Tc00.1047053508661.30
TcChr20	Tc00.1047053510293.50			TcChr20	Tc00.1047053508661.40
TcChr20	Tc00.1047053510293.60			TcChr20	Tc00.1047053508661.50
TcChr20	Tc00.1047053510293.70			TcChr20	Tc00.1047053506007.30
TcChr20	Tc00.1047053510295.40			TcChr20	Tc00.1047053506007.40
TcChr20	Tc00.1047053510295.50			TcChr20	Tc00.1047053506009.30
TcChr20	Tc00.1047053510297.30			TcChr20	Tc00.1047053506009.80
TcChr20	Tc00.1047053510297.80			TcChr20	Tc00.1047053506009.90
TcChr20	Tc00.1047053510297.90			TcChr20	Tc00.1047053506009.100
TcChr20	Tc00.1047053510297.100			TcChr20	Tc00.1047053506679.190
TcChr20	Tc00.1047053504097.30			TcChr20	Tc00.1047053506679.200
TcChr20	Tc00.1047053504097.20			TcChr20	Tc00.1047053506679.210
TcChr20	Tc00.1047053504097.10			TcChr20	Tc00.1047053510299.20
TcChr20	Tc00.1047053503527.10			TcChr20	Tc00.1047053510299.50
TcChr20	Tc00.1047053503527.40			TcChr20	Tc00.1047053510299.60
TcChr20	Tc00.1047053503527.50			TcChr20	Tc00.1047053510301.20
TcChr20	Tc00.1047053504163.50			TcChr20	Tc00.1047053510301.50
TcChr20	Tc00.1047053504163.80			TcChr20	Tc00.1047053510301.70
TcChr20	Tc00.1047053504163.100			TcChr20	Tc00.1047053510301.80
TcChr20	Tc00.1047053504163.110			TcChr20	Tc00.1047053507049.66
TcChr20	Tc00.1047053506567.80			TcChr20	Tc00.1047053511837.70
TcChr20	Tc00.1047053510123.20			TcChr20	Tc00.1047053511837.80
TcChr20	Tc00.1047053510123.10			TcChr20	Tc00.1047053509213.50
TcChr20	Tc00.1047053510257.20			TcChr20	Tc00.1047053509213.70
TcChr20	Tc00.1047053510257.30			TcChr20	Tc00.1047053509213.80
TcChr20	Tc00.1047053510257.40			TcChr20	Tc00.1047053509213.100
TcChr20	Tc00.1047053510257.60			TcChr20	Tc00.1047053509213.110
TcChr20	Tc00.1047053510257.70			TcChr20	Tc00.1047053509213.130
TcChr20	Tc00.1047053510257.90			TcChr20	Tc00.1047053509213.150
TcChr20	Tc00.1047053510257.120			TcChr20	Tc00.1047053509213.160
TcChr20	Tc00.1047053510257.130			TcChr20	Tc00.1047053509215.16
TcChr20	Tc00.1047053510259.18			TcChr20	Tc00.1047053509215.19
TcChr20	Tc00.1047053510259.24			TcChr20	Tc00.1047053509215.20
TcChr20	Tc00.1047053510259.30			TcChr21	Tc00.1047053507057.10
TcChr21	Tc00.1047053506947.100			TcChr21	Tc00.1047053507057.30
TcChr21	Tc00.1047053506947.80			TcChr21	Tc00.1047053507057.40
TcChr21	Tc00.1047053506947.70			TcChr21	Tc00.1047053504251.30
TcChr21	Tc00.1047053506947.20			TcChr21	Tc00.1047053511647.40
TcChr21	Tc00.1047053503619.20			TcChr21	Tc00.1047053511647.60
TcChr21	Tc00.1047053503529.20			TcChr21	Tc00.1047053511649.50
TcChr21	Tc00.1047053503531.20			TcChr21	Tc00.1047053511649.90
TcChr21	Tc00.1047053507811.114			TcChr21	Tc00.1047053511649.94
TcChr21	Tc00.1047053507811.107			TcChr21	Tc00.1047053511649.120
TcChr21	Tc00.1047053507811.70			TcChr21	Tc00.1047053511649.130
TcChr21	Tc00.1047053507811.60			TcChr21	Tc00.1047053511649.160
TcChr21	Tc00.1047053507811.40			TcChr21	Tc00.1047053511653.40
TcChr21	Tc00.1047053509779.40			TcChr21	Tc00.1047053504141.20
TcChr21	Tc00.1047053509777.80			TcChr21	Tc00.1047053511657.40
TcChr21	Tc00.1047053507809.150			TcChr21	Tc00.1047053511661.30
TcChr21	Tc00.1047053507809.80			TcChr21	Tc00.1047053511661.60
TcChr21	Tc00.1047053507809.60			TcChr21	Tc00.1047053507063.20
TcChr21	Tc00.1047053503955.70			TcChr21	Tc00.1047053507063.30
TcChr21	Tc00.1047053503955.60			TcChr21	Tc00.1047053507063.80
TcChr21	Tc00.1047053503955.30			TcChr21	Tc00.1047053507063.110
TcChr21	Tc00.1047053503953.50			TcChr21	Tc00.1047053507063.180
TcChr21	Tc00.1047053507807.20			TcChr21	Tc00.1047053506321.320
TcChr21	Tc00.1047053503777.10			TcChr21	Tc00.1047053509721.20
TcChr21	Tc00.1047053510173.50			TcChr21	Tc00.1047053509721.30
TcChr21	Tc00.1047053510173.60			TcChr21	Tc00.1047053509721.70
TcChr21	Tc00.1047053510173.100			TcChr22	Tc00.1047053508649.20
TcChr22	Tc00.1047053509499.38			TcChr22	Tc00.1047053508649.14
TcChr22	Tc00.1047053509499.29			TcChr22	Tc00.1047053508649.10
TcChr22	Tc00.1047053509499.20			TcChr22	Tc00.1047053510947.30
TcChr22	Tc00.1047053509497.20			TcChr22	Tc00.1047053510947.10
TcChr22	Tc00.1047053503589.10			TcChr22	Tc00.1047053508677.160
TcChr22	Tc00.1047053506375.120			TcChr22	Tc00.1047053509331.200
TcChr22	Tc00.1047053504425.70			TcChr22	Tc00.1047053509331.189
TcChr22	Tc00.1047053504425.80			TcChr22	Tc00.1047053509331.160
TcChr22	Tc00.1047053504425.100			TcChr22	Tc00.1047053509331.134
TcChr22	Tc00.1047053504427.10			TcChr22	Tc00.1047053509331.90
TcChr22	Tc00.1047053504427.50			TcChr22	Tc00.1047053509331.70
TcChr22	Tc00.1047053504427.70			TcChr22	Tc00.1047053509331.60
TcChr22	Tc00.1047053504427.80			TcChr22	Tc00.1047053509331.50
TcChr22	Tc00.1047053504427.90			TcChr22	Tc00.1047053507221.50
TcChr22	Tc00.1047053504427.170			TcChr22	Tc00.1047053507221.20
TcChr22	Tc00.1047053504427.200			TcChr22	Tc00.1047053508043.20
TcChr22	Tc00.1047053504427.240			TcChr22	Tc00.1047053508043.30
TcChr22	Tc00.1047053504427.250			TcChr22	Tc00.1047053508045.60
TcChr22	Tc00.1047053503829.70			TcChr22	Tc00.1047053508045.70
TcChr22	Tc00.1047053503829.80			TcChr22	Tc00.1047053509463.30
TcChr22	Tc00.1047053510507.20			TcChr22	Tc00.1047053509461.80
TcChr22	Tc00.1047053510509.20			TcChr22	Tc00.1047053509461.20
TcChr22	Tc00.1047053504151.50			TcChr22	Tc00.1047053509855.10
TcChr22	Tc00.1047053510513.20			TcChr22	Tc00.1047053509855.20
TcChr22	Tc00.1047053510513.30			TcChr22	Tc00.1047053509857.10
TcChr22	Tc00.1047053510513.40			TcChr22	Tc00.1047053509857.20
TcChr22	Tc00.1047053510513.50			TcChr22	Tc00.1047053509857.30
TcChr22	Tc00.1047053510513.60			TcChr22	Tc00.1047053509859.20
TcChr22	Tc00.1047053510515.40			TcChr22	Tc00.1047053509859.40
TcChr22	Tc00.1047053510515.60			TcChr22	Tc00.1047053509859.80
TcChr22	Tc00.1047053510515.100			TcChr22	Tc00.1047053504003.70
TcChr22	Tc00.1047053510515.130			TcChr22	Tc00.1047053507851.30
TcChr22	Tc00.1047053510517.70			TcChr22	Tc00.1047053507851.50
TcChr22	Tc00.1047053510517.90			TcChr22	Tc00.1047053507851.70
TcChr22	Tc00.1047053510517.110			TcChr22	Tc00.1047053507853.10
TcChr22	Tc00.1047053473111.10			TcChr22	Tc00.1047053507645.40
TcChr22	Tc00.1047053509767.220			TcChr22	Tc00.1047053506219.30
TcChr22	Tc00.1047053509767.180			TcChr22	Tc00.1047053506219.40
TcChr22	Tc00.1047053509767.170			TcChr22	Tc00.1047053509601.150
TcChr22	Tc00.1047053509767.150			TcChr22	Tc00.1047053509601.140
TcChr22	Tc00.1047053509767.140			TcChr22	Tc00.1047053509601.120
TcChr22	Tc00.1047053509767.120			TcChr22	Tc00.1047053509601.100
TcChr22	Tc00.1047053509767.100			TcChr22	Tc00.1047053509601.90
TcChr22	Tc00.1047053509767.90			TcChr22	Tc00.1047053509601.70
TcChr22	Tc00.1047053509767.70			TcChr22	Tc00.1047053509601.50
TcChr22	Tc00.1047053509767.50			TcChr22	Tc00.1047053509601.44
TcChr22	Tc00.1047053509767.44			TcChr23	Tc00.1047053508667.30
TcChr23	Tc00.1047053511189.60			TcChr23	Tc00.1047053506619.40
TcChr23	Tc00.1047053511191.10			TcChr23	Tc00.1047053506619.90
TcChr23	Tc00.1047053508809.30			TcChr23	Tc00.1047053507715.30
TcChr23	Tc00.1047053511115.40			TcChr23	Tc00.1047053507715.40
TcChr23	Tc00.1047053511115.20			TcChr23	Tc00.1047053507715.80
TcChr23	Tc00.1047053511111.50			TcChr23	Tc00.1047053506235.10
TcChr23	Tc00.1047053511111.10			TcChr23	Tc00.1047053504157.20
TcChr23	Tc00.1047053511109.120			TcChr23	Tc00.1047053504157.40
TcChr23	Tc00.1047053511109.100			TcChr23	Tc00.1047053504157.50
TcChr23	Tc00.1047053511109.90			TcChr23	Tc00.1047053504157.80
TcChr23	Tc00.1047053511109.60			TcChr23	Tc00.1047053504157.100
TcChr23	Tc00.1047053511109.40			TcChr23	Tc00.1047053504157.110
TcChr23	Tc00.1047053511109.30			TcChr23	Tc00.1047053504157.120
TcChr23	Tc00.1047053511109.20			TcChr23	Tc00.1047053508441.70
TcChr23	Tc00.1047053507547.40			TcChr23	Tc00.1047053509319.90
TcChr23	Tc00.1047053509099.50			TcChr23	Tc00.1047053509319.70
TcChr23	Tc00.1047053509099.59			TcChr23	Tc00.1047053509319.60
TcChr23	Tc00.1047053509099.70			TcChr23	Tc00.1047053509319.50
TcChr23	Tc00.1047053509099.80			TcChr23	Tc00.1047053509319.10
TcChr23	Tc00.1047053509099.120			TcChr23	Tc00.1047053507209.40
TcChr23	Tc00.1047053509099.150			TcChr23	Tc00.1047053503499.24
TcChr23	Tc00.1047053506979.30			TcChr23	Tc00.1047053490507.10
TcChr23	Tc00.1047053506979.10			TcChr23	Tc00.1047053509317.100
TcChr23	Tc00.1047053511621.20			TcChr23	Tc00.1047053509317.60
TcChr23	Tc00.1047053511621.50			TcChr23	Tc00.1047053504741.220
TcChr23	Tc00.1047053511621.140			TcChr23	Tc00.1047053504741.210
TcChr23	Tc00.1047053511621.150			TcChr23	Tc00.1047053504741.180
TcChr23	Tc00.1047053511621.180			TcChr23	Tc00.1047053504741.170
TcChr23	Tc00.1047053511621.190			TcChr23	Tc00.1047053504741.124
TcChr23	Tc00.1047053511621.244			TcChr23	Tc00.1047053504741.80
TcChr23	Tc00.1047053503561.10			TcChr23	Tc00.1047053504741.30
TcChr23	Tc00.1047053511625.40			TcChr23	Tc00.1047053504741.20
TcChr23	Tc00.1047053511625.50			TcChr23	Tc00.1047053507801.179
TcChr23	Tc00.1047053511627.60			TcChr23	Tc00.1047053507801.160
TcChr23	Tc00.1047053511627.70			TcChr23	Tc00.1047053507801.144
TcChr23	Tc00.1047053511627.90			TcChr23	Tc00.1047053507801.140
TcChr23	Tc00.1047053511627.100			TcChr23	Tc00.1047053507801.90
TcChr23	Tc00.1047053511627.150			TcChr23	Tc00.1047053507801.60
TcChr23	Tc00.1047053509103.10			TcChr23	Tc00.1047053507801.50
TcChr23	Tc00.1047053509103.20			TcChr24	Tc00.1047053508737.150
TcChr24	Tc00.1047053509127.50			TcChr24	Tc00.1047053508737.160
TcChr24	Tc00.1047053509127.70			TcChr24	Tc00.1047053508737.170
TcChr24	Tc00.1047053509127.80			TcChr24	Tc00.1047053508737.187
TcChr24	Tc00.1047053509127.97			TcChr24	Tc00.1047053508741.20
TcChr24	Tc00.1047053511683.20			TcChr24	Tc00.1047053508741.240
TcChr24	Tc00.1047053504225.10			TcChr24	Tc00.1047053508741.270
TcChr24	Tc00.1047053503515.20			TcChr24	Tc00.1047053508741.280
TcChr24	Tc00.1047053503515.14			TcChr24	Tc00.1047053508741.320
TcChr24	Tc00.1047053503513.10			TcChr24	Tc00.1047053508741.340
TcChr24	Tc00.1047053503511.10			TcChr24	Tc00.1047053511237.10
TcChr24	Tc00.1047053506411.10			TcChr24	Tc00.1047053511237.80
TcChr24	Tc00.1047053506413.50			TcChr24	Tc00.1047053511237.100
TcChr24	Tc00.1047053506413.70			TcChr24	Tc00.1047053511237.110
TcChr24	Tc00.1047053506413.80			TcChr25	Tc00.1047053508963.20
TcChr25	Tc00.1047053508837.74			TcChr25	Tc00.1047053511383.70
TcChr25	Tc00.1047053508837.100			TcChr25	Tc00.1047053511383.60
TcChr25	Tc00.1047053508837.110			TcChr25	Tc00.1047053511383.50
TcChr25	Tc00.1047053508837.120			TcChr25	Tc00.1047053511383.40
TcChr25	Tc00.1047053508837.130			TcChr25	Tc00.1047053508961.20
TcChr25	Tc00.1047053508839.40			TcChr25	Tc00.1047053506575.60
TcChr25	Tc00.1047053511217.30			TcChr25	Tc00.1047053503581.20
TcChr25	Tc00.1047053511217.120			TcChr25	Tc00.1047053503581.30
TcChr25	Tc00.1047053511217.130			TcChr25	Tc00.1047053506573.60
TcChr25	Tc00.1047053511217.160			TcChr25	Tc00.1047053506573.40
TcChr25	Tc00.1047053511217.180			TcChr25	Tc00.1047053506573.30
TcChr25	Tc00.1047053511217.200			TcChr25	Tc00.1047053507491.39
TcChr25	Tc00.1047053507275.40			TcChr25	Tc00.1047053507491.50
TcChr25	Tc00.1047053507275.30			TcChr25	Tc00.1047053507491.119
TcChr25	Tc00.1047053509393.30			TcChr25	Tc00.1047053507491.130
TcChr25	Tc00.1047053509393.20			TcChr25	Tc00.1047053507491.140
TcChr25	Tc00.1047053509393.10			TcChr25	Tc00.1047053509901.130
TcChr25	Tc00.1047053507083.70			TcChr25	Tc00.1047053509901.110
TcChr25	Tc00.1047053507083.90			TcChr25	Tc00.1047053509901.100
TcChr25	Tc00.1047053507083.100			TcChr25	Tc00.1047053507889.10
TcChr25	Tc00.1047053503477.20			TcChr25	Tc00.1047053509253.40
TcChr25	Tc00.1047053506743.190			TcChr25	Tc00.1047053509253.50
TcChr25	Tc00.1047053506743.180			TcChr25	Tc00.1047053503473.20
TcChr25	Tc00.1047053506743.170			TcChr25	Tc00.1047053503473.10
TcChr25	Tc00.1047053506743.160			TcChr25	Tc00.1047053503851.40
TcChr25	Tc00.1047053506743.140			TcChr26	Tc00.1047053511899.30
TcChr26	Tc00.1047053511071.150			TcChr26	Tc00.1047053511901.30
TcChr26	Tc00.1047053511071.100			TcChr26	Tc00.1047053511903.10
TcChr26	Tc00.1047053511071.90			TcChr26	Tc00.1047053511903.60
TcChr26	Tc00.1047053511071.30			TcChr26	Tc00.1047053511903.90
TcChr26	Tc00.1047053511071.10			TcChr26	Tc00.1047053511903.190
TcChr26	Tc00.1047053511065.10			TcChr26	Tc00.1047053511903.250
TcChr26	Tc00.1047053503885.50			TcChr26	Tc00.1047053511903.290
TcChr26	Tc00.1047053503885.90			TcChr26	Tc00.1047053511907.50
TcChr26	Tc00.1047053506797.70			TcChr26	Tc00.1047053511907.60
TcChr26	Tc00.1047053506797.80			TcChr26	Tc00.1047053511907.70
TcChr26	Tc00.1047053506797.90			TcChr26	Tc00.1047053511907.80
TcChr26	Tc00.1047053506797.100			TcChr26	Tc00.1047053511907.220
TcChr26	Tc00.1047053506801.100			TcChr26	Tc00.1047053511907.230
TcChr26	Tc00.1047053506801.110			TcChr26	Tc00.1047053511907.240
TcChr26	Tc00.1047053506801.120			TcChr26	Tc00.1047053509243.30
TcChr26	Tc00.1047053506399.30			TcChr26	Tc00.1047053509243.60
TcChr26	Tc00.1047053503391.10			TcChr26	Tc00.1047053510065.40
TcChr26	Tc00.1047053506207.40			TcChr26	Tc00.1047053510065.50
TcChr26	Tc00.1047053506207.30			TcChr26	Tc00.1047053507991.20
TcChr26	Tc00.1047053506205.40			TcChr26	Tc00.1047053507991.30
TcChr26	Tc00.1047053506205.30			TcChr26	Tc00.1047053507991.60
TcChr26	Tc00.1047053504035.140			TcChr26	Tc00.1047053507991.80
TcChr26	Tc00.1047053504035.120			TcChr26	Tc00.1047053507991.110
TcChr26	Tc00.1047053504035.100			TcChr26	Tc00.1047053507991.130
TcChr26	Tc00.1047053504035.60			TcChr26	Tc00.1047053508641.80
TcChr26	Tc00.1047053508515.120			TcChr26	Tc00.1047053508641.90
TcChr26	Tc00.1047053508515.110			TcChr26	Tc00.1047053508641.120
TcChr26	Tc00.1047053508515.80			TcChr26	Tc00.1047053508641.140
TcChr26	Tc00.1047053508515.60			TcChr26	Tc00.1047053508641.180
TcChr26	Tc00.1047053508515.30			TcChr26	Tc00.1047053508641.200
TcChr26	Tc00.1047053503487.70			TcChr26	Tc00.1047053508641.210
TcChr26	Tc00.1047053503487.60			TcChr26	Tc00.1047053508641.320
TcChr26	Tc00.1047053506203.80			TcChr26	Tc00.1047053508643.30
TcChr26	Tc00.1047053506203.50			TcChr26	Tc00.1047053508645.10
TcChr26	Tc00.1047053506203.30			TcChr26	Tc00.1047053505183.40
TcChr26	Tc00.1047053508647.290			TcChr26	Tc00.1047053505183.50
TcChr26	Tc00.1047053503789.70			TcChr26	Tc00.1047053505183.100
TcChr26	Tc00.1047053503789.20			TcChr26	Tc00.1047053505183.110
TcChr26	Tc00.1047053503789.10			TcChr26	Tc00.1047053509879.20
TcChr26	Tc00.1047053507669.20			TcChr26	Tc00.1047053507857.70
TcChr26	Tc00.1047053507669.60			TcChr26	Tc00.1047053507857.60
TcChr26	Tc00.1047053507669.70			TcChr26	Tc00.1047053507857.10
TcChr26	Tc00.1047053507669.100			TcChr26	Tc00.1047053509877.80
TcChr26	Tc00.1047053507669.120			TcChr26	Tc00.1047053509877.70
TcChr26	Tc00.1047053507669.130			TcChr26	Tc00.1047053509877.40
TcChr26	Tc00.1047053507669.160			TcChr26	Tc00.1047053509877.30
TcChr26	Tc00.1047053507669.170			TcChr26	Tc00.1047053509877.20
TcChr26	Tc00.1047053507669.180			TcChr26	Tc00.1047053509875.250
TcChr26	Tc00.1047053507669.210			TcChr26	Tc00.1047053509875.240
TcChr26	Tc00.1047053507669.220			TcChr27	Tc00.1047053506297.310
TcChr27	Tc00.1047053508041.50			TcChr27	Tc00.1047053506297.300
TcChr27	Tc00.1047053508041.60			TcChr27	Tc00.1047053506297.260
TcChr27	Tc00.1047053510101.50			TcChr27	Tc00.1047053506297.240
TcChr27	Tc00.1047053510101.70			TcChr27	Tc00.1047053506297.220
TcChr27	Tc00.1047053510101.90			TcChr27	Tc00.1047053506297.200
TcChr27	Tc00.1047053510101.130			TcChr27	Tc00.1047053506297.130
TcChr27	Tc00.1047053510101.200			TcChr27	Tc00.1047053506297.60
TcChr27	Tc00.1047053510101.270			TcChr27	Tc00.1047053507765.80
TcChr27	Tc00.1047053510101.410			TcChr27	Tc00.1047053507765.40
TcChr27	Tc00.1047053510101.450			TcChr27	Tc00.1047053508799.170
TcChr27	Tc00.1047053506773.40			TcChr27	Tc00.1047053508799.140
TcChr27	Tc00.1047053506773.70			TcChr27	Tc00.1047053508799.130
TcChr27	Tc00.1047053506773.80			TcChr27	Tc00.1047053508799.120
TcChr27	Tc00.1047053506773.90			TcChr27	Tc00.1047053508799.110
TcChr27	Tc00.1047053506773.100			TcChr27	Tc00.1047053508799.100
TcChr27	Tc00.1047053506773.110			TcChr27	Tc00.1047053508799.80
TcChr27	Tc00.1047053506773.120			TcChr27	Tc00.1047053508799.70
TcChr27	Tc00.1047053506773.130			TcChr27	Tc00.1047053508799.60
TcChr27	Tc00.1047053506773.140			TcChr27	Tc00.1047053508799.30
TcChr27	Tc00.1047053506773.170			TcChr27	Tc00.1047053511167.90
TcChr27	Tc00.1047053506775.80			TcChr27	Tc00.1047053511167.40
TcChr27	Tc00.1047053506775.140			TcChr27	Tc00.1047053511167.20
TcChr27	Tc00.1047053506775.160			TcChr27	Tc00.1047053511163.40
TcChr27	Tc00.1047053506777.50			TcChr27	Tc00.1047053511163.30
TcChr27	Tc00.1047053506777.60			TcChr27	Tc00.1047053511163.20
TcChr27	Tc00.1047053506777.70			TcChr27	Tc00.1047053506905.30
TcChr27	Tc00.1047053510381.30			TcChr27	Tc00.1047053506905.20
TcChr27	Tc00.1047053510381.40			TcChr27	Tc00.1047053511159.14
TcChr27	Tc00.1047053508239.20			TcChr27	Tc00.1047053511153.120
TcChr27	Tc00.1047053506779.80			TcChr27	Tc00.1047053511153.110
TcChr27	Tc00.1047053506779.90			TcChr27	Tc00.1047053511153.100
TcChr27	Tc00.1047053506779.100			TcChr27	Tc00.1047053511153.90
TcChr27	Tc00.1047053506779.110			TcChr27	Tc00.1047053511153.84
TcChr27	Tc00.1047053506779.120			TcChr27	Tc00.1047053511153.60
TcChr27	Tc00.1047053506779.160			TcChr27	Tc00.1047053511153.50
TcChr27	Tc00.1047053506779.170			TcChr27	Tc00.1047053511151.80
TcChr27	Tc00.1047053508241.20			TcChr27	Tc00.1047053511151.50
TcChr27	Tc00.1047053508241.60			TcChr27	Tc00.1047053508177.100
TcChr27	Tc00.1047053511691.30			TcChr27	Tc00.1047053508177.40
TcChr27	Tc00.1047053511693.40			TcChr27	Tc00.1047053508177.30
TcChr27	Tc00.1047053511693.50			TcChr27	Tc00.1047053508177.10
TcChr27	Tc00.1047053511693.70			TcChr27	Tc00.1047053503559.109
TcChr27	Tc00.1047053511693.90			TcChr27	Tc00.1047053503559.100
TcChr27	Tc00.1047053511693.100			TcChr27	Tc00.1047053508175.350
TcChr27	Tc00.1047053509149.20			TcChr27	Tc00.1047053508175.340
TcChr27	Tc00.1047053509149.30			TcChr27	Tc00.1047053508175.290
TcChr27	Tc00.1047053509149.80			TcChr27	Tc00.1047053508175.260
TcChr27	Tc00.1047053509151.40			TcChr27	Tc00.1047053508175.220
TcChr27	Tc00.1047053509151.70			TcChr27	Tc00.1047053508175.210
TcChr27	Tc00.1047053509151.80			TcChr27	Tc00.1047053508175.189
TcChr27	Tc00.1047053509151.100			TcChr27	Tc00.1047053508175.180
TcChr27	Tc00.1047053509151.110			TcChr27	Tc00.1047053508175.170
TcChr27	Tc00.1047053509151.120			TcChr27	Tc00.1047053508175.160
TcChr27	Tc00.1047053509151.130			TcChr27	Tc00.1047053508175.110
TcChr27	Tc00.1047053506825.210			TcChr27	Tc00.1047053508175.80
TcChr27	Tc00.1047053506825.180			TcChr27	Tc00.1047053508175.70
TcChr27	Tc00.1047053506825.170			TcChr27	Tc00.1047053508175.20
TcChr27	Tc00.1047053506825.120			TcChr27	Tc00.1047053510303.310
TcChr27	Tc00.1047053509153.100			TcChr27	Tc00.1047053510303.160
TcChr27	Tc00.1047053509155.30			TcChr27	Tc00.1047053510303.100
TcChr27	Tc00.1047053507559.30			TcChr27	Tc00.1047053510303.90
TcChr27	Tc00.1047053507559.40			TcChr27	Tc00.1047053510303.80
TcChr27	Tc00.1047053507559.50			TcChr27	Tc00.1047053510303.70
TcChr27	Tc00.1047053507559.60			TcChr27	Tc00.1047053510303.60
TcChr27	Tc00.1047053507559.70			TcChr27	Tc00.1047053510303.50
TcChr27	Tc00.1047053507559.80			TcChr27	Tc00.1047053510303.30
TcChr27	Tc00.1047053507559.100			TcChr28	Tc00.1047053503617.31
TcChr28	Tc00.1047053510609.50			TcChr28	Tc00.1047053503617.10
TcChr28	Tc00.1047053510609.70			TcChr28	Tc00.1047053510393.10
TcChr28	Tc00.1047053510609.80			TcChr28	Tc00.1047053506793.80
TcChr28	Tc00.1047053510609.110			TcChr28	Tc00.1047053506793.30
TcChr28	Tc00.1047053510611.30			TcChr28	Tc00.1047053506791.70
TcChr28	Tc00.1047053510611.60			TcChr28	Tc00.1047053504175.20
TcChr28	Tc00.1047053508385.60			TcChr28	Tc00.1047053506789.330
TcChr28	Tc00.1047053510615.10			TcChr28	Tc00.1047053506789.280
TcChr28	Tc00.1047053508387.20			TcChr28	Tc00.1047053506789.240
TcChr28	Tc00.1047053508387.60			TcChr28	Tc00.1047053506789.230
TcChr28	Tc00.1047053508387.70			TcChr28	Tc00.1047053506789.210
TcChr28	Tc00.1047053508387.90			TcChr28	Tc00.1047053506789.180
TcChr28	Tc00.1047053508387.120			TcChr28	Tc00.1047053506789.170
TcChr28	Tc00.1047053508387.130			TcChr28	Tc00.1047053506789.160
TcChr28	Tc00.1047053508387.140			TcChr28	Tc00.1047053506789.140
TcChr28	Tc00.1047053508387.160			TcChr28	Tc00.1047053510629.420
TcChr28	Tc00.1047053507867.60			TcChr28	Tc00.1047053510629.450
TcChr28	Tc00.1047053507867.90			TcChr28	Tc00.1047053508397.10
TcChr28	Tc00.1047053509885.10			TcChr28	Tc00.1047053508397.20
TcChr28	Tc00.1047053509885.20			TcChr28	Tc00.1047053508397.30
TcChr28	Tc00.1047053509885.30			TcChr28	Tc00.1047053508399.10
TcChr28	Tc00.1047053507869.10			TcChr29	Tc00.1047053503723.70
TcChr29	Tc00.1047053507747.220			TcChr29	Tc00.1047053506991.10
TcChr29	Tc00.1047053506287.90			TcChr29	Tc00.1047053508881.110
TcChr29	Tc00.1047053506287.150			TcChr29	Tc00.1047053508881.54
TcChr29	Tc00.1047053506289.30			TcChr29	Tc00.1047053508881.50
TcChr29	Tc00.1047053506289.40			TcChr29	Tc00.1047053508881.30
TcChr29	Tc00.1047053506289.60			TcChr29	Tc00.1047053508881.10
TcChr29	Tc00.1047053506289.74			TcChr29	Tc00.1047053503721.20
TcChr29	Tc00.1047053506135.30			TcChr29	Tc00.1047053508879.190
TcChr29	Tc00.1047053506135.90			TcChr29	Tc00.1047053503463.20
TcChr29	Tc00.1047053508215.6			TcChr29	Tc00.1047053503843.10
TcChr29	Tc00.1047053506729.90			TcChr29	Tc00.1047053507513.20
TcChr29	Tc00.1047053506729.40			TcChr29	Tc00.1047053507513.40
TcChr29	Tc00.1047053506729.20			TcChr29	Tc00.1047053503625.10
TcChr29	Tc00.1047053503899.90			TcChr29	Tc00.1047053507515.80
TcChr29	Tc00.1047053508211.70			TcChr29	Tc00.1047053507515.90
TcChr29	Tc00.1047053508211.60			TcChr29	Tc00.1047053507515.110
TcChr29	Tc00.1047053508211.40			TcChr29	Tc00.1047053507515.120
TcChr29	Tc00.1047053508211.30			TcChr29	Tc00.1047053472777.20
TcChr29	Tc00.1047053508209.150			TcChr29	Tc00.1047053509505.20
TcChr29	Tc00.1047053508209.130			TcChr29	Tc00.1047053509505.40
TcChr29	Tc00.1047053508209.110			TcChr29	Tc00.1047053509505.80
TcChr29	Tc00.1047053508209.80			TcChr29	Tc00.1047053503919.10
TcChr29	Tc00.1047053508209.60			TcChr29	Tc00.1047053503919.40
TcChr29	Tc00.1047053508209.30			TcChr29	Tc00.1047053507517.20
TcChr29	Tc00.1047053503579.30			TcChr29	Tc00.1047053507517.30
TcChr29	Tc00.1047053503579.40			TcChr29	Tc00.1047053507517.40
TcChr29	Tc00.1047053503579.50			TcChr29	Tc00.1047053507517.90
TcChr29	Tc00.1047053503579.100			TcChr29	Tc00.1047053507517.100
TcChr29	Tc00.1047053503579.110			TcChr29	Tc00.1047053507517.110
TcChr29	Tc00.1047053503579.130			TcChr29	Tc00.1047053507517.130
TcChr29	Tc00.1047053503579.150			TcChr29	Tc00.1047053509509.30
TcChr29	Tc00.1047053508207.230			TcChr29	Tc00.1047053509509.40
TcChr29	Tc00.1047053508207.220			TcChr29	Tc00.1047053509509.60
TcChr29	Tc00.1047053508207.200			TcChr29	Tc00.1047053507519.20
TcChr29	Tc00.1047053508207.190			TcChr29	Tc00.1047053507519.80
TcChr29	Tc00.1047053508207.135			TcChr29	Tc00.1047053507519.90
TcChr29	Tc00.1047053508207.130			TcChr29	Tc00.1047053507519.130
TcChr29	Tc00.1047053508207.80			TcChr29	Tc00.1047053507519.140
TcChr29	Tc00.1047053508207.74			TcChr29	Tc00.1047053507519.154
TcChr29	Tc00.1047053508207.64			TcChr30	Tc00.1047053508577.100
TcChr30	Tc00.1047053507521.110			TcChr30	Tc00.1047053508577.130
TcChr30	Tc00.1047053507521.80			TcChr30	Tc00.1047053508577.160
TcChr30	Tc00.1047053507521.50			TcChr30	Tc00.1047053508579.10
TcChr30	Tc00.1047053507521.40			TcChr30	Tc00.1047053508579.30
TcChr30	Tc00.1047053507521.20			TcChr30	Tc00.1047053509471.40
TcChr30	Tc00.1047053507817.40			TcChr30	Tc00.1047053509471.30
TcChr30	Tc00.1047053507817.50			TcChr30	Tc00.1047053509471.20
TcChr30	Tc00.1047053507817.60			TcChr30	Tc00.1047053505939.80
TcChr30	Tc00.1047053506351.20			TcChr30	Tc00.1047053505939.70
TcChr30	Tc00.1047053506351.30			TcChr30	Tc00.1047053505939.60
TcChr30	Tc00.1047053506351.40			TcChr30	Tc00.1047053508819.40
TcChr30	Tc00.1047053509595.20			TcChr30	Tc00.1047053508819.20
TcChr30	Tc00.1047053509595.40			TcChr30	Tc00.1047053508817.50
TcChr30	Tc00.1047053503801.30			TcChr30	Tc00.1047053508817.40
TcChr30	Tc00.1047053503801.50			TcChr30	Tc00.1047053506585.80
TcChr30	Tc00.1047053506931.70			TcChr30	Tc00.1047053510131.40
TcChr30	Tc00.1047053506931.10			TcChr30	Tc00.1047053510131.44
TcChr30	Tc00.1047053506931.4			TcChr30	Tc00.1047053506587.70
TcChr30	Tc00.1047053506929.30			TcChr30	Tc00.1047053510903.60
TcChr30	Tc00.1047053505965.30			TcChr30	Tc00.1047053510903.50
TcChr30	Tc00.1047053505965.50			TcChr30	Tc00.1047053510903.40
TcChr30	Tc00.1047053505965.60			TcChr30	Tc00.1047053510903.20
TcChr30	Tc00.1047053505965.80			TcChr30	Tc00.1047053510899.50
TcChr30	Tc00.1047053507077.20			TcChr30	Tc00.1047053510899.30
TcChr30	Tc00.1047053507077.40			TcChr30	Tc00.1047053508601.130
TcChr30	Tc00.1047053509199.10			TcChr30	Tc00.1047053508601.100
TcChr30	Tc00.1047053511801.10			TcChr30	Tc00.1047053508601.90
TcChr30	Tc00.1047053511801.14			TcChr30	Tc00.1047053508601.70
TcChr30	Tc00.1047053511801.20			TcChr30	Tc00.1047053508601.60
TcChr30	Tc00.1047053511801.30			TcChr30	Tc00.1047053508601.40
TcChr30	Tc00.1047053511801.40			TcChr30	Tc00.1047053508601.20
TcChr30	Tc00.1047053511801.50			TcChr30	Tc00.1047053511017.40
TcChr30	Tc00.1047053509203.30			TcChr30	Tc00.1047053511017.50
TcChr30	Tc00.1047053509203.40			TcChr30	Tc00.1047053508699.40
TcChr30	Tc00.1047053509205.30			TcChr30	Tc00.1047053508699.70
TcChr30	Tc00.1047053509205.60			TcChr30	Tc00.1047053508699.80
TcChr30	Tc00.1047053509205.70			TcChr30	Tc00.1047053503935.20
TcChr30	Tc00.1047053506025.60			TcChr30	Tc00.1047053511209.10
TcChr30	Tc00.1047053506025.50			TcChr30	Tc00.1047053511209.60
TcChr30	Tc00.1047053506025.10			TcChr30	Tc00.1047053510439.30
TcChr30	Tc00.1047053511211.200			TcChr30	Tc00.1047053510437.60
TcChr30	Tc00.1047053511211.235			TcChr30	Tc00.1047053510437.50
TcChr30	Tc00.1047053511211.240			TcChr30	Tc00.1047053510437.40
TcChr30	Tc00.1047053506937.10			TcChr30	Tc00.1047053511671.110
TcChr30	Tc00.1047053508831.80			TcChr31	Tc00.1047053507897.20
TcChr31	Tc00.1047053508369.20			TcChr31	Tc00.1047053507895.80
TcChr31	Tc00.1047053510593.20			TcChr31	Tc00.1047053507895.69
TcChr31	Tc00.1047053510593.10			TcChr31	Tc00.1047053508933.10
TcChr31	Tc00.1047053507757.60			TcChr31	Tc00.1047053504259.10
TcChr31	Tc00.1047053511439.90			TcChr32	Tc00.1047053509033.40
TcChr32	Tc00.1047053505807.20			TcChr32	Tc00.1047053509033.50
TcChr32	Tc00.1047053505807.40			TcChr32	Tc00.1047053509033.60
TcChr32	Tc00.1047053505807.50			TcChr32	Tc00.1047053509033.70
TcChr32	Tc00.1047053505807.54			TcChr32	Tc00.1047053509033.100
TcChr32	Tc00.1047053505807.90			TcChr32	Tc00.1047053503815.10
TcChr32	Tc00.1047053505807.110			TcChr32	Tc00.1047053503815.20
TcChr32	Tc00.1047053505807.120			TcChr32	Tc00.1047053507017.20
TcChr32	Tc00.1047053505807.150			TcChr32	Tc00.1047053507017.30
TcChr32	Tc00.1047053505807.160			TcChr32	Tc00.1047053507017.40
TcChr32	Tc00.1047053505807.180			TcChr32	Tc00.1047053507017.60
TcChr32	Tc00.1047053505807.200			TcChr32	Tc00.1047053507017.70
TcChr32	Tc00.1047053505807.220			TcChr32	Tc00.1047053507017.90
TcChr32	Tc00.1047053505807.240			TcChr32	Tc00.1047053507017.100
TcChr32	Tc00.1047053505807.250			TcChr32	Tc00.1047053507017.110
TcChr32	Tc00.1047053505807.260			TcChr32	Tc00.1047053507017.140
TcChr32	Tc00.1047053509443.20			TcChr32	Tc00.1047053507017.150
TcChr32	Tc00.1047053509443.30			TcChr32	Tc00.1047053507017.159
TcChr32	Tc00.1047053509443.39			TcChr32	Tc00.1047053509037.30
TcChr32	Tc00.1047053504935.20			TcChr32	Tc00.1047053509047.40
TcChr32	Tc00.1047053507927.60			TcChr32	Tc00.1047053509047.60
TcChr32	Tc00.1047053507927.40			TcChr32	Tc00.1047053509053.20
TcChr32	Tc00.1047053509965.340			TcChr32	Tc00.1047053509053.30
TcChr32	Tc00.1047053509965.330			TcChr32	Tc00.1047053509053.40
TcChr32	Tc00.1047053509965.319			TcChr32	Tc00.1047053509053.100
TcChr32	Tc00.1047053509965.260			TcChr32	Tc00.1047053509053.110
TcChr32	Tc00.1047053509965.250			TcChr32	Tc00.1047053509053.120
TcChr32	Tc00.1047053509965.240			TcChr32	Tc00.1047053509053.140
TcChr32	Tc00.1047053509965.220			TcChr32	Tc00.1047053509053.150
TcChr32	Tc00.1047053509965.210			TcChr32	Tc00.1047053509053.170
TcChr32	Tc00.1047053509965.190			TcChr32	Tc00.1047053509055.20
TcChr32	Tc00.1047053509965.170			TcChr32	Tc00.1047053509055.40
TcChr32	Tc00.1047053509965.150			TcChr32	Tc00.1047053509057.20
TcChr32	Tc00.1047053509965.110			TcChr32	Tc00.1047053511499.10
TcChr32	Tc00.1047053509965.90			TcChr32	Tc00.1047053509059.30
TcChr32	Tc00.1047053507925.60			TcChr32	Tc00.1047053509059.50
TcChr32	Tc00.1047053507925.40			TcChr32	Tc00.1047053509059.70
TcChr32	Tc00.1047053507925.20			TcChr32	Tc00.1047053511501.40
TcChr32	Tc00.1047053511753.90			TcChr32	Tc00.1047053511501.50
TcChr32	Tc00.1047053511753.80			TcChr32	Tc00.1047053507021.30
TcChr32	Tc00.1047053511753.50			TcChr32	Tc00.1047053507021.50
TcChr32	Tc00.1047053511753.30			TcChr32	Tc00.1047053507021.80
TcChr32	Tc00.1047053511751.250			TcChr32	Tc00.1047053507021.100
TcChr32	Tc00.1047053511751.220			TcChr32	Tc00.1047053507021.110
TcChr32	Tc00.1047053511751.210			TcChr32	Tc00.1047053507023.30
TcChr32	Tc00.1047053511751.180			TcChr32	Tc00.1047053507023.60
TcChr32	Tc00.1047053511751.163			TcChr32	Tc00.1047053507023.90
TcChr32	Tc00.1047053511751.144			TcChr32	Tc00.1047053507023.110
TcChr32	Tc00.1047053511751.130			TcChr32	Tc00.1047053507023.160
TcChr32	Tc00.1047053511751.70			TcChr32	Tc00.1047053507023.170
TcChr32	Tc00.1047053511751.60			TcChr32	Tc00.1047053507023.180
TcChr32	Tc00.1047053511751.50			TcChr32	Tc00.1047053507023.190
TcChr32	Tc00.1047053511751.40			TcChr32	Tc00.1047053507023.200
TcChr32	Tc00.1047053511751.30			TcChr32	Tc00.1047053511505.10
TcChr32	Tc00.1047053509171.29			TcChr32	Tc00.1047053511507.50
TcChr32	Tc00.1047053503909.100			TcChr32	Tc00.1047053511507.70
TcChr32	Tc00.1047053503909.84			TcChr32	Tc00.1047053511507.80
TcChr32	Tc00.1047053503909.76			TcChr32	Tc00.1047053511507.90
TcChr32	Tc00.1047053503909.68			TcChr32	Tc00.1047053511507.100
TcChr32	Tc00.1047053503909.60			TcChr32	Tc00.1047053511507.110
TcChr32	Tc00.1047053503909.50			TcChr32	Tc00.1047053511511.40
TcChr32	Tc00.1047053506941.40			TcChr32	Tc00.1047053511511.50
TcChr32	Tc00.1047053506941.50			TcChr32	Tc00.1047053511511.80
TcChr32	Tc00.1047053506941.80			TcChr32	Tc00.1047053511511.90
TcChr32	Tc00.1047053506941.90			TcChr32	Tc00.1047053511511.120
TcChr32	Tc00.1047053506941.120			TcChr32	Tc00.1047053511511.130
TcChr32	Tc00.1047053506941.130			TcChr32	Tc00.1047053511511.150
TcChr32	Tc00.1047053506941.150			TcChr32	Tc00.1047053507027.50
TcChr32	Tc00.1047053506941.220			TcChr32	Tc00.1047053507027.59
TcChr32	Tc00.1047053506941.229			TcChr32	Tc00.1047053507027.70
TcChr32	Tc00.1047053506941.238			TcChr32	Tc00.1047053507029.10
TcChr32	Tc00.1047053506941.260			TcChr32	Tc00.1047053507029.20
TcChr32	Tc00.1047053506941.270			TcChr32	Tc00.1047053507029.41
TcChr32	Tc00.1047053511745.60			TcChr32	Tc00.1047053507029.50
TcChr32	Tc00.1047053511745.50			TcChr32	Tc00.1047053511517.20
TcChr32	Tc00.1047053511743.20			TcChr32	Tc00.1047053511517.50
TcChr32	Tc00.1047053511741.60			TcChr32	Tc00.1047053511517.80
TcChr32	Tc00.1047053511741.30			TcChr32	Tc00.1047053511517.90
TcChr32	Tc00.1047053511741.20			TcChr32	Tc00.1047053511517.99
TcChr32	Tc00.1047053511739.30			TcChr32	Tc00.1047053511517.110
TcChr32	Tc00.1047053511739.20			TcChr32	Tc00.1047053511517.153
TcChr32	Tc00.1047053511737.60			TcChr32	Tc00.1047053511521.40
TcChr32	Tc00.1047053511735.50			TcChr32	Tc00.1047053509063.10
TcChr32	Tc00.1047053511735.30			TcChr32	Tc00.1047053509063.20
TcChr32	Tc00.1047053511735.20			TcChr32	Tc00.1047053511523.50
TcChr32	Tc00.1047053511733.60			TcChr32	Tc00.1047053511523.60
TcChr32	Tc00.1047053511733.50			TcChr32	Tc00.1047053511523.80
TcChr32	Tc00.1047053511733.30			TcChr32	Tc00.1047053511523.90
TcChr32	Tc00.1047053511733.20			TcChr32	Tc00.1047053509065.50
TcChr32	Tc00.1047053506943.40			TcChr32	Tc00.1047053509065.130
TcChr32	Tc00.1047053506943.120			TcChr32	Tc00.1047053509065.160
TcChr32	Tc00.1047053506943.160			TcChr33	Tc00.1047053510155.210
TcChr33	Tc00.1047053511585.220			TcChr33	Tc00.1047053510155.150
TcChr33	Tc00.1047053511585.160			TcChr33	Tc00.1047053510155.130
TcChr33	Tc00.1047053511585.140			TcChr33	Tc00.1047053510155.120
TcChr33	Tc00.1047053511585.130			TcChr33	Tc00.1047053510155.90
TcChr33	Tc00.1047053511585.90			TcChr33	Tc00.1047053510155.70
TcChr33	Tc00.1047053511585.70			TcChr33	Tc00.1047053510155.40
TcChr33	Tc00.1047053511585.40			TcChr33	Tc00.1047053510155.30
TcChr33	Tc00.1047053511585.30			TcChr33	Tc00.1047053510155.20
TcChr33	Tc00.1047053511585.20			TcChr33	Tc00.1047053510153.10
TcChr33	Tc00.1047053511583.30			TcChr33	Tc00.1047053506593.40
TcChr33	Tc00.1047053506829.50			TcChr33	Tc00.1047053504231.30
TcChr33	Tc00.1047053506829.20			TcChr33	Tc00.1047053504231.20
TcChr33	Tc00.1047053506829.10			TcChr33	Tc00.1047053509337.10
TcChr33	Tc00.1047053511577.160			TcChr33	Tc00.1047053504797.10
TcChr33	Tc00.1047053511577.110			TcChr33	Tc00.1047053504797.30
TcChr33	Tc00.1047053511577.90			TcChr33	Tc00.1047053504797.80
TcChr33	Tc00.1047053511577.50			TcChr33	Tc00.1047053504797.100
TcChr33	Tc00.1047053511577.40			TcChr33	Tc00.1047053504797.110
TcChr33	Tc00.1047053511577.30			TcChr33	Tc00.1047053504797.120
TcChr33	Tc00.1047053511577.19			TcChr33	Tc00.1047053508501.240
TcChr33	Tc00.1047053506893.90			TcChr33	Tc00.1047053508501.260
TcChr33	Tc00.1047053506895.10			TcChr33	Tc00.1047053508501.290
TcChr33	Tc00.1047053506895.40			TcChr33	Tc00.1047053508501.300
TcChr33	Tc00.1047053506895.50			TcChr33	Tc00.1047053508503.40
TcChr33	Tc00.1047053510565.50			TcChr33	Tc00.1047053508503.60
TcChr33	Tc00.1047053510565.70			TcChr33	Tc00.1047053508503.70
TcChr33	Tc00.1047053510565.100			TcChr33	Tc00.1047053508503.90
TcChr33	Tc00.1047053510565.120			TcChr33	Tc00.1047053506145.30
TcChr33	Tc00.1047053508347.20			TcChr33	Tc00.1047053507615.110
TcChr33	Tc00.1047053508347.70			TcChr33	Tc00.1047053507615.100
TcChr33	Tc00.1047053508347.80			TcChr33	Tc00.1047053507615.80
TcChr33	Tc00.1047053508347.100			TcChr33	Tc00.1047053507615.76
TcChr33	Tc00.1047053508347.110			TcChr33	Tc00.1047053507615.70
TcChr33	Tc00.1047053508347.130			TcChr33	Tc00.1047053505193.80
TcChr33	Tc00.1047053506467.10			TcChr33	Tc00.1047053505193.60
TcChr33	Tc00.1047053503409.10			TcChr33	Tc00.1047053508119.110
TcChr33	Tc00.1047053503881.10			TcChr33	Tc00.1047053510039.40
TcChr33	Tc00.1047053509979.150			TcChr33	Tc00.1047053510039.50
TcChr33	Tc00.1047053509979.140			TcChr33	Tc00.1047053510039.70
TcChr33	Tc00.1047053509979.110			TcChr33	Tc00.1047053510039.80
TcChr33	Tc00.1047053509979.100			TcChr33	Tc00.1047053510041.20
TcChr33	Tc00.1047053509979.51			TcChr34	Tc00.1047053510691.10
TcChr34	Tc00.1047053507873.60			TcChr34	Tc00.1047053510689.80
TcChr34	Tc00.1047053507873.40			TcChr34	Tc00.1047053510689.60
TcChr34	Tc00.1047053507873.30			TcChr34	Tc00.1047053508257.50
TcChr34	Tc00.1047053506405.30			TcChr34	Tc00.1047053503929.60
TcChr34	Tc00.1047053506405.70			TcChr34	Tc00.1047053503929.40
TcChr34	Tc00.1047053506405.90			TcChr34	Tc00.1047053503929.20
TcChr34	Tc00.1047053506405.110			TcChr34	Tc00.1047053503929.10
TcChr34	Tc00.1047053506405.120			TcChr34	Tc00.1047053508693.180
TcChr34	Tc00.1047053503865.50			TcChr34	Tc00.1047053508693.170
TcChr34	Tc00.1047053503865.40			TcChr34	Tc00.1047053508693.160
TcChr34	Tc00.1047053503865.30			TcChr34	Tc00.1047053508693.90
TcChr34	Tc00.1047053505989.74			TcChr34	Tc00.1047053508693.84
TcChr34	Tc00.1047053505989.78			TcChr34	Tc00.1047053508693.80
TcChr34	Tc00.1047053505989.82			TcChr34	Tc00.1047053504013.50
TcChr34	Tc00.1047053510879.70			TcChr34	Tc00.1047053504013.70
TcChr34	Tc00.1047053510879.40			TcChr34	Tc00.1047053504013.90
TcChr34	Tc00.1047053510879.30			TcChr34	Tc00.1047053503923.30
TcChr34	Tc00.1047053508583.10			TcChr34	Tc00.1047053508689.20
TcChr34	Tc00.1047053510877.150			TcChr34	Tc00.1047053506559.220
TcChr34	Tc00.1047053447255.20			TcChr34	Tc00.1047053506559.210
TcChr34	Tc00.1047053506633.20			TcChr34	Tc00.1047053506559.80
TcChr34	Tc00.1047053506633.100			TcChr34	Tc00.1047053508051.20
TcChr34	Tc00.1047053506635.30			TcChr34	Tc00.1047053508027.50
TcChr34	Tc00.1047053506635.40			TcChr34	Tc00.1047053508027.80
TcChr34	Tc00.1047053506635.60			TcChr34	Tc00.1047053508027.90
TcChr34	Tc00.1047053506635.70			TcChr34	Tc00.1047053508027.110
TcChr34	Tc00.1047053506637.60			TcChr34	Tc00.1047053508027.120
TcChr34	Tc00.1047053506265.30			TcChr34	Tc00.1047053510099.40
TcChr34	Tc00.1047053506265.90			TcChr34	Tc00.1047053506435.30
TcChr34	Tc00.1047053506265.100			TcChr34	Tc00.1047053506435.110
TcChr34	Tc00.1047053506265.140			TcChr34	Tc00.1047053506435.120
TcChr34	Tc00.1047053506265.180			TcChr34	Tc00.1047053506435.160
TcChr34	Tc00.1047053506265.200			TcChr34	Tc00.1047053506435.200
TcChr34	Tc00.1047053504055.40			TcChr34	Tc00.1047053506435.220
TcChr34	Tc00.1047053504055.50			TcChr34	Tc00.1047053506435.270
TcChr34	Tc00.1047053507739.20			TcChr34	Tc00.1047053506435.280
TcChr34	Tc00.1047053507739.30			TcChr34	Tc00.1047053506435.390
TcChr34	Tc00.1047053507739.40			TcChr34	Tc00.1047053506435.400
TcChr34	Tc00.1047053507739.70			TcChr34	Tc00.1047053506435.410
TcChr34	Tc00.1047053507739.90			TcChr34	Tc00.1047053506435.430
TcChr34	Tc00.1047053507673.30			TcChr34	Tc00.1047053506435.450
TcChr34	Tc00.1047053507671.10			TcChr34	Tc00.1047053506201.10
TcChr34	Tc00.1047053509633.40			TcChr34	Tc00.1047053506201.60
TcChr34	Tc00.1047053509633.20			TcChr34	Tc00.1047053506201.84
TcChr34	Tc00.1047053504129.30			TcChr34	Tc00.1047053506201.100
TcChr34	Tc00.1047053509631.160			TcChr34	Tc00.1047053506201.130
TcChr35	Tc00.1047053511529.30			TcChr34	Tc00.1047053506201.154
TcChr35	Tc00.1047053511529.40			TcChr35	Tc00.1047053511031.30
TcChr35	Tc00.1047053511529.90			TcChr35	Tc00.1047053511031.20
TcChr35	Tc00.1047053511529.120			TcChr35	Tc00.1047053511029.10
TcChr35	Tc00.1047053511529.140			TcChr35	Tc00.1047053506727.140
TcChr35	Tc00.1047053511529.160			TcChr35	Tc00.1047053506727.120
TcChr35	Tc00.1047053511529.180			TcChr35	Tc00.1047053506727.100
TcChr35	Tc00.1047053507089.50			TcChr35	Tc00.1047053506727.80
TcChr35	Tc00.1047053507089.60			TcChr35	Tc00.1047053504085.50
TcChr35	Tc00.1047053507089.70			TcChr35	Tc00.1047053504085.40
TcChr35	Tc00.1047053507089.80			TcChr35	Tc00.1047053504085.30
TcChr35	Tc00.1047053507089.130			TcChr35	Tc00.1047053504085.20
TcChr35	Tc00.1047053507089.230			TcChr35	Tc00.1047053506725.50
TcChr35	Tc00.1047053507089.260			TcChr35	Tc00.1047053503839.30
TcChr35	Tc00.1047053507089.270			TcChr35	Tc00.1047053511025.120
TcChr35	Tc00.1047053511531.20			TcChr35	Tc00.1047053511025.110
TcChr35	Tc00.1047053511531.40			TcChr35	Tc00.1047053511025.90
TcChr35	Tc00.1047053511531.50			TcChr35	Tc00.1047053511025.70
TcChr35	Tc00.1047053511535.20			TcChr35	Tc00.1047053511025.50
TcChr35	Tc00.1047053509067.50			TcChr35	Tc00.1047053508713.20
TcChr35	Tc00.1047053511537.60			TcChr35	Tc00.1047053508711.20
TcChr35	Tc00.1047053509073.20			TcChr35	Tc00.1047053508707.320
TcChr35	Tc00.1047053509073.40			TcChr35	Tc00.1047053508707.190
TcChr35	Tc00.1047053509073.60			TcChr35	Tc00.1047053508707.170
TcChr35	Tc00.1047053509073.90			TcChr35	Tc00.1047053508707.149
TcChr35	Tc00.1047053507037.50			TcChr35	Tc00.1047053508707.120
TcChr35	Tc00.1047053507037.60			TcChr35	Tc00.1047053508707.64
TcChr35	Tc00.1047053511543.40			TcChr35	Tc00.1047053508707.60
TcChr35	Tc00.1047053511543.60			TcChr35	Tc00.1047053511019.120
TcChr35	Tc00.1047053507105.10			TcChr35	Tc00.1047053511019.99
TcChr35	Tc00.1047053507105.70			TcChr35	Tc00.1047053506815.30
TcChr35	Tc00.1047053511545.30			TcChr35	Tc00.1047053506817.20
TcChr35	Tc00.1047053511545.50			TcChr35	Tc00.1047053506817.40
TcChr35	Tc00.1047053511545.60			TcChr35	Tc00.1047053506817.60
TcChr35	Tc00.1047053511545.120			TcChr35	Tc00.1047053506817.70
TcChr35	Tc00.1047053511545.130			TcChr35	Tc00.1047053506819.30
TcChr35	Tc00.1047053511545.190			TcChr35	Tc00.1047053506819.40
TcChr35	Tc00.1047053507041.10			TcChr35	Tc00.1047053510435.40
TcChr35	Tc00.1047053507041.20			TcChr35	Tc00.1047053508273.30
TcChr35	Tc00.1047053507041.40			TcChr35	Tc00.1047053508273.40
TcChr35	Tc00.1047053504159.70			TcChr35	Tc00.1047053508273.60
TcChr35	Tc00.1047053504159.30			TcChr35	Tc00.1047053506821.150
TcChr35	Tc00.1047053503873.10			TcChr35	Tc00.1047053506821.190
TcChr35	Tc00.1047053507129.30			TcChr35	Tc00.1047053506821.210
TcChr35	Tc00.1047053509269.10			TcChr35	Tc00.1047053507969.60
TcChr35	Tc00.1047053509267.110			TcChr35	Tc00.1047053507969.20
TcChr35	Tc00.1047053509267.100			TcChr35	Tc00.1047053510031.70
TcChr35	Tc00.1047053509267.90			TcChr35	Tc00.1047053510031.60
TcChr35	Tc00.1047053509267.30			TcChr35	Tc00.1047053510031.50
TcChr35	Tc00.1047053511711.30			TcChr35	Tc00.1047053507967.20
TcChr35	Tc00.1047053511711.40			TcChr35	Tc00.1047053506425.120
TcChr35	Tc00.1047053511711.50			TcChr35	Tc00.1047053506425.130
TcChr35	Tc00.1047053511711.100			TcChr35	Tc00.1047053506425.140
TcChr35	Tc00.1047053511711.110			TcChr35	Tc00.1047053503987.20
TcChr35	Tc00.1047053511713.20			TcChr35	Tc00.1047053503987.30
TcChr35	Tc00.1047053509157.80			TcChr35	Tc00.1047053503987.50
TcChr35	Tc00.1047053509157.110			TcChr35	Tc00.1047053508443.20
TcChr35	Tc00.1047053509157.250			TcChr35	Tc00.1047053508443.50
TcChr35	Tc00.1047053511715.20			TcChr35	Tc00.1047053510725.70
TcChr35	Tc00.1047053503989.20			TcChr35	Tc00.1047053508445.30
TcChr35	Tc00.1047053506221.50			TcChr35	Tc00.1047053504207.10
TcChr35	Tc00.1047053506221.80			TcChr35	Tc00.1047053504217.10
TcChr35	Tc00.1047053506221.110			TcChr35	Tc00.1047053427789.30
TcChr35	Tc00.1047053506223.60			TcChr35	Tc00.1047053511717.30
TcChr35	Tc00.1047053506223.100			TcChr35	Tc00.1047053511717.150
TcChr35	Tc00.1047053506223.110			TcChr35	Tc00.1047053511717.190
TcChr35	Tc00.1047053504051.30			TcChr35	Tc00.1047053511717.200
TcChr35	Tc00.1047053507511.50			TcChr35	Tc00.1047053506873.10
TcChr35	Tc00.1047053507511.40			TcChr35	Tc00.1047053506871.190
TcChr35	Tc00.1047053507511.30			TcChr35	Tc00.1047053506871.180
TcChr35	Tc00.1047053507511.20			TcChr35	Tc00.1047053506871.160
TcChr35	Tc00.1047053507509.50			TcChr35	Tc00.1047053506871.150
TcChr35	Tc00.1047053507509.40			TcChr35	Tc00.1047053506871.100
TcChr35	Tc00.1047053507507.40			TcChr35	Tc00.1047053506871.90
TcChr35	Tc00.1047053507507.30			TcChr35	Tc00.1047053506871.50
TcChr35	Tc00.1047053507507.20			TcChr35	Tc00.1047053506871.40
TcChr35	Tc00.1047053504643.20			TcChr35	Tc00.1047053506871.30
TcChr36	Tc00.1047053507795.90			TcChr35	Tc00.1047053509161.20
TcChr36	Tc00.1047053510141.20			TcChr36	Tc00.1047053510647.10
TcChr36	Tc00.1047053510143.30			TcChr36	Tc00.1047053508409.170
TcChr36	Tc00.1047053510143.40			TcChr36	Tc00.1047053508409.220
TcChr36	Tc00.1047053510143.70			TcChr36	Tc00.1047053508409.230
TcChr36	Tc00.1047053510143.80			TcChr36	Tc00.1047053508409.260
TcChr36	Tc00.1047053510149.20			TcChr36	Tc00.1047053508409.270
TcChr36	Tc00.1047053510149.80			TcChr36	Tc00.1047053508411.60
TcChr36	Tc00.1047053510149.150			TcChr36	Tc00.1047053506989.30
TcChr36	Tc00.1047053503811.80			TcChr36	Tc00.1047053506989.110
TcChr36	Tc00.1047053503811.70			TcChr36	Tc00.1047053506989.120
TcChr36	Tc00.1047053503811.60			TcChr36	Tc00.1047053506989.130
TcChr36	Tc00.1047053503811.40			TcChr36	Tc00.1047053506989.140
TcChr36	Tc00.1047053503811.20			TcChr36	Tc00.1047053506989.160
TcChr36	Tc00.1047053506591.20			TcChr36	Tc00.1047053506989.180
TcChr36	Tc00.1047053506591.69			TcChr36	Tc00.1047053506989.210
TcChr36	Tc00.1047053504431.64			TcChr36	Tc00.1047053506989.250
TcChr36	Tc00.1047053504433.14			TcChr36	Tc00.1047053507951.114
TcChr36	Tc00.1047053503685.20			TcChr36	Tc00.1047053507951.179
TcChr36	Tc00.1047053503685.10			TcChr36	Tc00.1047053509999.100
TcChr36	Tc00.1047053503683.20			TcChr36	Tc00.1047053509999.110
TcChr36	Tc00.1047053507529.40			TcChr36	Tc00.1047053509999.130
TcChr36	Tc00.1047053509669.150			TcChr36	Tc00.1047053510001.40
TcChr36	Tc00.1047053509669.90			TcChr36	Tc00.1047053506175.90
TcChr36	Tc00.1047053509669.70			TcChr36	Tc00.1047053506175.40
TcChr36	Tc00.1047053509669.60			TcChr36	Tc00.1047053506175.20
TcChr36	Tc00.1047053509669.14			TcChr36	Tc00.1047053506175.10
TcChr36	Tc00.1047053509669.10			TcChr36	Tc00.1047053509617.60
TcChr36	Tc00.1047053509379.20			TcChr36	Tc00.1047053509617.50
TcChr36	Tc00.1047053507257.160			TcChr36	Tc00.1047053506701.20
TcChr36	Tc00.1047053507257.150			TcChr36	Tc00.1047053510329.370
TcChr36	Tc00.1047053507257.130			TcChr36	Tc00.1047053510329.360
TcChr36	Tc00.1047053507257.100			TcChr36	Tc00.1047053510329.340
TcChr36	Tc00.1047053507257.20			TcChr36	Tc00.1047053510329.310
TcChr36	Tc00.1047053510325.60			TcChr36	Tc00.1047053510329.230
TcChr36	Tc00.1047053510325.50			TcChr36	Tc00.1047053508153.70
TcChr36	Tc00.1047053510325.40			TcChr36	Tc00.1047053508153.80
TcChr36	Tc00.1047053508183.10			TcChr36	Tc00.1047053508153.100
TcChr36	Tc00.1047053510323.110			TcChr36	Tc00.1047053508153.170
TcChr36	Tc00.1047053510323.90			TcChr36	Tc00.1047053508153.210
TcChr36	Tc00.1047053510323.80			TcChr36	Tc00.1047053508153.220
TcChr36	Tc00.1047053510323.50			TcChr36	Tc00.1047053508153.230
TcChr36	Tc00.1047053510323.10			TcChr36	Tc00.1047053508153.260
TcChr36	Tc00.1047053506699.9			TcChr36	Tc00.1047053508153.310
TcChr36	Tc00.1047053506697.70			TcChr36	Tc00.1047053508153.360
TcChr36	Tc00.1047053506697.60			TcChr36	Tc00.1047053508153.470
TcChr36	Tc00.1047053506697.40			TcChr36	Tc00.1047053508153.480
TcChr36	Tc00.1047053506697.30			TcChr36	Tc00.1047053508153.500
TcChr36	Tc00.1047053506695.40			TcChr36	Tc00.1047053508153.510
TcChr36	Tc00.1047053506695.20			TcChr36	Tc00.1047053508153.560
TcChr36	Tc00.1047053510315.10			TcChr36	Tc00.1047053508153.590
TcChr36	Tc00.1047053503903.70			TcChr36	Tc00.1047053508153.640
TcChr36	Tc00.1047053503903.50			TcChr36	Tc00.1047053508153.750
TcChr36	Tc00.1047053503903.20			TcChr36	Tc00.1047053508153.770
TcChr36	Tc00.1047053503903.10			TcChr36	Tc00.1047053508153.790
TcChr36	Tc00.1047053508181.130			TcChr36	Tc00.1047053508153.800
TcChr36	Tc00.1047053508181.124			TcChr36	Tc00.1047053508153.830
TcChr36	Tc00.1047053508181.110			TcChr36	Tc00.1047053508153.840
TcChr36	Tc00.1047053508181.60			TcChr36	Tc00.1047053508153.860
TcChr36	Tc00.1047053508181.50			TcChr36	Tc00.1047053508153.900
TcChr36	Tc00.1047053508181.20			TcChr36	Tc00.1047053508153.910
TcChr36	Tc00.1047053506691.80			TcChr36	Tc00.1047053508153.950
TcChr36	Tc00.1047053506691.70			TcChr36	Tc00.1047053508153.980
TcChr36	Tc00.1047053510311.190			TcChr36	Tc00.1047053508153.990
TcChr36	Tc00.1047053510311.180			TcChr36	Tc00.1047053508153.1070
TcChr36	Tc00.1047053510311.170			TcChr36	Tc00.1047053508153.1074
TcChr36	Tc00.1047053510311.160			TcChr36	Tc00.1047053508153.1080
TcChr36	Tc00.1047053510311.150			TcChr36	Tc00.1047053508153.1090
TcChr36	Tc00.1047053510311.140			TcChr36	Tc00.1047053508153.1100
TcChr36	Tc00.1047053510311.70			TcChr36	Tc00.1047053508153.1110
TcChr36	Tc00.1047053510311.60			TcChr36	Tc00.1047053510265.20
TcChr36	Tc00.1047053510311.20			TcChr36	Tc00.1047053510265.30
TcChr36	Tc00.1047053503575.54			TcChr36	Tc00.1047053510265.90
TcChr36	Tc00.1047053503575.60			TcChr36	Tc00.1047053510943.36
TcChr36	Tc00.1047053509351.6			TcChr36	Tc00.1047053510943.40
TcChr36	Tc00.1047053503577.20			TcChr36	Tc00.1047053510943.44
TcChr36	Tc00.1047053504867.20			TcChr36	Tc00.1047053510943.60
TcChr36	Tc00.1047053504867.40			TcChr36	Tc00.1047053510943.80
TcChr36	Tc00.1047053504867.60			TcChr36	Tc00.1047053510943.100
TcChr36	Tc00.1047053504867.70			TcChr36	Tc00.1047053510943.120
TcChr36	Tc00.1047053504867.80			TcChr36	Tc00.1047053510943.130
TcChr36	Tc00.1047053504867.90			TcChr36	Tc00.1047053510943.140
TcChr36	Tc00.1047053504867.99			TcChr36	Tc00.1047053510943.150
TcChr36	Tc00.1047053504867.110			TcChr36	Tc00.1047053510943.170
TcChr36	Tc00.1047053503959.60			TcChr36	Tc00.1047053510943.180
TcChr36	Tc00.1047053503959.50			TcChr36	Tc00.1047053506195.280
TcChr36	Tc00.1047053506407.100			TcChr36	Tc00.1047053506195.270
TcChr36	Tc00.1047053506407.80			TcChr36	Tc00.1047053506195.210
TcChr36	Tc00.1047053506407.70			TcChr36	Tc00.1047053506195.190
TcChr36	Tc00.1047053506407.30			TcChr36	Tc00.1047053506195.180
TcChr36	Tc00.1047053506407.20			TcChr36	Tc00.1047053506195.140
TcChr36	Tc00.1047053507883.90			TcChr36	Tc00.1047053506195.130
TcChr36	Tc00.1047053507883.80			TcChr36	Tc00.1047053506195.90
TcChr36	Tc00.1047053507883.70			TcChr36	Tc00.1047053506195.80
TcChr37	Tc00.1047053507611.270			TcChr36	Tc00.1047053506195.70
TcChr37	Tc00.1047053507611.290			TcChr37	Tc00.1047053507723.90
TcChr37	Tc00.1047053507611.330			TcChr37	Tc00.1047053507723.110
TcChr37	Tc00.1047053507611.340			TcChr37	Tc00.1047053507723.150
TcChr37	Tc00.1047053506249.40			TcChr37	Tc00.1047053507723.160
TcChr37	Tc00.1047053506249.50			TcChr37	Tc00.1047053508231.210
TcChr37	Tc00.1047053506249.60			TcChr37	Tc00.1047053508231.204
TcChr37	Tc00.1047053506251.30			TcChr37	Tc00.1047053508231.200
TcChr37	Tc00.1047053506251.100			TcChr37	Tc00.1047053508231.170
TcChr37	Tc00.1047053511043.20			TcChr37	Tc00.1047053508231.74
TcChr37	Tc00.1047053511041.30			TcChr37	Tc00.1047053506355.60
TcChr37	Tc00.1047053511041.10			TcChr37	Tc00.1047053506355.110
TcChr37	Tc00.1047053508727.60			TcChr37	Tc00.1047053506355.130
TcChr37	Tc00.1047053508723.100			TcChr37	Tc00.1047053506355.160
TcChr37	Tc00.1047053508723.80			TcChr37	Tc00.1047053509789.30
TcChr37	Tc00.1047053508723.59			TcChr37	Tc00.1047053509789.50
TcChr37	Tc00.1047053508723.30			TcChr37	Tc00.1047053509791.20
TcChr37	Tc00.1047053508723.24			TcChr37	Tc00.1047053509791.50
TcChr37	Tc00.1047053511039.39			TcChr37	Tc00.1047053509791.60
TcChr37	Tc00.1047053511039.20			TcChr37	Tc00.1047053509791.90
TcChr37	Tc00.1047053508721.10			TcChr37	Tc00.1047053509791.110
TcChr37	Tc00.1047053508719.20			TcChr37	Tc00.1047053509791.170
TcChr37	Tc00.1047053504171.20			TcChr37	Tc00.1047053509793.60
TcChr37	Tc00.1047053504171.30			TcChr37	Tc00.1047053509795.20
TcChr37	Tc00.1047053504179.80			TcChr37	Tc00.1047053509795.30
TcChr37	Tc00.1047053503525.30			TcChr37	Tc00.1047053509795.80
TcChr37	Tc00.1047053504137.150			TcChr37	Tc00.1047053507825.40
TcChr37	Tc00.1047053508717.56			TcChr37	Tc00.1047053509799.100
TcChr37	Tc00.1047053508717.53			TcChr37	Tc00.1047053506841.12
TcChr37	Tc00.1047053508717.36			TcChr37	Tc00.1047053506841.8
TcChr37	Tc00.1047053508717.30			TcChr37	Tc00.1047053504079.6
TcChr37	Tc00.1047053504625.90			TcChr37	Tc00.1047053506839.80
TcChr37	Tc00.1047053504625.60			TcChr37	Tc00.1047053511635.50
TcChr37	Tc00.1047053504625.50			TcChr37	Tc00.1047053503583.90
TcChr37	Tc00.1047053504625.40			TcChr37	Tc00.1047053503583.80
TcChr37	Tc00.1047053504625.20			TcChr37	Tc00.1047053503583.70
TcChr37	Tc00.1047053503489.24			TcChr37	Tc00.1047053503583.50
TcChr37	Tc00.1047053503419.40			TcChr37	Tc00.1047053503583.24
TcChr37	Tc00.1047053507713.20			TcChr37	Tc00.1047053509105.80
TcChr37	Tc00.1047053507711.320			TcChr37	Tc00.1047053509643.120
TcChr37	Tc00.1047053507711.280			TcChr37	Tc00.1047053509643.80
TcChr37	Tc00.1047053507711.270			TcChr37	Tc00.1047053509643.50
TcChr37	Tc00.1047053507711.220			TcChr37	Tc00.1047053509643.40
TcChr37	Tc00.1047053507711.180			TcChr37	Tc00.1047053507675.30
TcChr37	Tc00.1047053507711.170			TcChr37	Tc00.1047053509641.60
TcChr37	Tc00.1047053507711.160			TcChr37	Tc00.1047053509641.50
TcChr37	Tc00.1047053507711.150			TcChr37	Tc00.1047053509641.40
TcChr37	Tc00.1047053507711.140			TcChr37	Tc00.1047053509641.30
TcChr37	Tc00.1047053507711.120			TcChr37	Tc00.1047053509641.20
TcChr37	Tc00.1047053507711.80			TcChr37	Tc00.1047053509639.20
TcChr37	Tc00.1047053507711.30			TcChr37	Tc00.1047053509637.27
TcChr37	Tc00.1047053507709.130			TcChr37	Tc00.1047053424123.30
TcChr37	Tc00.1047053507709.120			TcChr37	Tc00.1047053506577.160
TcChr37	Tc00.1047053507709.100			TcChr37	Tc00.1047053506577.150
TcChr37	Tc00.1047053507709.70			TcChr37	Tc00.1047053506577.130
TcChr37	Tc00.1047053507709.44			TcChr37	Tc00.1047053506577.70
TcChr37	Tc00.1047053507709.30			TcChr37	Tc00.1047053506577.47
TcChr37	Tc00.1047053509599.70			TcChr37	Tc00.1047053506577.30
TcChr37	Tc00.1047053509599.100			TcChr37	Tc00.1047053509733.50
TcChr37	Tc00.1047053509599.180			TcChr37	Tc00.1047053509733.20
TcChr37	Tc00.1047053507639.40			TcChr37	Tc00.1047053506327.50
TcChr37	Tc00.1047053507639.50			TcChr37	Tc00.1047053503781.70
TcChr37	Tc00.1047053507639.70			TcChr37	Tc00.1047053503781.60
TcChr37	Tc00.1047053507639.100			TcChr37	Tc00.1047053503781.40
TcChr37	Tc00.1047053510181.120			TcChr37	Tc00.1047053503781.20
TcChr37	Tc00.1047053510181.100			TcChr37	Tc00.1047053503431.40
TcChr37	Tc00.1047053510181.40			TcChr37	Tc00.1047053503431.60
TcChr37	Tc00.1047053503639.20			TcChr37	Tc00.1047053507609.20
TcChr37	Tc00.1047053503639.30			TcChr37	Tc00.1047053507609.70
TcChr38	Tc00.1047053511469.80			TcChr37	Tc00.1047053507609.80
TcChr38	Tc00.1047053511469.70			TcChr38	Tc00.1047053506295.140
TcChr38	Tc00.1047053511469.60			TcChr38	Tc00.1047053506295.130
TcChr38	Tc00.1047053511467.70			TcChr38	Tc00.1047053506295.120
TcChr38	Tc00.1047053503453.50			TcChr38	Tc00.1047053506295.50
TcChr38	Tc00.1047053503453.80			TcChr38	Tc00.1047053506959.110
TcChr38	Tc00.1047053503453.90			TcChr38	Tc00.1047053506959.80
TcChr38	Tc00.1047053503453.100			TcChr38	Tc00.1047053506959.74
TcChr38	Tc00.1047053510997.10			TcChr38	Tc00.1047053506959.70
TcChr38	Tc00.1047053510997.20			TcChr38	Tc00.1047053506959.64
TcChr38	Tc00.1047053510997.30			TcChr38	Tc00.1047053506959.60
TcChr38	Tc00.1047053510997.40			TcChr38	Tc00.1047053506959.50
TcChr38	Tc00.1047053510999.30			TcChr38	Tc00.1047053506959.40
TcChr38	Tc00.1047053511001.30			TcChr38	Tc00.1047053503635.80
TcChr38	Tc00.1047053511001.60			TcChr38	Tc00.1047053503635.50
TcChr38	Tc00.1047053511001.70			TcChr38	Tc00.1047053503635.10
TcChr38	Tc00.1047053511001.100			TcChr38	Tc00.1047053506957.140
TcChr38	Tc00.1047053511001.180			TcChr38	Tc00.1047053506957.110
TcChr38	Tc00.1047053511001.200			TcChr38	Tc00.1047053509017.40
TcChr38	Tc00.1047053503841.30			TcChr38	Tc00.1047053509017.24
TcChr38	Tc00.1047053508541.210			TcChr38	Tc00.1047053511463.10
TcChr38	Tc00.1047053503599.30			TcChr38	Tc00.1047053507541.20
TcChr38	Tc00.1047053503599.40			TcChr38	Tc00.1047053505163.20
TcChr38	Tc00.1047053511179.100			TcChr38	Tc00.1047053505163.30
TcChr38	Tc00.1047053511179.110			TcChr38	Tc00.1047053508303.65
TcChr38	Tc00.1047053511179.114			TcChr38	Tc00.1047053508303.50
TcChr38	Tc00.1047053511179.120			TcChr38	Tc00.1047053508303.44
TcChr38	Tc00.1047053511181.60			TcChr38	Tc00.1047053508303.40
TcChr38	Tc00.1047053511181.80			TcChr38	Tc00.1047053508301.10
TcChr38	Tc00.1047053511181.150			TcChr38	Tc00.1047053508299.80
TcChr38	Tc00.1047053508805.20			TcChr38	Tc00.1047053508299.20
TcChr39	Tc00.1047053511445.80			TcChr38	Tc00.1047053503911.30
TcChr39	Tc00.1047053511445.120			TcChr39	Tc00.1047053510799.18
TcChr39	Tc00.1047053511445.160			TcChr39	Tc00.1047053503703.80
TcChr39	Tc00.1047053503893.170			TcChr39	Tc00.1047053503703.50
TcChr39	Tc00.1047053506367.20			TcChr39	Tc00.1047053508505.20
TcChr39	Tc00.1047053506367.100			TcChr39	Tc00.1047053506629.210
TcChr39	Tc00.1047053506367.120			TcChr39	Tc00.1047053506629.150
TcChr39	Tc00.1047053509831.10			TcChr39	Tc00.1047053506629.140
TcChr39	Tc00.1047053509831.33			TcChr39	Tc00.1047053506629.70
TcChr39	Tc00.1047053509831.36			TcChr39	Tc00.1047053506629.40
TcChr39	Tc00.1047053503433.20			TcChr39	Tc00.1047053506629.30
TcChr39	Tc00.1047053507467.119			TcChr39	Tc00.1047053508355.130
TcChr39	Tc00.1047053507467.110			TcChr39	Tc00.1047053508355.124
TcChr39	Tc00.1047053507467.50			TcChr39	Tc00.1047053508355.120
TcChr39	Tc00.1047053507467.20			TcChr39	Tc00.1047053508355.50
TcChr39	Tc00.1047053506127.170			TcChr39	Tc00.1047053508355.10
TcChr39	Tc00.1047053506127.160			TcChr39	Tc00.1047053503593.10
TcChr39	Tc00.1047053506127.150			TcChr39	Tc00.1047053503593.20
TcChr39	Tc00.1047053508271.30			TcChr39	Tc00.1047053503593.30
TcChr39	Tc00.1047053508271.20			TcChr39	Tc00.1047053506301.50
TcChr39	Tc00.1047053508271.10			TcChr39	Tc00.1047053506303.20
TcChr39	Tc00.1047053504153.360			TcChr39	Tc00.1047053506303.30
TcChr39	Tc00.1047053506811.210			TcChr39	Tc00.1047053506303.50
TcChr39	Tc00.1047053506811.200			TcChr39	Tc00.1047053506303.70
TcChr39	Tc00.1047053506811.190			TcChr39	Tc00.1047053506303.90
TcChr39	Tc00.1047053506811.170			TcChr39	Tc00.1047053506303.130
TcChr39	Tc00.1047053506811.150			TcChr39	Tc00.1047053506303.140
TcChr39	Tc00.1047053506811.100			TcChr39	Tc00.1047053506305.20
TcChr39	Tc00.1047053506811.90			TcChr39	Tc00.1047053506305.29
TcChr39	Tc00.1047053506811.30			TcChr39	Tc00.1047053507771.40
TcChr39	Tc00.1047053506811.20			TcChr39	Tc00.1047053507771.50
TcChr39	Tc00.1047053503887.70			TcChr39	Tc00.1047053507771.80
TcChr39	Tc00.1047053503887.60			TcChr39	Tc00.1047053507771.90
TcChr39	Tc00.1047053503887.30			TcChr39	Tc00.1047053507771.110
TcChr39	Tc00.1047053510431.340			TcChr39	Tc00.1047053507773.30
TcChr39	Tc00.1047053510431.320			TcChr39	Tc00.1047053507773.40
TcChr39	Tc00.1047053510431.280			TcChr39	Tc00.1047053507773.50
TcChr39	Tc00.1047053510431.270			TcChr39	Tc00.1047053506883.50
TcChr39	Tc00.1047053510431.260			TcChr39	Tc00.1047053506883.60
TcChr39	Tc00.1047053510429.40			TcChr39	Tc00.1047053506883.80
TcChr39	Tc00.1047053510429.30			TcChr39	Tc00.1047053510729.240
TcChr39	Tc00.1047053510429.20			TcChr39	Tc00.1047053510729.150
TcChr39	Tc00.1047053506885.170			TcChr39	Tc00.1047053510729.130
TcChr39	Tc00.1047053506885.270			TcChr39	Tc00.1047053510729.110
TcChr39	Tc00.1047053506885.290			TcChr39	Tc00.1047053510729.80
TcChr39	Tc00.1047053506885.310			TcChr39	Tc00.1047053510729.70
TcChr39	Tc00.1047053506885.340			TcChr39	Tc00.1047053510729.50
TcChr39	Tc00.1047053506885.350			TcChr39	Tc00.1047053510729.40
TcChr39	Tc00.1047053506885.360			TcChr39	Tc00.1047053510729.20
TcChr39	Tc00.1047053506885.364			TcChr39	Tc00.1047053503687.49
TcChr39	Tc00.1047053506885.380			TcChr39	Tc00.1047053510731.20
TcChr39	Tc00.1047053506885.394			TcChr39	Tc00.1047053510731.40
TcChr39	Tc00.1047053506887.20			TcChr39	Tc00.1047053510731.50
TcChr39	Tc00.1047053506887.50			TcChr39	Tc00.1047053510731.59
TcChr39	Tc00.1047053506887.60			TcChr39	Tc00.1047053510731.80
TcChr39	Tc00.1047053506887.69			TcChr39	Tc00.1047053510731.90
TcChr39	Tc00.1047053506887.90			TcChr39	Tc00.1047053510731.120
TcChr39	Tc00.1047053506887.100			TcChr39	Tc00.1047053507007.20
TcChr39	Tc00.1047053503669.20			TcChr39	Tc00.1047053507007.34
TcChr39	Tc00.1047053509551.130			TcChr39	Tc00.1047053507007.50
TcChr39	Tc00.1047053509551.110			TcChr39	Tc00.1047053510733.20
TcChr39	Tc00.1047053509551.90			TcChr39	Tc00.1047053510733.40
TcChr39	Tc00.1047053506147.220			TcChr39	Tc00.1047053510733.50
TcChr39	Tc00.1047053506147.200			TcChr39	Tc00.1047053510735.9
TcChr39	Tc00.1047053506147.190			TcChr39	Tc00.1047053510735.20
TcChr39	Tc00.1047053506147.170			TcChr39	Tc00.1047053510735.40
TcChr39	Tc00.1047053506147.160			TcChr39	Tc00.1047053510735.50
TcChr39	Tc00.1047053506147.150			TcChr39	Tc00.1047053508461.60
TcChr39	Tc00.1047053506147.140			TcChr39	Tc00.1047053510669.40
TcChr39	Tc00.1047053506147.30			TcChr39	Tc00.1047053510669.9
TcChr39	Tc00.1047053507009.20			TcChr39	Tc00.1047053510667.110
TcChr39	Tc00.1047053507009.50			TcChr39	Tc00.1047053510667.100
TcChr39	Tc00.1047053507009.60			TcChr39	Tc00.1047053510667.50
TcChr39	Tc00.1047053507009.110			TcChr39	Tc00.1047053510667.30
TcChr39	Tc00.1047053507009.130			TcChr39	Tc00.1047053507005.30
TcChr39	Tc00.1047053507011.90			TcChr39	Tc00.1047053510665.40
TcChr39	Tc00.1047053507011.140			TcChr39	Tc00.1047053510665.30
TcChr39	Tc00.1047053507011.150			TcChr39	Tc00.1047053510665.10
TcChr39	Tc00.1047053507011.170			TcChr39	Tc00.1047053503983.10
TcChr39	Tc00.1047053507011.190			TcChr39	Tc00.1047053510663.80
TcChr39	Tc00.1047053507011.260			TcChr39	Tc00.1047053510663.40
TcChr39	Tc00.1047053510737.60			TcChr39	Tc00.1047053510661.270
TcChr39	Tc00.1047053510737.110			TcChr39	Tc00.1047053510661.240
TcChr39	Tc00.1047053510741.30			TcChr39	Tc00.1047053510661.230
TcChr39	Tc00.1047053510741.40			TcChr39	Tc00.1047053510661.174
TcChr39	Tc00.1047053510741.80			TcChr39	Tc00.1047053510661.140
TcChr39	Tc00.1047053510741.110			TcChr39	Tc00.1047053510661.110
TcChr39	Tc00.1047053510741.150			TcChr39	Tc00.1047053510661.90
TcChr39	Tc00.1047053510741.180			TcChr39	Tc00.1047053510659.279
TcChr39	Tc00.1047053510743.20			TcChr39	Tc00.1047053510659.270
TcChr39	Tc00.1047053510743.30			TcChr39	Tc00.1047053510659.264
TcChr39	Tc00.1047053510743.40			TcChr39	Tc00.1047053510659.250
TcChr39	Tc00.1047053510743.60			TcChr39	Tc00.1047053510659.230
TcChr39	Tc00.1047053510743.80			TcChr39	Tc00.1047053510659.219
TcChr39	Tc00.1047053510743.90			TcChr39	Tc00.1047053510659.110
TcChr39	Tc00.1047053507013.20			TcChr39	Tc00.1047053510659.80
TcChr39	Tc00.1047053510745.20			TcChr39	Tc00.1047053507001.70
TcChr39	Tc00.1047053508465.120			TcChr39	Tc00.1047053507001.60
TcChr39	Tc00.1047053508465.130			TcChr39	Tc00.1047053507001.50
TcChr39	Tc00.1047053508465.140			TcChr39	Tc00.1047053507001.30
TcChr39	Tc00.1047053503557.20			TcChr39	Tc00.1047053507001.14
TcChr39	Tc00.1047053503557.40			TcChr39	Tc00.1047053504185.30
TcChr39	Tc00.1047053510747.10			TcChr39	Tc00.1047053510657.170
TcChr39	Tc00.1047053510747.60			TcChr39	Tc00.1047053510657.160
TcChr39	Tc00.1047053510747.80			TcChr39	Tc00.1047053510657.130
TcChr39	Tc00.1047053510747.110			TcChr39	Tc00.1047053510657.110
TcChr39	Tc00.1047053510747.120			TcChr39	Tc00.1047053510657.90
TcChr39	Tc00.1047053510747.140			TcChr39	Tc00.1047053510657.80
TcChr39	Tc00.1047053510747.150			TcChr39	Tc00.1047053510657.30
TcChr39	Tc00.1047053510749.30			TcChr39	Tc00.1047053510655.140
TcChr39	Tc00.1047053510749.74			TcChr39	Tc00.1047053508413.50
TcChr39	Tc00.1047053510755.120			TcChr39	Tc00.1047053508413.40
TcChr39	Tc00.1047053510755.138			TcChr39	Tc00.1047053508413.20
TcChr39	Tc00.1047053510757.20			TcChr39	Tc00.1047053506999.160
TcChr39	Tc00.1047053510759.54			TcChr39	Tc00.1047053506999.150
TcChr39	Tc00.1047053510759.60			TcChr39	Tc00.1047053506999.90
TcChr39	Tc00.1047053510759.120			TcChr39	Tc00.1047053506999.50
TcChr39	Tc00.1047053510759.150			TcChr39	Tc00.1047053506999.30
TcChr39	Tc00.1047053510759.170			TcChr39	Tc00.1047053506999.20
TcChr39	Tc00.1047053510759.180			TcChr39	Tc00.1047053509671.180
TcChr39	Tc00.1047053510763.40			TcChr39	Tc00.1047053509671.160
TcChr39	Tc00.1047053510763.80			TcChr39	Tc00.1047053509671.150
TcChr39	Tc00.1047053510763.90			TcChr39	Tc00.1047053509671.90
TcChr39	Tc00.1047053510765.30			TcChr39	Tc00.1047053509671.50
TcChr39	Tc00.1047053510767.40			TcChr39	Tc00.1047053509671.30
TcChr39	Tc00.1047053510767.60			TcChr39	Tc00.1047053506241.80
TcChr39	Tc00.1047053510769.110			TcChr39	Tc00.1047053506241.70
TcChr39	Tc00.1047053510769.120			TcChr39	Tc00.1047053506241.60
TcChr39	Tc00.1047053510769.130			TcChr40	Tc00.1047053511301.140
TcChr40	Tc00.1047053511355.14			TcChr40	Tc00.1047053503809.140
TcChr40	Tc00.1047053508943.40			TcChr40	Tc00.1047053503809.24
TcChr40	Tc00.1047053511361.20			TcChr40	Tc00.1047053508899.130
TcChr40	Tc00.1047053511361.30			TcChr40	Tc00.1047053508899.120
TcChr40	Tc00.1047053511365.10			TcChr40	Tc00.1047053508899.30
TcChr40	Tc00.1047053511365.94			TcChr40	Tc00.1047053511297.20
TcChr40	Tc00.1047053506503.10			TcChr40	Tc00.1047053504161.50
TcChr40	Tc00.1047053506503.30			TcChr40	Tc00.1047053504161.40
TcChr40	Tc00.1047053506503.50			TcChr40	Tc00.1047053504161.20
TcChr40	Tc00.1047053506503.100			TcChr40	Tc00.1047053511293.40
TcChr40	Tc00.1047053506503.110			TcChr40	Tc00.1047053511293.30
TcChr40	Tc00.1047053506503.120			TcChr40	Tc00.1047053511293.20
TcChr40	Tc00.1047053506503.160			TcChr40	Tc00.1047053507033.10
TcChr40	Tc00.1047053504111.20			TcChr40	Tc00.1047053507031.120
TcChr40	Tc00.1047053507963.10			TcChr40	Tc00.1047053507031.100
TcChr40	Tc00.1047053507963.40			TcChr40	Tc00.1047053507031.70
TcChr40	Tc00.1047053507963.79			TcChr40	Tc00.1047053507031.29
TcChr40	Tc00.1047053510029.60			TcChr40	Tc00.1047053511291.100
TcChr40	Tc00.1047053507683.40			TcChr40	Tc00.1047053511291.40
TcChr40	Tc00.1047053506211.40			TcChr40	Tc00.1047053508895.80
TcChr40	Tc00.1047053506211.70			TcChr40	Tc00.1047053508895.50
TcChr40	Tc00.1047053506211.100			TcChr40	Tc00.1047053508895.30
TcChr40	Tc00.1047053506211.140			TcChr40	Tc00.1047053511289.90
TcChr40	Tc00.1047053506211.180			TcChr40	Tc00.1047053511289.50
TcChr40	Tc00.1047053506211.200			TcChr40	Tc00.1047053511289.30
TcChr40	Tc00.1047053506211.230			TcChr40	Tc00.1047053511287.170
TcChr40	Tc00.1047053506211.240			TcChr40	Tc00.1047053511287.160
TcChr40	Tc00.1047053506211.250			TcChr40	Tc00.1047053511287.150
TcChr40	Tc00.1047053503833.20			TcChr40	Tc00.1047053511287.130
TcChr40	Tc00.1047053503833.50			TcChr40	Tc00.1047053511287.110
TcChr40	Tc00.1047053503833.60			TcChr40	Tc00.1047053511287.100
TcChr40	Tc00.1047053506213.10			TcChr40	Tc00.1047053511287.80
TcChr40	Tc00.1047053506213.30			TcChr40	Tc00.1047053511287.64
TcChr40	Tc00.1047053506213.40			TcChr40	Tc00.1047053511287.60
TcChr40	Tc00.1047053506213.70			TcChr40	Tc00.1047053511287.34
TcChr40	Tc00.1047053506213.90			TcChr40	Tc00.1047053511287.20
TcChr40	Tc00.1047053506213.100			TcChr40	Tc00.1047053511287.10
TcChr40	Tc00.1047053506213.120			TcChr40	Tc00.1047053511285.120
TcChr40	Tc00.1047053509649.30			TcChr40	Tc00.1047053511285.90
TcChr40	Tc00.1047053509651.10			TcChr40	Tc00.1047053511285.30
TcChr40	Tc00.1047053506525.150			TcChr40	Tc00.1047053511283.140
TcChr40	Tc00.1047053506525.130			TcChr40	Tc00.1047053511283.124
TcChr40	Tc00.1047053506525.80			TcChr40	Tc00.1047053511283.90
TcChr40	Tc00.1047053507993.280			TcChr40	Tc00.1047053508893.20
TcChr40	Tc00.1047053507993.250			TcChr40	Tc00.1047053511279.50
TcChr40	Tc00.1047053507993.190			TcChr40	Tc00.1047053511277.630
TcChr40	Tc00.1047053507993.180			TcChr40	Tc00.1047053511277.620
TcChr40	Tc00.1047053507993.150			TcChr40	Tc00.1047053511277.590
TcChr40	Tc00.1047053507993.130			TcChr40	Tc00.1047053511277.570
TcChr40	Tc00.1047053507993.70			TcChr40	Tc00.1047053511277.510
TcChr40	Tc00.1047053509801.10			TcChr40	Tc00.1047053511277.120
TcChr40	Tc00.1047053506357.20			TcChr40	Tc00.1047053511277.92
TcChr40	Tc00.1047053506357.40			TcChr40	Tc00.1047053511277.70
TcChr40	Tc00.1047053506357.100			TcChr40	Tc00.1047053511277.10
TcChr40	Tc00.1047053506357.120			TcChr40	Tc00.1047053503681.20
TcChr40	Tc00.1047053506357.190			TcChr40	Tc00.1047053508891.40
TcChr40	Tc00.1047053504215.40			TcChr40	Tc00.1047053511275.30
TcChr40	Tc00.1047053506359.60			TcChr40	Tc00.1047053503521.50
TcChr40	Tc00.1047053509805.40			TcChr40	Tc00.1047053511269.20
TcChr40	Tc00.1047053509805.50			TcChr40	Tc00.1047053511269.10
TcChr40	Tc00.1047053509805.150			TcChr40	Tc00.1047053503939.60
TcChr40	Tc00.1047053509805.170			TcChr40	Tc00.1047053503939.40
TcChr40	Tc00.1047053509805.220			TcChr40	Tc00.1047053511267.30
TcChr40	Tc00.1047053507831.50			TcChr40	Tc00.1047053511263.20
TcChr40	Tc00.1047053507831.80			TcChr40	Tc00.1047053511261.150
TcChr40	Tc00.1047053507831.110			TcChr40	Tc00.1047053511261.120
TcChr40	Tc00.1047053503455.20			TcChr40	Tc00.1047053511261.90
TcChr40	Tc00.1047053509807.20			TcChr40	Tc00.1047053511261.60
TcChr40	Tc00.1047053509809.10			TcChr40	Tc00.1047053511261.30
TcChr40	Tc00.1047053507625.200			TcChr40	Tc00.1047053509741.20
TcChr40	Tc00.1047053507625.190			TcChr40	Tc00.1047053509741.30
TcChr40	Tc00.1047053507625.170			TcChr40	Tc00.1047053507787.20
TcChr40	Tc00.1047053507625.150			TcChr40	Tc00.1047053507787.40
TcChr40	Tc00.1047053507625.130			TcChr40	Tc00.1047053507787.70
TcChr40	Tc00.1047053507625.99			TcChr40	Tc00.1047053507787.100
TcChr40	Tc00.1047053510089.39			TcChr40	Tc00.1047053510421.29
TcChr40	Tc00.1047053510089.50			TcChr40	Tc00.1047053510421.50
TcChr40	Tc00.1047053510089.80			TcChr40	Tc00.1047053510421.90
TcChr40	Tc00.1047053510089.90			TcChr40	Tc00.1047053510421.100
TcChr40	Tc00.1047053510089.110			TcChr40	Tc00.1047053510421.130
TcChr40	Tc00.1047053510089.130			TcChr40	Tc00.1047053510421.150
TcChr40	Tc00.1047053510089.200			TcChr40	Tc00.1047053510421.210
TcChr40	Tc00.1047053510091.20			TcChr40	Tc00.1047053510421.270
TcChr40	Tc00.1047053510091.30			TcChr40	Tc00.1047053510421.280
TcChr40	Tc00.1047053510091.40			TcChr40	Tc00.1047053510421.290
TcChr40	Tc00.1047053510091.50			TcChr40	Tc00.1047053510421.300
TcChr40	Tc00.1047053510091.100			TcChr40	Tc00.1047053503603.20
TcChr40	Tc00.1047053506543.90			TcChr40	Tc00.1047053506041.50
TcChr41	Tc00.1047053504005.40			TcChr41	Tc00.1047053511481.20
TcChr41	Tc00.1047053504005.20			TcChr41	Tc00.1047053511481.40
TcChr41	Tc00.1047053504005.10			TcChr41	Tc00.1047053511481.50
TcChr41	Tc00.1047053511127.50			TcChr41	Tc00.1047053509023.40
TcChr41	Tc00.1047053511127.70			TcChr41	Tc00.1047053509023.60
TcChr41	Tc00.1047053511127.90			TcChr41	Tc00.1047053509023.90
TcChr41	Tc00.1047053511127.120			TcChr41	Tc00.1047053509023.120
TcChr41	Tc00.1047053511127.140			TcChr41	Tc00.1047053509023.130
TcChr41	Tc00.1047053511127.150			TcChr41	Tc00.1047053509023.140
TcChr41	Tc00.1047053511127.220			TcChr41	Tc00.1047053509023.200
TcChr41	Tc00.1047053511127.274			TcChr41	Tc00.1047053509027.24
TcChr41	Tc00.1047053511127.350			TcChr41	Tc00.1047053503657.50
TcChr41	Tc00.1047053511127.410			TcChr41	Tc00.1047053509029.20
TcChr41	Tc00.1047053511127.420			TcChr41	Tc00.1047053509029.30
TcChr41	Tc00.1047053508777.20			TcChr41	Tc00.1047053509029.50
TcChr41	Tc00.1047053508777.30			TcChr41	Tc00.1047053509029.60
TcChr41	Tc00.1047053508777.40			TcChr41	Tc00.1047053509029.70
TcChr41	Tc00.1047053508777.80			TcChr41	Tc00.1047053509029.110
TcChr41	Tc00.1047053508777.100			TcChr41	Tc00.1047053509029.130
TcChr41	Tc00.1047053508777.110			TcChr41	Tc00.1047053509029.140
TcChr41	Tc00.1047053508777.170			TcChr41	Tc00.1047053511483.30
TcChr41	Tc00.1047053511555.40			TcChr41	Tc00.1047053510219.30
TcChr41	Tc00.1047053511555.90			TcChr41	Tc00.1047053506621.60
TcChr41	Tc00.1047053511557.70			TcChr41	Tc00.1047053505171.80
TcChr41	Tc00.1047053511559.20			TcChr41	Tc00.1047053505171.60
TcChr41	Tc00.1047053511559.30			TcChr41	Tc00.1047053505171.50
TcChr41	Tc00.1047053507483.20			TcChr41	Tc00.1047053506391.30
TcChr41	Tc00.1047053507483.60			TcChr41	Tc00.1047053506389.70
TcChr41	Tc00.1047053508083.20			TcChr41	Tc00.1047053508873.410
TcChr41	Tc00.1047053508083.10			TcChr41	Tc00.1047053508873.420
TcChr41	Tc00.1047053506757.10			TcChr41	Tc00.1047053510359.340
TcChr41	Tc00.1047053503819.10			TcChr41	Tc00.1047053510359.330
TcChr41	Tc00.1047053503819.20			TcChr41	Tc00.1047053510359.320
TcChr41	Tc00.1047053503819.30			TcChr41	Tc00.1047053510359.310
TcChr41	Tc00.1047053506755.230			TcChr41	Tc00.1047053510359.240
TcChr41	Tc00.1047053506755.160			TcChr41	Tc00.1047053510359.170
TcChr41	Tc00.1047053506755.140			TcChr41	Tc00.1047053510359.150
TcChr41	Tc00.1047053506755.120			TcChr41	Tc00.1047053510359.130
TcChr41	Tc00.1047053506755.74			TcChr41	Tc00.1047053510359.69
TcChr41	Tc00.1047053506753.240			TcChr41	Tc00.1047053510357.140
TcChr41	Tc00.1047053506753.210			TcChr41	Tc00.1047053510357.110
TcChr41	Tc00.1047053506753.190			TcChr41	Tc00.1047053510357.90
TcChr41	Tc00.1047053506753.170			TcChr41	Tc00.1047053510357.70
TcChr41	Tc00.1047053506753.160			TcChr41	Tc00.1047053510357.50
TcChr41	Tc00.1047053506753.80			TcChr41	Tc00.1047053510355.240
TcChr41	Tc00.1047053506753.50			TcChr41	Tc00.1047053510355.210
