# Supplementary material for: Chromosomal copy number variation reveals differential levels of genomic plasticity in distinct Trypanosoma cruzi strains
Source: BMC Genomics. 2015 Jul 4;16(1):499. doi: 10.1186/s12864-015-1680-4 (PMC4491234; doi:10.1186/s12864-015-1680-4)
Supplement: Additional file 2: Table S2. — Normalized RDC of the single copy genes from all six T. cruzi strains evaluated. [file 12864_2015_1680_MOESM2_ESM.xlsx]

## Sheet: Table Descriptions
Supplementary Table 2: Normalized RDC of the single copy genes from all the 6 T. cruzi strains evaluated
In this file, each sheet contains the:
Chromosome	Chromosome ID of the single copy gene
Gene Coordinates	Initial and terminal positions of the single copy gene
Gene-ID	Gene-ID of the single copy gene
Haplotype	Haplotype (Esmeraldo-Like or Non Esmeraldo)
Gene-Coverage(%)	Single copy gene percentage of coverage, by the read mapping
Normalized_RDC	Normalized RDC of the Single Copy gene, calculated by the ration between the gene RDC and the genome coverage

## Sheet: Arequipa
Supplementary Table 2: Normalized RDC of the single copy genes from the Arequipa strain
Chromosome	Gene Coordinates	Gene-ID	Haplotype	Gene-Coverage(%)	Normalized_RDC
TcChr1-P	3012-3752	Tc00.1047053509395.10	Non-Esmeraldo	100	1.74043
TcChr1-P	29143-29979	Tc00.1047053509395.59	Non-Esmeraldo	100	2.34213
TcChr1-P	38359-40320	Tc00.1047053509395.120	Non-Esmeraldo	97.96	1.34851
TcChr1-P	44009-45190	Tc00.1047053505037.30	Non-Esmeraldo	97.55	2.67532
TcChr1-P	48055-49398	Tc00.1047053505037.60	Non-Esmeraldo	91.82	1.76596
TcChr2-P	7460-9304	Tc00.1047053509985.50	Non-Esmeraldo	100	1.73447
TcChr2-P	9521-11104	Tc00.1047053509985.40	Non-Esmeraldo	98.04	1.90894
TcChr2-P	11565-12260	Tc00.1047053509985.30	Non-Esmeraldo	99.57	1.92213
TcChr2-P	12699-14036	Tc00.1047053509985.20	Non-Esmeraldo	100	1.39404
TcChr2-P	23582-24790	Tc00.1047053507943.60	Non-Esmeraldo	98.84	1.85617
TcChr2-P	36417-38963	Tc00.1047053507601.140	Non-Esmeraldo	94.78	1.69915
TcChr2-P	39481-40683	Tc00.1047053507601.130	Non-Esmeraldo	100	2.22298
TcChr2-P	51007-52317	Tc00.1047053507601.70	Non-Esmeraldo	95.35	1.81702
TcChr2-P	70251-71669	Tc00.1047053506123.30	Non-Esmeraldo	95	1.67745
TcChr2-P	77886-80426	Tc00.1047053509541.10	Non-Esmeraldo	100	2.4017
TcChr3-P	34327-35751	Tc00.1047053510819.60	Non-Esmeraldo	100	2.75319
TcChr3-P	36221-37876	Tc00.1047053510819.70	Non-Esmeraldo	100	2.21149
TcChr3-P	38259-40523	Tc00.1047053510819.90	Non-Esmeraldo	99.78	1.74128
TcChr3-P	52005-52910	Tc00.1047053506315.20	Non-Esmeraldo	92.72	1.36596
TcChr3-P	64069-66105	Tc00.1047053506315.90	Non-Esmeraldo	100	2.42596
TcChr3-P	68124-69362	Tc00.1047053506315.100	Non-Esmeraldo	100	2.50681
TcChr3-P	89198-91000	Tc00.1047053510823.30	Non-Esmeraldo	100	2.22809
TcChr3-P	161804-162943	Tc00.1047053506319.30	Non-Esmeraldo	95.96	0.889362
TcChr3-P	171125-171871	Tc00.1047053506319.60	Non-Esmeraldo	76.97	0.980851
TcChr4-P	16299-18224	Tc00.1047053507681.250	Non-Esmeraldo	96.83	2.03404
TcChr4-P	18523-19818	Tc00.1047053507681.240	Non-Esmeraldo	100	2.61362
TcChr4-P	20215-21780	Tc00.1047053507681.230	Non-Esmeraldo	99.94	1.47277
TcChr4-P	78548-80086	Tc00.1047053507769.40	Non-Esmeraldo	97.4	2.02936
TcChr4-P	86574-87179	Tc00.1047053509715.26	Non-Esmeraldo	100	1.70128
TcChr4-P	87478-89604	Tc00.1047053509715.30	Non-Esmeraldo	98.45	1.78723
TcChr4-P	97259-100273	Tc00.1047053509715.80	Non-Esmeraldo	100	1.88426
TcChr4-P	113975-114826	Tc00.1047053509715.140	Non-Esmeraldo	100	2.46
TcChr4-P	117642-119057	Tc00.1047053509717.20	Non-Esmeraldo	100	1.78979
TcChr4-P	119962-122967	Tc00.1047053509717.30	Non-Esmeraldo	100	2.17191
TcChr4-P	123170-123934	Tc00.1047053509717.34	Non-Esmeraldo	100	2.96723
TcChr4-P	126680-130993	Tc00.1047053509717.50	Non-Esmeraldo	100	2.52426
TcChr4-P	131697-133670	Tc00.1047053509717.60	Non-Esmeraldo	100	2.69787
TcChr4-P	134406-137231	Tc00.1047053509717.70	Non-Esmeraldo	100	3.04766
TcChr5-P	17680-18789	Tc00.1047053506491.10	Non-Esmeraldo	100	2.7
TcChr5-P	104288-105049	Tc00.1047053510119.30	Non-Esmeraldo	100	1.42596
TcChr5-P	106335-109370	Tc00.1047053510119.50	Non-Esmeraldo	94.1	1.35106
TcChr5-P	109477-110583	Tc00.1047053510119.60	Non-Esmeraldo	100	1.55234
TcChr5-P	134970-137561	Tc00.1047053510121.110	Non-Esmeraldo	92.94	1.84936
TcChr5-P	137612-139750	Tc00.1047053510121.120	Non-Esmeraldo	98.6	1.43745
TcChr5-P	140064-141110	Tc00.1047053510121.130	Non-Esmeraldo	100	1.30766
TcChr5-P	141376-143406	Tc00.1047053510121.140	Non-Esmeraldo	97.54	1.73447
TcChr5-P	151063-153555	Tc00.1047053510121.160	Non-Esmeraldo	99	2.65787
TcChr5-P	167375-168691	Tc00.1047053508059.24	Non-Esmeraldo	95.9	2.23447
TcChr5-P	168831-170510	Tc00.1047053508059.30	Non-Esmeraldo	100	2.25277
TcChr5-P	170686-171375	Tc00.1047053508059.40	Non-Esmeraldo	100	1.94723
TcChr5-P	174537-175328	Tc00.1047053503965.30	Non-Esmeraldo	100	1.55404
TcChr6-P	14667-16532	Tc00.1047053508593.44	Non-Esmeraldo	98.87	3.58723
TcChr6-P	16751-19720	Tc00.1047053508593.50	Non-Esmeraldo	100	3.62894
TcChr6-P	20228-22864	Tc00.1047053508593.60	Non-Esmeraldo	100	3.5966
TcChr6-P	26837-27517	Tc00.1047053508593.100	Non-Esmeraldo	100	1.73021
TcChr6-P	52243-56205	Tc00.1047053510885.40	Non-Esmeraldo	99.02	2.61872
TcChr6-P	58463-61918	Tc00.1047053510885.60	Non-Esmeraldo	100	2.85957
TcChr6-P	62754-65567	Tc00.1047053510885.70	Non-Esmeraldo	94.81	1.82766
TcChr6-P	72588-74597	Tc00.1047053510885.110	Non-Esmeraldo	100	3.10468
TcChr6-P	111896-112900	Tc00.1047053510889.50	Non-Esmeraldo	100	5.07234
TcChr6-P	124175-126340	Tc00.1047053510889.110	Non-Esmeraldo	94	2.9034
TcChr6-P	127742-129223	Tc00.1047053510889.120	Non-Esmeraldo	37.65	0.0795745
TcChr6-P	156645-158471	Tc00.1047053510889.221	Non-Esmeraldo	98.96	3.2834
TcChr6-P	174691-177396	Tc00.1047053510889.270	Non-Esmeraldo	100	2.80638
TcChr6-P	218999-221920	Tc00.1047053509399.190	Non-Esmeraldo	100	1.5983
TcChr6-P	223739-224830	Tc00.1047053509399.170	Non-Esmeraldo	99.63	2.03021
TcChr6-P	257203-258747	Tc00.1047053509399.70	Non-Esmeraldo	100	2.25149
TcChr6-P	297740-298951	Tc00.1047053509429.270	Non-Esmeraldo	100	3.87489
TcChr6-P	325983-326867	Tc00.1047053509429.170	Non-Esmeraldo	100	3.37277
TcChr6-P	329933-331297	Tc00.1047053509429.150	Non-Esmeraldo	100	3.55404
TcChr6-P	337372-338874	Tc00.1047053509429.120	Non-Esmeraldo	100	4.41745
TcChr6-P	339247-340101	Tc00.1047053509429.110	Non-Esmeraldo	100	3.43915
TcChr6-P	340335-340982	Tc00.1047053509429.100	Non-Esmeraldo	100	4.51574
TcChr6-P	341253-342164	Tc00.1047053509429.90	Non-Esmeraldo	100	3.94
TcChr7-P	140023-141177	Tc00.1047053509941.120	Non-Esmeraldo	100	2.65489
TcChr7-P	144657-145775	Tc00.1047053503543.10	Non-Esmeraldo	96.78	1.16043
TcChr7-P	148993-149814	Tc00.1047053503541.20	Non-Esmeraldo	100	1.79362
TcChr7-P	150208-151389	Tc00.1047053503541.10	Non-Esmeraldo	87.73	0.82383
TcChr7-P	164032-164901	Tc00.1047053507913.30	Non-Esmeraldo	100	2.12596
TcChr7-P	209535-213227	Tc00.1047053506445.60	Non-Esmeraldo	100	2.39404
TcChr7-P	218719-219963	Tc00.1047053506445.80	Non-Esmeraldo	100	1.7234
TcChr7-P	247633-248985	Tc00.1047053504839.50	Non-Esmeraldo	96.53	1.71106
TcChr7-P	319775-321217	Tc00.1047053510043.40	Non-Esmeraldo	100	1.5417
TcChr8-P	130457-131530	Tc00.1047053510335.10	Non-Esmeraldo	100	2.54596
TcChr8-P	146763-148151	Tc00.1047053510337.30	Non-Esmeraldo	100	2.6966
TcChr8-P	157190-158005	Tc00.1047053508199.20	Non-Esmeraldo	96.81	1.42681
TcChr8-P	166176-168785	Tc00.1047053508199.50	Non-Esmeraldo	99.35	1.85702
TcChr8-P	178324-179346	Tc00.1047053510339.14	Non-Esmeraldo	100	1.98298
TcChr8-P	194894-195496	Tc00.1047053510339.80	Non-Esmeraldo	100	2.07362
TcChr8-P	246334-248322	Tc00.1047053510579.30	Non-Esmeraldo	100	2.6166
TcChr8-P	255662-256372	Tc00.1047053510577.40	Non-Esmeraldo	100	2.26851
TcChr8-P	270695-272092	Tc00.1047053510575.200	Non-Esmeraldo	100	2.55702
TcChr8-P	277503-280046	Tc00.1047053510575.150	Non-Esmeraldo	92.1	1.68936
TcChr8-P	280302-281102	Tc00.1047053510575.140	Non-Esmeraldo	97.38	1.93745
TcChr8-P	281817-284738	Tc00.1047053510575.130	Non-Esmeraldo	99.08	1.88511
TcChr8-P	285042-285680	Tc00.1047053510575.120	Non-Esmeraldo	100	2.56936
TcChr8-P	307374-308906	Tc00.1047053508351.60	Non-Esmeraldo	100	1.88043
TcChr8-P	310318-311130	Tc00.1047053508351.40	Non-Esmeraldo	100	2.4566
TcChr8-P	314115-315149	Tc00.1047053508351.10	Non-Esmeraldo	100	2.59149
TcChr8-P	325404-326984	Tc00.1047053508349.20	Non-Esmeraldo	100	1.99106
TcChr9-P	82629-84494	Tc00.1047053505999.70	Non-Esmeraldo	100	2.09574
TcChr9-P	90163-91845	Tc00.1047053505999.110	Non-Esmeraldo	100	2.13277
TcChr9-P	94085-95392	Tc00.1047053505999.130	Non-Esmeraldo	100	2.28213
TcChr9-P	99506-101881	Tc00.1047053505999.150	Non-Esmeraldo	100	1.97021
TcChr9-P	189791-191224	Tc00.1047053507949.154	Non-Esmeraldo	96.86	1.45702
TcChr9-P	192504-195335	Tc00.1047053507949.150	Non-Esmeraldo	99.86	1.59447
TcChr9-P	196068-197183	Tc00.1047053507949.140	Non-Esmeraldo	100	1.9034
TcChr9-P	197518-199362	Tc00.1047053507949.130	Non-Esmeraldo	100	1.87617
TcChr9-P	199633-200703	Tc00.1047053507949.120	Non-Esmeraldo	100	2.53745
TcChr9-P	202908-204431	Tc00.1047053507949.80	Non-Esmeraldo	100	2.20894
TcChr9-P	213106-213807	Tc00.1047053507949.20	Non-Esmeraldo	100	1.95745
TcChr9-P	214241-215704	Tc00.1047053507949.10	Non-Esmeraldo	98.7	1.62255
TcChr9-P	219712-220944	Tc00.1047053506479.120	Non-Esmeraldo	100	1.69234
TcChr9-P	229649-230869	Tc00.1047053506479.80	Non-Esmeraldo	100	2.36638
TcChr9-P	272212-277662	Tc00.1047053506477.60	Non-Esmeraldo	96.39	1.63447
TcChr9-P	278934-281090	Tc00.1047053506477.40	Non-Esmeraldo	85.21	1.48596
TcChr9-P	281196-283373	Tc00.1047053506477.30	Non-Esmeraldo	93.53	1.68426
TcChr9-P	283719-285899	Tc00.1047053506477.20	Non-Esmeraldo	100	2.65319
TcChr9-P	287724-288743	Tc00.1047053506477.10	Non-Esmeraldo	95.39	2.37617
TcChr9-P	295156-295983	Tc00.1047053507945.20	Non-Esmeraldo	100	2.86596
TcChr9-P	296417-298528	Tc00.1047053507945.10	Non-Esmeraldo	100	2.22894
TcChr9-P	302897-305236	Tc00.1047053509991.90	Non-Esmeraldo	100	2.20468
TcChr9-P	314552-315817	Tc00.1047053509991.29	Non-Esmeraldo	99.13	1.19191
TcChr9-P	467508-468026	Tc00.1047053509001.30	Non-Esmeraldo	78.42	0.637021
TcChr9-P	470882-471805	Tc00.1047053509003.10	Non-Esmeraldo	100	2.05106
TcChr9-P	476763-477608	Tc00.1047053509003.50	Non-Esmeraldo	99.53	1.34426
TcChr9-P	483351-484502	Tc00.1047053503869.50	Non-Esmeraldo	100	2.29532
TcChr9-P	498843-500018	Tc00.1047053509005.40	Non-Esmeraldo	87.59	1.75149
TcChr10-P	53528-54568	Tc00.1047053508637.69	Non-Esmeraldo	100	2.47277
TcChr10-P	55007-56869	Tc00.1047053508637.70	Non-Esmeraldo	100	1.71191
TcChr10-P	57058-58569	Tc00.1047053508637.79	Non-Esmeraldo	100	1.9017
TcChr10-P	149281-149976	Tc00.1047053509693.80	Non-Esmeraldo	100	2.14085
TcChr10-P	166289-168466	Tc00.1047053509693.160	Non-Esmeraldo	99.31	2.06468
TcChr10-P	168871-171633	Tc00.1047053509693.170	Non-Esmeraldo	100	1.80681
TcChr10-P	185689-186699	Tc00.1047053509695.40	Non-Esmeraldo	89.71	1.40723
TcChr10-P	208141-209568	Tc00.1047053509695.120	Non-Esmeraldo	100	2.60936
TcChr10-P	210025-210870	Tc00.1047053509695.130	Non-Esmeraldo	100	2.10043
TcChr10-P	273457-278322	Tc00.1047053506855.360	Non-Esmeraldo	100	1.92
TcChr10-P	278715-279209	Tc00.1047053506855.350	Non-Esmeraldo	100	2.0234
TcChr10-P	279434-281227	Tc00.1047053506855.340	Non-Esmeraldo	100	2.39532
TcChr10-P	298930-299997	Tc00.1047053506855.260	Non-Esmeraldo	89.51	1.64383
TcChr10-P	320202-323267	Tc00.1047053506855.190	Non-Esmeraldo	81.41	1.42809
TcChr10-P	324068-324850	Tc00.1047053506855.180	Non-Esmeraldo	100	2.40809
TcChr10-P	332217-332954	Tc00.1047053506855.140	Non-Esmeraldo	100	2.45574
TcChr10-P	335437-337359	Tc00.1047053506855.120	Non-Esmeraldo	100	2.00298
TcChr10-P	346068-347492	Tc00.1047053506855.80	Non-Esmeraldo	100	2.30553
TcChr10-P	348186-351620	Tc00.1047053506855.70	Non-Esmeraldo	99.07	1.35787
TcChr10-P	364838-366133	Tc00.1047053506853.50	Non-Esmeraldo	100	2.04553
TcChr10-P	431538-433118	Tc00.1047053510519.40	Non-Esmeraldo	100	2.75106
TcChr10-P	435249-436562	Tc00.1047053510519.20	Non-Esmeraldo	83.56	0.974043
TcChr10-P	447677-448150	Tc00.1047053504069.20	Non-Esmeraldo	100	2.84426
TcChr10-P	452532-453641	Tc00.1047053504069.50	Non-Esmeraldo	100	1.92766
TcChr10-P	453928-454665	Tc00.1047053504069.53	Non-Esmeraldo	100	2.94936
TcChr10-P	455438-456826	Tc00.1047053504069.60	Non-Esmeraldo	100	2.27234
TcChr10-P	458110-459030	Tc00.1047053504069.80	Non-Esmeraldo	100	3.04681
TcChr11-P	126687-127601	Tc00.1047053508857.50	Non-Esmeraldo	100	2.29872
TcChr11-P	130047-131564	Tc00.1047053508857.70	Non-Esmeraldo	95.45	2.34936
TcChr11-P	132014-132844	Tc00.1047053508857.80	Non-Esmeraldo	100	2.02851
TcChr11-P	133108-135387	Tc00.1047053508857.90	Non-Esmeraldo	99.17	1.58894
TcChr11-P	136259-138838	Tc00.1047053508857.100	Non-Esmeraldo	99.03	1.88979
TcChr11-P	151381-153372	Tc00.1047053508857.160	Non-Esmeraldo	100	1.47745
TcChr11-P	165441-166301	Tc00.1047053506985.30	Non-Esmeraldo	100	2.07064
TcChr11-P	167169-167873	Tc00.1047053506985.20	Non-Esmeraldo	100	2.48213
TcChr11-P	168221-169069	Tc00.1047053506985.10	Non-Esmeraldo	96.58	2.11617
TcChr11-P	172092-175121	Tc00.1047053511239.10	Non-Esmeraldo	100	2.59064
TcChr11-P	184194-189176	Tc00.1047053511239.60	Non-Esmeraldo	94.72	1.65617
TcChr11-P	191784-193031	Tc00.1047053511239.80	Non-Esmeraldo	99.76	2.28809
TcChr11-P	197242-197844	Tc00.1047053511239.110	Non-Esmeraldo	100	2.03489
TcChr11-P	200911-201843	Tc00.1047053511239.130	Non-Esmeraldo	96.57	1.14851
TcChr11-P	203261-204697	Tc00.1047053511239.150	Non-Esmeraldo	100	2.31021
TcChr11-P	215276-216550	Tc00.1047053508859.20	Non-Esmeraldo	95.69	2.09277
TcChr11-P	217127-217954	Tc00.1047053508859.30	Non-Esmeraldo	100	2.57106
TcChr11-P	221184-223367	Tc00.1047053508859.70	Non-Esmeraldo	92.86	1.66128
TcChr11-P	224675-227935	Tc00.1047053508859.74	Non-Esmeraldo	100	2.57191
TcChr11-P	233717-234706	Tc00.1047053508859.109	Non-Esmeraldo	100	2.0166
TcChr11-P	279480-280550	Tc00.1047053511245.90	Non-Esmeraldo	100	1.15745
TcChr11-P	287943-288812	Tc00.1047053511245.130	Non-Esmeraldo	100	2.98468
TcChr11-P	289509-290348	Tc00.1047053511245.140	Non-Esmeraldo	97.5	1.1583
TcChr11-P	320324-323668	Tc00.1047053506983.60	Non-Esmeraldo	100	2.03787
TcChr11-P	337952-339559	Tc00.1047053508865.10	Non-Esmeraldo	97.64	2.17745
TcChr11-P	347351-350098	Tc00.1047053508865.30	Non-Esmeraldo	100	2.14979
TcChr11-P	369929-370897	Tc00.1047053511249.34	Non-Esmeraldo	100	1.89106
TcChr11-P	404479-405630	Tc00.1047053509935.20	Non-Esmeraldo	95.83	1.46383
TcChr11-P	413582-415369	Tc00.1047053509937.20	Non-Esmeraldo	85.12	1.19277
TcChr11-P	416301-417836	Tc00.1047053509937.30	Non-Esmeraldo	100	2.00553
TcChr11-P	449537-451114	Tc00.1047053509937.160	Non-Esmeraldo	100	2.26255
TcChr11-P	459545-460174	Tc00.1047053509937.210	Non-Esmeraldo	99.68	1.75064
TcChr11-P	461383-463179	Tc00.1047053509937.220	Non-Esmeraldo	99.78	2.33319
TcChr11-P	484328-485767	Tc00.1047053506443.50	Non-Esmeraldo	100	2.07447
TcChr12-P	117029-118309	Tc00.1047053507705.20	Non-Esmeraldo	93.91	2.12298
TcChr12-P	118769-119950	Tc00.1047053507705.10	Non-Esmeraldo	100	2.17021
TcChr12-P	183495-184844	Tc00.1047053506149.20	Non-Esmeraldo	86.96	0.556596
TcChr12-P	188767-190173	Tc00.1047053509553.20	Non-Esmeraldo	100	2.19957
TcChr12-P	254125-256878	Tc00.1047053507623.30	Non-Esmeraldo	100	2.39745
TcChr12-P	260153-261517	Tc00.1047053507623.50	Non-Esmeraldo	100	1.98851
TcChr12-P	266245-268242	Tc00.1047053507623.90	Non-Esmeraldo	100	2.23021
TcChr12-P	295568-296488	Tc00.1047053509561.70	Non-Esmeraldo	100	2.00851
TcChr12-P	299629-303405	Tc00.1047053509561.100	Non-Esmeraldo	99.34	1.56851
TcChr12-P	304018-306657	Tc00.1047053509561.110	Non-Esmeraldo	99.58	1.83106
TcChr12-P	307652-308260	Tc00.1047053509561.120	Non-Esmeraldo	100	2.68298
TcChr12-P	317861-319120	Tc00.1047053509563.30	Non-Esmeraldo	100	2.96511
TcChr12-P	319905-320582	Tc00.1047053509563.40	Non-Esmeraldo	100	2.81489
TcChr12-P	341624-343111	Tc00.1047053509567.10	Non-Esmeraldo	100	2.57957
TcChr12-P	347435-349306	Tc00.1047053509567.34	Non-Esmeraldo	96.26	1.58936
TcChr12-P	366705-367358	Tc00.1047053506151.30	Non-Esmeraldo	96.94	2.26383
TcChr12-P	368712-369320	Tc00.1047053412435.10	Non-Esmeraldo	99.18	0.704255
TcChr12-P	385777-387654	Tc00.1047053509569.60	Non-Esmeraldo	100	1.81021
TcChr12-P	393972-395060	Tc00.1047053509569.110	Non-Esmeraldo	100	2.60638
TcChr12-P	400686-401396	Tc00.1047053509569.150	Non-Esmeraldo	100	1.53319
TcChr12-P	401754-402566	Tc00.1047053509569.160	Non-Esmeraldo	100	2.06979
TcChr12-P	416466-417266	Tc00.1047053466593.10	Non-Esmeraldo	100	1.69745
TcChr12-P	422309-426631	Tc00.1047053509571.30	Non-Esmeraldo	94.36	2.23532
TcChr12-P	426680-427771	Tc00.1047053509571.40	Non-Esmeraldo	100	2.13277
TcChr12-P	428502-429953	Tc00.1047053509571.50	Non-Esmeraldo	100	2.3034
TcChr12-P	436391-437056	Tc00.1047053509573.10	Non-Esmeraldo	100	2.3983
TcChr12-P	438418-439572	Tc00.1047053509573.30	Non-Esmeraldo	100	2.44638
TcChr13-P	30573-33026	Tc00.1047053511807.60	Non-Esmeraldo	100	2.66553
TcChr13-P	151294-152559	Tc00.1047053509207.50	Non-Esmeraldo	100	1.86979
TcChr13-P	153107-155128	Tc00.1047053509207.70	Non-Esmeraldo	90.6	2.0434
TcChr13-P	159034-159843	Tc00.1047053509207.90	Non-Esmeraldo	100	2.44426
TcChr13-P	160204-161742	Tc00.1047053509207.100	Non-Esmeraldo	93.63	1.13574
TcChr13-P	163947-166064	Tc00.1047053509207.120	Non-Esmeraldo	100	2.45191
TcChr13-P	166547-167812	Tc00.1047053509207.130	Non-Esmeraldo	96.45	1.93915
TcChr13-P	168261-170300	Tc00.1047053509207.140	Non-Esmeraldo	99.31	1.58255
TcChr13-P	174571-175884	Tc00.1047053509207.160	Non-Esmeraldo	100	2.46809
TcChr13-P	182110-182781	Tc00.1047053511813.20	Non-Esmeraldo	100	2.4166
TcChr13-P	191331-192746	Tc00.1047053511815.40	Non-Esmeraldo	100	2.66213
TcChr13-P	213238-214848	Tc00.1047053511815.170	Non-Esmeraldo	30.17	0.0821277
TcChr13-P	252238-254316	Tc00.1047053511817.120	Non-Esmeraldo	100	2.48936
TcChr13-P	283705-287163	Tc00.1047053511817.260	Non-Esmeraldo	98.35	1.9817
TcChr13-P	300762-303008	Tc00.1047053511819.10	Non-Esmeraldo	94.39	1.85319
TcChr13-P	332758-333882	Tc00.1047053511821.20	Non-Esmeraldo	97.42	1.19787
TcChr13-P	335355-336653	Tc00.1047053511821.30	Non-Esmeraldo	100	2.4566
TcChr13-P	339520-340749	Tc00.1047053511821.50	Non-Esmeraldo	92.76	2.26638
TcChr13-P	340796-342664	Tc00.1047053511821.60	Non-Esmeraldo	94.54	1.89447
TcChr13-P	348436-350844	Tc00.1047053511821.100	Non-Esmeraldo	99.83	2.13957
TcChr13-P	351344-353680	Tc00.1047053511821.110	Non-Esmeraldo	100	2.22128
TcChr13-P	354004-355104	Tc00.1047053511821.120	Non-Esmeraldo	100	2.45872
TcChr13-P	383589-385385	Tc00.1047053511823.30	Non-Esmeraldo	100	2.43915
TcChr13-P	394963-396255	Tc00.1047053511825.30	Non-Esmeraldo	100	2.13489
TcChr13-P	403055-403750	Tc00.1047053511825.69	Non-Esmeraldo	100	1.81787
TcChr13-P	405185-406552	Tc00.1047053511825.90	Non-Esmeraldo	98.76	2.14255
TcChr13-P	417163-418293	Tc00.1047053511825.170	Non-Esmeraldo	100	1.82979
TcChr13-P	422979-424697	Tc00.1047053511825.190	Non-Esmeraldo	100	2.09277
TcChr13-P	434361-435305	Tc00.1047053511825.250	Non-Esmeraldo	97.67	1.67149
TcChr13-P	435671-436675	Tc00.1047053511825.260	Non-Esmeraldo	89.45	1.61617
TcChr13-P	445036-447048	Tc00.1047053509211.30	Non-Esmeraldo	100	1.96426
TcChr13-P	453100-461145	Tc00.1047053511827.20	Non-Esmeraldo	100	2.13234
TcChr13-P	463101-464885	Tc00.1047053511827.40	Non-Esmeraldo	95.29	1.16
TcChr13-P	469180-470865	Tc00.1047053511827.70	Non-Esmeraldo	100	1.66085
TcChr13-P	471105-472211	Tc00.1047053511827.80	Non-Esmeraldo	97.56	1.78043
TcChr13-P	473182-474183	Tc00.1047053511827.100	Non-Esmeraldo	96.41	1.61745
TcChr14-P	65036-65710	Tc00.1047053506177.80	Non-Esmeraldo	100	2.8217
TcChr14-P	66021-66824	Tc00.1047053506177.90	Non-Esmeraldo	100	2.44383
TcChr14-P	68459-69166	Tc00.1047053506177.110	Non-Esmeraldo	100	2.31745
TcChr14-P	71187-71987	Tc00.1047053506177.130	Non-Esmeraldo	100	2.70723
TcChr14-P	80936-82507	Tc00.1047053503395.30	Non-Esmeraldo	100	2.46298
TcChr14-P	89874-90671	Tc00.1047053507663.30	Non-Esmeraldo	100	2.79787
TcChr14-P	90890-91759	Tc00.1047053507663.40	Non-Esmeraldo	97.59	2.82553
TcChr14-P	98706-99899	Tc00.1047053507663.60	Non-Esmeraldo	98.66	3.09702
TcChr14-P	105944-107491	Tc00.1047053507665.10	Non-Esmeraldo	100	3.20085
TcChr14-P	176555-177556	Tc00.1047053511847.50	Non-Esmeraldo	100	3.64128
TcChr14-P	177774-182195	Tc00.1047053511847.60	Non-Esmeraldo	97.6	2.93915
TcChr14-P	249289-249954	Tc00.1047053511855.30	Non-Esmeraldo	96.25	1.70723
TcChr14-P	274184-277609	Tc00.1047053509229.40	Non-Esmeraldo	98.72	2.55872
TcChr14-P	285842-287377	Tc00.1047053509229.80	Non-Esmeraldo	100	3.49404
TcChr14-P	295280-296185	Tc00.1047053509229.120	Non-Esmeraldo	100	3.32128
TcChr14-P	296458-297420	Tc00.1047053509229.130	Non-Esmeraldo	100	2.98043
TcChr14-P	297906-299117	Tc00.1047053509229.140	Non-Esmeraldo	96.86	2.18043
TcChr14-P	306105-306932	Tc00.1047053511857.30	Non-Esmeraldo	100	4.48255
TcChr14-P	307494-309800	Tc00.1047053511857.40	Non-Esmeraldo	90.29	2.60809
TcChr14-P	310092-311378	Tc00.1047053511857.50	Non-Esmeraldo	100	2.92043
TcChr14-P	311913-313691	Tc00.1047053511857.59	Non-Esmeraldo	97.36	3.58809
TcChr14-P	314532-316013	Tc00.1047053511857.70	Non-Esmeraldo	100	2.89319
TcChr14-P	323915-325081	Tc00.1047053511859.30	Non-Esmeraldo	97.34	2.6217
TcChr14-P	333038-333817	Tc00.1047053511859.70	Non-Esmeraldo	100	2.65447
TcChr14-P	355545-356858	Tc00.1047053511859.180	Non-Esmeraldo	100	4.77574
TcChr14-P	403504-405354	Tc00.1047053509683.80	Non-Esmeraldo	100	2.70723
TcChr14-P	407174-407956	Tc00.1047053509683.90	Non-Esmeraldo	44.96	0.399149
TcChr14-P	414454-415824	Tc00.1047053509683.124	Non-Esmeraldo	100	3.17234
TcChr14-P	430672-431550	Tc00.1047053506257.60	Non-Esmeraldo	100	2.89489
TcChr14-P	465730-467526	Tc00.1047053504059.20	Non-Esmeraldo	99.94	2.53064
TcChr15-P	10663-13146	Tc00.1047053509719.20	Non-Esmeraldo	100	2.81106
TcChr15-P	14028-14834	Tc00.1047053509719.26	Non-Esmeraldo	100	2.44809
TcChr15-P	18361-20082	Tc00.1047053509719.40	Non-Esmeraldo	100	2.29277
TcChr15-P	20898-22658	Tc00.1047053509719.50	Non-Esmeraldo	100	1.99234
TcChr15-P	35571-37214	Tc00.1047053507775.30	Non-Esmeraldo	100	1.79064
TcChr15-P	38986-39699	Tc00.1047053507775.50	Non-Esmeraldo	100	2.29489
TcChr15-P	79080-80348	Tc00.1047053511865.60	Non-Esmeraldo	100	2.72596
TcChr15-P	96157-97272	Tc00.1047053511863.20	Non-Esmeraldo	100	2.53574
TcChr15-P	307294-308283	Tc00.1047053467287.10	Non-Esmeraldo	100	1.28851
TcChr15-P	309177-310607	Tc00.1047053467287.20	Non-Esmeraldo	16.77	0.0093617
TcChr15-P	332216-334948	Tc00.1047053506709.20	Non-Esmeraldo	99.12	1.69234
TcChr15-P	337541-339109	Tc00.1047053506709.40	Non-Esmeraldo	100	1.52298
TcChr15-P	371420-372169	Tc00.1047053503879.50	Non-Esmeraldo	100	2.08468
TcChr15-P	372728-373573	Tc00.1047053503879.30	Non-Esmeraldo	100	2.31362
TcChr15-P	373985-375466	Tc00.1047053503879.20	Non-Esmeraldo	95.41	1.61745
TcChr15-P	381064-382569	Tc00.1047053503539.20	Non-Esmeraldo	100	2.38638
TcChr16-P	126975-128753	Tc00.1047053509751.20	Non-Esmeraldo	95.45	1.4983
TcChr16-P	132711-133913	Tc00.1047053507793.30	Non-Esmeraldo	88.94	1.02894
TcChr16-P	168153-169232	Tc00.1047053506337.40	Non-Esmeraldo	89.91	1.57447
TcChr16-P	169582-170238	Tc00.1047053506337.30	Non-Esmeraldo	100	2.04128
TcChr16-P	180867-181604	Tc00.1047053509749.10	Non-Esmeraldo	94.85	1.0634
TcChr16-P	183186-183857	Tc00.1047053509747.110	Non-Esmeraldo	100	1.60979
TcChr16-P	194396-195679	Tc00.1047053509747.90	Non-Esmeraldo	95.79	1.7217
TcChr16-P	197548-198693	Tc00.1047053509747.70	Non-Esmeraldo	100	1.92085
TcChr16-P	203787-204593	Tc00.1047053509747.40	Non-Esmeraldo	100	2.0234
TcChr16-P	205208-208753	Tc00.1047053509747.30	Non-Esmeraldo	100	2.10766
TcChr16-P	218084-219595	Tc00.1047053509745.40	Non-Esmeraldo	86.38	1.18043
TcChr16-P	229349-229978	Tc00.1047053506275.20	Non-Esmeraldo	100	2.6834
TcChr16-P	231839-233239	Tc00.1047053506275.40	Non-Esmeraldo	99.57	1.84809
TcChr16-P	233838-234554	Tc00.1047053506275.50	Non-Esmeraldo	100	1.51149
TcChr16-P	235165-238671	Tc00.1047053506275.60	Non-Esmeraldo	96.64	1.54809
TcChr16-P	239657-241033	Tc00.1047053506275.70	Non-Esmeraldo	100	1.69532
TcChr16-P	245060-247036	Tc00.1047053506275.90	Non-Esmeraldo	100	1.51617
TcChr16-P	247604-248206	Tc00.1047053506275.110	Non-Esmeraldo	8.29	0.00340426
TcChr16-P	268084-269766	Tc00.1047053503823.90	Non-Esmeraldo	97.27	1.58085
TcChr16-P	278487-281402	Tc00.1047053503823.130	Non-Esmeraldo	100	1.94979
TcChr16-P	284294-285892	Tc00.1047053503823.150	Non-Esmeraldo	100	1.56511
TcChr16-P	286489-287361	Tc00.1047053503823.160	Non-Esmeraldo	100	2.36255
TcChr16-P	294602-297157	Tc00.1047053504827.150	Non-Esmeraldo	100	2.01532
TcChr16-P	298099-300528	Tc00.1047053504827.140	Non-Esmeraldo	93.62	1.48809
TcChr16-P	306541-307560	Tc00.1047053504827.120	Non-Esmeraldo	100	1.72596
TcChr16-P	307788-310445	Tc00.1047053504827.110	Non-Esmeraldo	92.06	1.3234
TcChr16-P	310831-312378	Tc00.1047053504827.100	Non-Esmeraldo	100	1.71191
TcChr16-P	314046-316853	Tc00.1047053504827.80	Non-Esmeraldo	99.72	1.59191
TcChr16-P	319157-321883	Tc00.1047053504827.60	Non-Esmeraldo	94.98	1.53489
TcChr16-P	322427-324265	Tc00.1047053504827.50	Non-Esmeraldo	98.91	1.50894
TcChr16-P	370745-372247	Tc00.1047053506155.20	Non-Esmeraldo	97.41	1.34979
TcChr16-P	372939-373769	Tc00.1047053506155.10	Non-Esmeraldo	100	0.891915
TcChr16-P	376916-377752	Tc00.1047053503719.30	Non-Esmeraldo	93.79	2.21957
TcChr16-P	407386-408681	Tc00.1047053510423.50	Non-Esmeraldo	100	2.06511
TcChr16-P	420390-421193	Tc00.1047053506807.20	Non-Esmeraldo	99.5	1.94298
TcChr16-P	424215-425192	Tc00.1047053506807.30	Non-Esmeraldo	100	1.49915
TcChr16-P	433997-434830	Tc00.1047053508269.10	Non-Esmeraldo	100	1.42213
TcChr16-P	436137-437255	Tc00.1047053508269.30	Non-Esmeraldo	100	1.26851
TcChr16-P	438532-439587	Tc00.1047053508269.40	Non-Esmeraldo	100	1.66298
TcChr16-P	446712-447401	Tc00.1047053508269.60	Non-Esmeraldo	100	1.62043
TcChr16-P	448245-449327	Tc00.1047053508269.70	Non-Esmeraldo	91.6	1.27319
TcChr16-P	517663-518313	Tc00.1047053508405.30	Non-Esmeraldo	79.26	0.842979
TcChr16-P	519456-520352	Tc00.1047053508405.50	Non-Esmeraldo	100	1.66681
TcChr16-P	520687-521748	Tc00.1047053508405.60	Non-Esmeraldo	99.62	1.2034
TcChr16-P	527427-528272	Tc00.1047053508405.90	Non-Esmeraldo	100	2.21149
TcChr16-P	530055-531761	Tc00.1047053508405.110	Non-Esmeraldo	100	2.14851
TcChr16-P	533878-535002	Tc00.1047053506975.20	Non-Esmeraldo	99.47	2.00638
TcChr16-P	537680-538000	Tc00.1047053506975.34	Non-Esmeraldo	100	0.146809
TcChr16-P	541585-544719	Tc00.1047053506975.60	Non-Esmeraldo	99.27	2.63702
TcChr16-P	545647-549063	Tc00.1047053506975.66	Non-Esmeraldo	100	2.15447
TcChr17-P	162273-163517	Tc00.1047053509179.220	Non-Esmeraldo	92.93	1.90681
TcChr17-P	163853-165355	Tc00.1047053509179.210	Non-Esmeraldo	100	1.69745
TcChr17-P	166379-167182	Tc00.1047053509179.200	Non-Esmeraldo	100	2.82979
TcChr17-P	176506-177300	Tc00.1047053509179.150	Non-Esmeraldo	100	2.26213
TcChr17-P	177934-178785	Tc00.1047053509179.140	Non-Esmeraldo	100	2.66979
TcChr17-P	186087-187604	Tc00.1047053509179.100	Non-Esmeraldo	100	1.55149
TcChr17-P	188641-189510	Tc00.1047053509179.80	Non-Esmeraldo	100	2.02213
TcChr17-P	189763-190476	Tc00.1047053509179.70	Non-Esmeraldo	100	1.64213
TcChr17-P	199407-202124	Tc00.1047053509179.30	Non-Esmeraldo	99.71	1.91021
TcChr17-P	208398-209255	Tc00.1047053511763.10	Non-Esmeraldo	100	2.43957
TcChr17-P	213492-214421	Tc00.1047053509177.50	Non-Esmeraldo	100	3.01957
TcChr17-P	214804-216036	Tc00.1047053509177.40	Non-Esmeraldo	98.05	1.68681
TcChr17-P	216557-219688	Tc00.1047053509177.30	Non-Esmeraldo	100	2.6583
TcChr17-P	240216-242246	Tc00.1047053511761.50	Non-Esmeraldo	100	2.25787
TcChr17-P	264921-267770	Tc00.1047053507087.50	Non-Esmeraldo	100	1.99191
TcChr17-P	321346-323010	Tc00.1047053511757.20	Non-Esmeraldo	92.01	1.85064
TcChr17-P	346375-348459	Tc00.1047053511755.90	Non-Esmeraldo	93.14	1.62383
TcChr17-P	360974-362308	Tc00.1047053511755.50	Non-Esmeraldo	100	2.12085
TcChr17-P	362680-364092	Tc00.1047053511755.40	Non-Esmeraldo	100	2.16426
TcChr17-P	410956-413127	Tc00.1047053508909.40	Non-Esmeraldo	95.58	1.92894
TcChr17-P	413350-414393	Tc00.1047053508909.50	Non-Esmeraldo	95.11	1.48128
TcChr17-P	416923-418128	Tc00.1047053508909.70	Non-Esmeraldo	100	1.81532
TcChr17-P	439265-440278	Tc00.1047053508909.140	Non-Esmeraldo	100	2.67106
TcChr17-P	469603-470181	Tc00.1047053508909.260	Non-Esmeraldo	97.06	1.18936
TcChr17-P	470446-473472	Tc00.1047053508909.270	Non-Esmeraldo	95.61	1.91872
TcChr17-P	499186-500028	Tc00.1047053508911.20	Non-Esmeraldo	100	1.63745
TcChr17-P	535948-537537	Tc00.1047053511321.20	Non-Esmeraldo	100	2.19617
TcChr17-P	563894-564547	Tc00.1047053511323.20	Non-Esmeraldo	100	1.51106
TcChr17-P	568412-569197	Tc00.1047053511323.50	Non-Esmeraldo	100	2.48383
TcChr17-P	576757-578907	Tc00.1047053508917.10	Non-Esmeraldo	100	2.47489
TcChr17-P	580477-582069	Tc00.1047053508917.20	Non-Esmeraldo	99.06	2.28085
TcChr17-P	587090-588997	Tc00.1047053508917.40	Non-Esmeraldo	100	2.00851
TcChr17-P	591685-592632	Tc00.1047053508919.20	Non-Esmeraldo	100	2.67191
TcChr17-P	595149-596681	Tc00.1047053508919.40	Non-Esmeraldo	99.87	1.90809
TcChr17-P	603069-603857	Tc00.1047053508919.90	Non-Esmeraldo	100	1.40723
TcChr18-P	89151-89939	Tc00.1047053508851.40	Non-Esmeraldo	100	2.02468
TcChr18-P	93321-93971	Tc00.1047053508851.59	Non-Esmeraldo	100	2.4634
TcChr18-P	97431-99080	Tc00.1047053508851.90	Non-Esmeraldo	96.67	1.7434
TcChr18-P	106408-107457	Tc00.1047053508851.150	Non-Esmeraldo	100	1.87191
TcChr18-P	108507-110018	Tc00.1047053508851.160	Non-Esmeraldo	99.07	2.47191
TcChr18-P	110315-113080	Tc00.1047053508851.170	Non-Esmeraldo	100	2.18
TcChr18-P	114534-115322	Tc00.1047053508851.180	Non-Esmeraldo	100	2.64766
TcChr18-P	117739-119376	Tc00.1047053508851.200	Non-Esmeraldo	100	1.4634
TcChr18-P	121656-123269	Tc00.1047053511229.20	Non-Esmeraldo	100	1.44383
TcChr18-P	128075-128917	Tc00.1047053511229.70	Non-Esmeraldo	100	2.1617
TcChr18-P	129262-130290	Tc00.1047053511229.80	Non-Esmeraldo	100	2.43532
TcChr18-P	149682-150659	Tc00.1047053511231.69	Non-Esmeraldo	100	2.43404
TcChr18-P	163614-166811	Tc00.1047053511233.70	Non-Esmeraldo	100	2.40936
TcChr18-P	168026-169093	Tc00.1047053511233.90	Non-Esmeraldo	100	2.49191
TcChr18-P	169396-170121	Tc00.1047053511233.100	Non-Esmeraldo	100	2.12043
TcChr19-P	126670-127698	Tc00.1047053509611.160	Non-Esmeraldo	99.9	1.92681
TcChr19-P	133812-136547	Tc00.1047053509611.120	Non-Esmeraldo	99.16	1.92851
TcChr19-P	138379-139920	Tc00.1047053509611.100	Non-Esmeraldo	100	1.43447
TcChr19-P	274909-277158	Tc00.1047053503733.20	Non-Esmeraldo	91.96	1.47319
TcChr19-P	331198-332280	Tc00.1047053508543.70	Non-Esmeraldo	99.54	1.1
TcChr19-P	332850-333875	Tc00.1047053508543.80	Non-Esmeraldo	100	2.02681
TcChr19-P	345061-345720	Tc00.1047053508543.129	Non-Esmeraldo	85.45	0.985532
TcChr19-P	346877-348571	Tc00.1047053508543.140	Non-Esmeraldo	100	2.41064
TcChr19-P	349402-352368	Tc00.1047053508543.150	Non-Esmeraldo	99.53	1.86383
TcChr19-P	352895-355717	Tc00.1047053508543.160	Non-Esmeraldo	99.29	1.48638
TcChr19-P	356359-357801	Tc00.1047053508543.170	Non-Esmeraldo	96.95	0.991064
TcChr19-P	377295-377996	Tc00.1047053510835.30	Non-Esmeraldo	100	2.12638
TcChr19-P	380255-381241	Tc00.1047053510835.50	Non-Esmeraldo	100	2.04596
TcChr19-P	416432-418783	Tc00.1047053508547.20	Non-Esmeraldo	97.32	2.01787
TcChr19-P	419009-420580	Tc00.1047053508547.30	Non-Esmeraldo	100	1.94553
TcChr19-P	438641-441954	Tc00.1047053508547.110	Non-Esmeraldo	77.85	1.35191
TcChr19-P	443770-445281	Tc00.1047053508547.130	Non-Esmeraldo	94.44	1.41319
TcChr19-P	492006-492608	Tc00.1047053505071.50	Non-Esmeraldo	100	1.83915
TcChr19-P	493008-494909	Tc00.1047053505071.60	Non-Esmeraldo	100	1.57915
TcChr19-P	499854-500975	Tc00.1047053505071.90	Non-Esmeraldo	100	1.92809
TcChr19-P	508001-509293	Tc00.1047053505071.130	Non-Esmeraldo	100	2.42043
TcChr19-P	510677-512851	Tc00.1047053505071.140	Non-Esmeraldo	98.34	1.62553
TcChr20-P	21930-22934	Tc00.1047053508625.120	Non-Esmeraldo	100	2.33574
TcChr20-P	47503-48633	Tc00.1047053510965.10	Non-Esmeraldo	100	2.78426
TcChr20-P	52227-53009	Tc00.1047053506581.10	Non-Esmeraldo	100	1.86213
TcChr20-P	58099-60507	Tc00.1047053506581.40	Non-Esmeraldo	100	1.54511
TcChr20-P	64896-65618	Tc00.1047053503891.110	Non-Esmeraldo	100	2.04596
TcChr20-P	65981-66601	Tc00.1047053503891.100	Non-Esmeraldo	100	2.04596
TcChr20-P	70708-72147	Tc00.1047053503891.70	Non-Esmeraldo	100	2.63489
TcChr20-P	77063-77791	Tc00.1047053503891.40	Non-Esmeraldo	100	3.00511
TcChr20-P	78533-79879	Tc00.1047053503891.30	Non-Esmeraldo	100	2.15617
TcChr20-P	91651-92043	Tc00.1047053510967.20	Non-Esmeraldo	100	1.46596
TcChr20-P	110056-112179	Tc00.1047053508659.18	Non-Esmeraldo	100	2.27447
TcChr20-P	112907-114340	Tc00.1047053508659.30	Non-Esmeraldo	97.35	2.65021
TcChr20-P	119028-119924	Tc00.1047053506583.30	Non-Esmeraldo	100	2.68426
TcChr20-P	120284-121219	Tc00.1047053506583.40	Non-Esmeraldo	100	2.48511
TcChr20-P	129985-130833	Tc00.1047053508661.30	Non-Esmeraldo	100	1.87915
TcChr20-P	131905-132687	Tc00.1047053508661.40	Non-Esmeraldo	97.57	2.32426
TcChr20-P	133175-134149	Tc00.1047053508661.50	Non-Esmeraldo	100	2.18298
TcChr20-P	142591-143424	Tc00.1047053506007.30	Non-Esmeraldo	100	2.01617
TcChr20-P	144188-145549	Tc00.1047053506007.40	Non-Esmeraldo	100	2.79149
TcChr20-P	158870-161773	Tc00.1047053506009.30	Non-Esmeraldo	100	2.03149
TcChr20-P	170829-172334	Tc00.1047053506009.80	Non-Esmeraldo	99	1.78809
TcChr20-P	172659-174014	Tc00.1047053506009.90	Non-Esmeraldo	100	2.50128
TcChr20-P	174551-175381	Tc00.1047053506009.100	Non-Esmeraldo	97.59	1.14
TcChr20-P	241468-245460	Tc00.1047053506679.190	Non-Esmeraldo	99.2	1.95064
TcChr20-P	246046-246891	Tc00.1047053506679.200	Non-Esmeraldo	100	2.30723
TcChr20-P	247132-248730	Tc00.1047053506679.210	Non-Esmeraldo	100	2.25362
TcChr20-P	263447-264991	Tc00.1047053510299.20	Non-Esmeraldo	100	2.48894
TcChr20-P	268696-270450	Tc00.1047053510299.50	Non-Esmeraldo	99.2	1.61362
TcChr20-P	270794-271477	Tc00.1047053510299.60	Non-Esmeraldo	98.68	2.10553
TcChr20-P	280617-281735	Tc00.1047053510301.20	Non-Esmeraldo	84.27	1.55915
TcChr20-P	284845-285555	Tc00.1047053510301.50	Non-Esmeraldo	100	2.14723
TcChr20-P	287672-288649	Tc00.1047053510301.70	Non-Esmeraldo	100	1.71319
TcChr20-P	289221-291359	Tc00.1047053510301.80	Non-Esmeraldo	98.88	2.19064
TcChr20-P	349995-350666	Tc00.1047053507049.66	Non-Esmeraldo	88.84	0.68766
TcChr20-P	374592-375845	Tc00.1047053511837.70	Non-Esmeraldo	100	2.61702
TcChr20-P	377136-377996	Tc00.1047053511837.80	Non-Esmeraldo	100	2.01787
TcChr20-P	421606-422226	Tc00.1047053509213.50	Non-Esmeraldo	100	2.43617
TcChr20-P	423768-424502	Tc00.1047053509213.70	Non-Esmeraldo	98.91	2.52511
TcChr20-P	425014-426102	Tc00.1047053509213.80	Non-Esmeraldo	100	2.04894
TcChr20-P	428098-429081	Tc00.1047053509213.100	Non-Esmeraldo	100	2.43319
TcChr20-P	429572-431887	Tc00.1047053509213.110	Non-Esmeraldo	100	2.1583
TcChr20-P	435711-436523	Tc00.1047053509213.130	Non-Esmeraldo	100	2.37021
TcChr20-P	439919-441238	Tc00.1047053509213.150	Non-Esmeraldo	100	2.21234
TcChr20-P	442022-443881	Tc00.1047053509213.160	Non-Esmeraldo	100	3.1017
TcChr20-P	451623-452990	Tc00.1047053509215.16	Non-Esmeraldo	100	2.75021
TcChr20-P	454641-455255	Tc00.1047053509215.19	Non-Esmeraldo	100	2.25191
TcChr20-P	455392-456204	Tc00.1047053509215.20	Non-Esmeraldo	100	2.52255
TcChr21-P	100516-101640	Tc00.1047053507057.10	Non-Esmeraldo	100	2.4417
TcChr21-P	103268-104392	Tc00.1047053507057.30	Non-Esmeraldo	100	1.99617
TcChr21-P	104655-105611	Tc00.1047053507057.40	Non-Esmeraldo	100	1.79277
TcChr21-P	114727-116919	Tc00.1047053504251.30	Non-Esmeraldo	100	1.85362
TcChr21-P	265564-267057	Tc00.1047053511647.40	Non-Esmeraldo	100	2.07915
TcChr21-P	272570-274153	Tc00.1047053511647.60	Non-Esmeraldo	99.94	2.33574
TcChr21-P	282799-284517	Tc00.1047053511649.50	Non-Esmeraldo	100	2.24511
TcChr21-P	297648-298658	Tc00.1047053511649.90	Non-Esmeraldo	100	1.8617
TcChr21-P	298988-299752	Tc00.1047053511649.94	Non-Esmeraldo	100	2.46426
TcChr21-P	306086-307369	Tc00.1047053511649.120	Non-Esmeraldo	100	2.40723
TcChr21-P	307801-308448	Tc00.1047053511649.130	Non-Esmeraldo	100	2.88638
TcChr21-P	312767-314596	Tc00.1047053511649.160	Non-Esmeraldo	100	1.89915
TcChr21-P	329250-330035	Tc00.1047053511653.40	Non-Esmeraldo	100	2.45106
TcChr21-P	353921-354712	Tc00.1047053504141.20	Non-Esmeraldo	100	2.77191
TcChr21-P	413433-414089	Tc00.1047053511657.40	Non-Esmeraldo	100	1.6817
TcChr21-P	441837-448343	Tc00.1047053511661.30	Non-Esmeraldo	99.62	1.78809
TcChr21-P	450366-451049	Tc00.1047053511661.60	Non-Esmeraldo	100	1.44766
TcChr21-P	474637-475668	Tc00.1047053507063.20	Non-Esmeraldo	83.62	1.57702
TcChr21-P	476247-476918	Tc00.1047053507063.30	Non-Esmeraldo	100	2.63149
TcChr21-P	488913-489953	Tc00.1047053507063.80	Non-Esmeraldo	100	2.23149
TcChr21-P	495935-499252	Tc00.1047053507063.110	Non-Esmeraldo	100	1.82638
TcChr21-P	515720-516415	Tc00.1047053507063.180	Non-Esmeraldo	93.97	1.04128
TcChr21-P	607083-609674	Tc00.1047053506321.320	Non-Esmeraldo	100	1.89447
TcChr21-P	619228-620619	Tc00.1047053509721.20	Non-Esmeraldo	100	2.1634
TcChr21-P	621132-624899	Tc00.1047053509721.30	Non-Esmeraldo	100	2.4817
TcChr21-P	630048-631046	Tc00.1047053509721.70	Non-Esmeraldo	100	1.77404
TcChr22-P	116053-117360	Tc00.1047053508649.20	Non-Esmeraldo	100	3.08255
TcChr22-P	117760-118719	Tc00.1047053508649.14	Non-Esmeraldo	100	1.67702
TcChr22-P	118928-120376	Tc00.1047053508649.10	Non-Esmeraldo	100	2.23617
TcChr22-P	124982-126253	Tc00.1047053510947.30	Non-Esmeraldo	100	2.05191
TcChr22-P	127908-129059	Tc00.1047053510947.10	Non-Esmeraldo	100	2.42298
TcChr22-P	203919-204785	Tc00.1047053508677.160	Non-Esmeraldo	93.66	0.906809
TcChr22-P	258213-261725	Tc00.1047053509331.200	Non-Esmeraldo	96.01	1.51447
TcChr22-P	262892-267334	Tc00.1047053509331.189	Non-Esmeraldo	95.09	2.05106
TcChr22-P	270846-271622	Tc00.1047053509331.160	Non-Esmeraldo	100	3.39574
TcChr22-P	277033-277743	Tc00.1047053509331.134	Non-Esmeraldo	100	3.08
TcChr22-P	285325-286257	Tc00.1047053509331.90	Non-Esmeraldo	100	3.08638
TcChr22-P	290054-291070	Tc00.1047053509331.70	Non-Esmeraldo	100	2.69362
TcChr22-P	292032-292964	Tc00.1047053509331.60	Non-Esmeraldo	100	2.37191
TcChr22-P	293470-294231	Tc00.1047053509331.50	Non-Esmeraldo	100	2.37319
TcChr22-P	310188-310994	Tc00.1047053507221.50	Non-Esmeraldo	100	1.89574
TcChr22-P	316737-318509	Tc00.1047053507221.20	Non-Esmeraldo	100	2.70851
TcChr22-P	346979-348229	Tc00.1047053508043.20	Non-Esmeraldo	95.04	1.26809
TcChr22-P	348849-351965	Tc00.1047053508043.30	Non-Esmeraldo	100	2.73617
TcChr22-P	369547-373116	Tc00.1047053508045.60	Non-Esmeraldo	97.76	1.90723
TcChr22-P	374110-375483	Tc00.1047053508045.70	Non-Esmeraldo	100	1.19106
TcChr22-P	398130-399443	Tc00.1047053509463.30	Non-Esmeraldo	100	2.0983
TcChr22-P	422336-423772	Tc00.1047053509461.80	Non-Esmeraldo	99.44	1.98511
TcChr22-P	435449-436210	Tc00.1047053509461.20	Non-Esmeraldo	95.28	1.43745
TcChr22-P	493173-494639	Tc00.1047053509855.10	Non-Esmeraldo	100	2.32085
TcChr22-P	495262-496878	Tc00.1047053509855.20	Non-Esmeraldo	100	1.88213
TcChr22-P	497842-498900	Tc00.1047053509857.10	Non-Esmeraldo	99.43	1.78383
TcChr22-P	499188-500417	Tc00.1047053509857.20	Non-Esmeraldo	100	2.38
TcChr22-P	500730-501653	Tc00.1047053509857.30	Non-Esmeraldo	90.91	1.55064
TcChr22-P	517344-518033	Tc00.1047053509859.20	Non-Esmeraldo	100	2.28766
TcChr22-P	521328-523082	Tc00.1047053509859.40	Non-Esmeraldo	100	2.10553
TcChr22-P	530508-532004	Tc00.1047053509859.80	Non-Esmeraldo	100	2.18511
TcChr22-P	534989-536383	Tc00.1047053504003.70	Non-Esmeraldo	100	2.40596
TcChr22-P	553348-557493	Tc00.1047053507851.30	Non-Esmeraldo	100	2.17702
TcChr22-P	559522-561810	Tc00.1047053507851.50	Non-Esmeraldo	99.87	1.65617
TcChr22-P	564620-565111	Tc00.1047053507851.70	Non-Esmeraldo	73.37	0.21617
TcChr22-P	572016-572852	Tc00.1047053507853.10	Non-Esmeraldo	52.81	0.233617
TcChr22-P	622994-623866	Tc00.1047053507645.40	Non-Esmeraldo	100	1.86426
TcChr22-P	632109-632879	Tc00.1047053506219.30	Non-Esmeraldo	100	1.63106
TcChr22-P	633399-634331	Tc00.1047053506219.40	Non-Esmeraldo	98.07	1.38553
TcChr22-P	637187-638656	Tc00.1047053509601.150	Non-Esmeraldo	100	2.25489
TcChr22-P	639217-639759	Tc00.1047053509601.140	Non-Esmeraldo	77.16	0.560426
TcChr22-P	641967-643616	Tc00.1047053509601.120	Non-Esmeraldo	97.52	1.6017
TcChr22-P	646909-647583	Tc00.1047053509601.100	Non-Esmeraldo	100	1.95404
TcChr22-P	647906-648664	Tc00.1047053509601.90	Non-Esmeraldo	100	2.35787
TcChr22-P	652379-654700	Tc00.1047053509601.70	Non-Esmeraldo	100	2.21787
TcChr22-P	657266-659641	Tc00.1047053509601.50	Non-Esmeraldo	100	1.92128
TcChr22-P	659931-662756	Tc00.1047053509601.44	Non-Esmeraldo	100	2.28979
TcChr23-P	30248-31558	Tc00.1047053508667.30	Non-Esmeraldo	100	2.30723
TcChr23-P	59519-61174	Tc00.1047053506619.40	Non-Esmeraldo	100	2.33362
TcChr23-P	71222-74947	Tc00.1047053506619.90	Non-Esmeraldo	96.46	1.89362
TcChr23-P	242218-243651	Tc00.1047053507715.30	Non-Esmeraldo	100	2.4366
TcChr23-P	246481-248805	Tc00.1047053507715.40	Non-Esmeraldo	100	1.88936
TcChr23-P	262508-263221	Tc00.1047053507715.80	Non-Esmeraldo	100	2.43021
TcChr23-P	271490-273991	Tc00.1047053506235.10	Non-Esmeraldo	100	2.34723
TcChr23-P	283872-285278	Tc00.1047053504157.20	Non-Esmeraldo	100	1.70596
TcChr23-P	286482-288971	Tc00.1047053504157.40	Non-Esmeraldo	96.35	2.25745
TcChr23-P	289204-289881	Tc00.1047053504157.50	Non-Esmeraldo	100	2.38553
TcChr23-P	295639-298302	Tc00.1047053504157.80	Non-Esmeraldo	99.25	1.6366
TcChr23-P	301075-302271	Tc00.1047053504157.100	Non-Esmeraldo	100	1.90894
TcChr23-P	303182-305707	Tc00.1047053504157.110	Non-Esmeraldo	100	1.9834
TcChr23-P	306260-307183	Tc00.1047053504157.120	Non-Esmeraldo	97.73	1.46468
TcChr23-P	333725-336103	Tc00.1047053508441.70	Non-Esmeraldo	100	2.3417
TcChr23-P	366258-368201	Tc00.1047053509319.90	Non-Esmeraldo	98.1	1.59957
TcChr23-P	368846-370369	Tc00.1047053509319.70	Non-Esmeraldo	88.85	1.12723
TcChr23-P	370566-372815	Tc00.1047053509319.60	Non-Esmeraldo	100	2.11319
TcChr23-P	373511-377038	Tc00.1047053509319.50	Non-Esmeraldo	100	2.46043
TcChr23-P	381797-383548	Tc00.1047053509319.10	Non-Esmeraldo	100	1.59957
TcChr23-P	390100-392514	Tc00.1047053507209.40	Non-Esmeraldo	94.99	1.4583
TcChr23-P	408855-409190	Tc00.1047053503499.24	Non-Esmeraldo	50.89	0.0817021
TcChr23-P	411572-412210	Tc00.1047053490507.10	Non-Esmeraldo	88.26	0.339574
TcChr23-P	414493-415692	Tc00.1047053509317.100	Non-Esmeraldo	100	2.24511
TcChr23-P	419902-421161	Tc00.1047053509317.60	Non-Esmeraldo	96.75	2.35319
TcChr23-P	443208-444269	Tc00.1047053504741.220	Non-Esmeraldo	100	2.32638
TcChr23-P	444782-448828	Tc00.1047053504741.210	Non-Esmeraldo	100	1.9183
TcChr23-P	451990-452727	Tc00.1047053504741.180	Non-Esmeraldo	100	2.30128
TcChr23-P	453047-453982	Tc00.1047053504741.170	Non-Esmeraldo	98.08	2.16128
TcChr23-P	462249-462509	Tc00.1047053504741.124	Non-Esmeraldo	100	1.86298
TcChr23-P	472169-473650	Tc00.1047053504741.80	Non-Esmeraldo	100	2.43532
TcChr23-P	481424-482380	Tc00.1047053504741.30	Non-Esmeraldo	100	2.94851
TcChr23-P	482676-483860	Tc00.1047053504741.20	Non-Esmeraldo	100	2.47149
TcChr23-P	521619-522287	Tc00.1047053507801.179	Non-Esmeraldo	100	1.91957
TcChr23-P	522494-523660	Tc00.1047053507801.160	Non-Esmeraldo	100	1.74426
TcChr23-P	524646-524972	Tc00.1047053507801.144	Non-Esmeraldo	100	1.66426
TcChr23-P	525197-526630	Tc00.1047053507801.140	Non-Esmeraldo	99.44	1.58085
TcChr23-P	532928-533653	Tc00.1047053507801.90	Non-Esmeraldo	100	2.46511
TcChr23-P	536313-537854	Tc00.1047053507801.60	Non-Esmeraldo	100	2.33532
TcChr23-P	538177-539427	Tc00.1047053507801.50	Non-Esmeraldo	100	1.88085
TcChr24-P	274858-275847	Tc00.1047053508737.150	Non-Esmeraldo	100	2.1217
TcChr24-P	277576-280254	Tc00.1047053508737.160	Non-Esmeraldo	100	2.10723
TcChr24-P	280836-281798	Tc00.1047053508737.170	Non-Esmeraldo	100	2.18468
TcChr24-P	284258-285439	Tc00.1047053508737.187	Non-Esmeraldo	100	1.95489
TcChr24-P	344359-345318	Tc00.1047053508741.20	Non-Esmeraldo	100	1.1834
TcChr24-P	391794-392630	Tc00.1047053508741.240	Non-Esmeraldo	100	2.15064
TcChr24-P	397803-400223	Tc00.1047053508741.270	Non-Esmeraldo	99.09	1.3383
TcChr24-P	400757-401464	Tc00.1047053508741.280	Non-Esmeraldo	100	1.77277
TcChr24-P	410912-412129	Tc00.1047053508741.320	Non-Esmeraldo	77.34	0.64383
TcChr24-P	415815-417989	Tc00.1047053508741.340	Non-Esmeraldo	97.15	1.85617
TcChr24-P	682840-684900	Tc00.1047053511237.10	Non-Esmeraldo	100	2.47362
TcChr24-P	695224-696975	Tc00.1047053511237.80	Non-Esmeraldo	100	1.6234
TcChr24-P	697900-699117	Tc00.1047053511237.100	Non-Esmeraldo	95.89	2.42936
TcChr24-P	699867-700541	Tc00.1047053511237.110	Non-Esmeraldo	100	2.61191
TcChr25-P	68833-69489	Tc00.1047053508963.20	Non-Esmeraldo	100	2.83745
TcChr25-P	85643-86362	Tc00.1047053511383.70	Non-Esmeraldo	100	1.64553
TcChr25-P	86807-87967	Tc00.1047053511383.60	Non-Esmeraldo	100	1.81787
TcChr25-P	88571-89389	Tc00.1047053511383.50	Non-Esmeraldo	100	2.69872
TcChr25-P	90375-92219	Tc00.1047053511383.40	Non-Esmeraldo	100	2.42383
TcChr25-P	157271-158086	Tc00.1047053508961.20	Non-Esmeraldo	100	1.95021
TcChr25-P	199924-201906	Tc00.1047053506575.60	Non-Esmeraldo	98.44	1.68468
TcChr25-P	230586-231560	Tc00.1047053503581.20	Non-Esmeraldo	96.72	1.62426
TcChr25-P	232030-235188	Tc00.1047053503581.30	Non-Esmeraldo	96.01	1.31362
TcChr25-P	240584-242560	Tc00.1047053506573.60	Non-Esmeraldo	90.24	1.29532
TcChr25-P	246036-247061	Tc00.1047053506573.40	Non-Esmeraldo	99.9	1.1234
TcChr25-P	248732-249466	Tc00.1047053506573.30	Non-Esmeraldo	99.73	2.10936
TcChr25-P	264962-265435	Tc00.1047053507491.39	Non-Esmeraldo	100	1.3217
TcChr25-P	265969-267399	Tc00.1047053507491.50	Non-Esmeraldo	100	2.4783
TcChr25-P	283485-285458	Tc00.1047053507491.119	Non-Esmeraldo	100	2.27617
TcChr25-P	285841-287076	Tc00.1047053507491.130	Non-Esmeraldo	100	2.46
TcChr25-P	287449-288108	Tc00.1047053507491.140	Non-Esmeraldo	100	2.56979
TcChr25-P	336721-337677	Tc00.1047053509901.130	Non-Esmeraldo	88.92	1.39617
TcChr25-P	339499-341184	Tc00.1047053509901.110	Non-Esmeraldo	100	1.69106
TcChr25-P	341716-343704	Tc00.1047053509901.100	Non-Esmeraldo	100	1.77617
TcChr25-P	363705-364700	Tc00.1047053507889.10	Non-Esmeraldo	100	2.26979
TcChr25-P	616207-617388	Tc00.1047053509253.40	Non-Esmeraldo	97.88	2.1
TcChr25-P	617954-620899	Tc00.1047053509253.50	Non-Esmeraldo	96.64	1.50809
TcChr25-P	622214-623746	Tc00.1047053503473.20	Non-Esmeraldo	100	1.28213
TcChr25-P	624088-625512	Tc00.1047053503473.10	Non-Esmeraldo	100	2.34043
TcChr25-P	627206-629809	Tc00.1047053503851.40	Non-Esmeraldo	95.81	1.71957
TcChr26-P	103023-103763	Tc00.1047053511899.30	Non-Esmeraldo	100	3.04723
TcChr26-P	114181-115221	Tc00.1047053511901.30	Non-Esmeraldo	100	1.93064
TcChr26-P	115637-116035	Tc00.1047053511903.10	Non-Esmeraldo	100	1.45149
TcChr26-P	125474-126469	Tc00.1047053511903.60	Non-Esmeraldo	89.06	1.39319
TcChr26-P	128053-129231	Tc00.1047053511903.90	Non-Esmeraldo	100	2.70043
TcChr26-P	148470-149270	Tc00.1047053511903.190	Non-Esmeraldo	100	2.48681
TcChr26-P	159591-160850	Tc00.1047053511903.250	Non-Esmeraldo	98.02	1.92596
TcChr26-P	165560-168193	Tc00.1047053511903.290	Non-Esmeraldo	100	2.11447
TcChr26-P	194687-195532	Tc00.1047053511907.50	Non-Esmeraldo	100	3.03872
TcChr26-P	195914-196621	Tc00.1047053511907.60	Non-Esmeraldo	100	1.98426
TcChr26-P	196955-198412	Tc00.1047053511907.70	Non-Esmeraldo	100	1.7634
TcChr26-P	198982-200223	Tc00.1047053511907.80	Non-Esmeraldo	100	2.47277
TcChr26-P	228679-230193	Tc00.1047053511907.220	Non-Esmeraldo	96.57	0.713617
TcChr26-P	230492-231454	Tc00.1047053511907.230	Non-Esmeraldo	100	1.89149
TcChr26-P	231759-234863	Tc00.1047053511907.240	Non-Esmeraldo	97.84	2.2434
TcChr26-P	293515-295344	Tc00.1047053509243.30	Non-Esmeraldo	100	1.99191
TcChr26-P	298130-298534	Tc00.1047053509243.60	Non-Esmeraldo	0	0
TcChr26-P	329740-331008	Tc00.1047053510065.40	Non-Esmeraldo	100	2.57957
TcChr26-P	331382-332473	Tc00.1047053510065.50	Non-Esmeraldo	100	2.1383
TcChr26-P	341089-342423	Tc00.1047053507991.20	Non-Esmeraldo	100	2.17362
TcChr26-P	342731-343996	Tc00.1047053507991.30	Non-Esmeraldo	95.81	1.46936
TcChr26-P	351980-354556	Tc00.1047053507991.60	Non-Esmeraldo	100	2.2434
TcChr26-P	357044-359311	Tc00.1047053507991.80	Non-Esmeraldo	100	2.31362
TcChr26-P	361713-364187	Tc00.1047053507991.110	Non-Esmeraldo	99.96	2.28681
TcChr26-P	369684-370478	Tc00.1047053507991.130	Non-Esmeraldo	100	1.96638
TcChr26-P	434800-437361	Tc00.1047053508641.80	Non-Esmeraldo	98.13	2.13745
TcChr26-P	437695-441321	Tc00.1047053508641.90	Non-Esmeraldo	98.29	2.57064
TcChr26-P	445338-447020	Tc00.1047053508641.120	Non-Esmeraldo	100	2.95064
TcChr26-P	447871-449190	Tc00.1047053508641.140	Non-Esmeraldo	100	2.33489
TcChr26-P	456109-457707	Tc00.1047053508641.180	Non-Esmeraldo	100	2.38596
TcChr26-P	461696-462613	Tc00.1047053508641.200	Non-Esmeraldo	100	2.33021
TcChr26-P	463352-463969	Tc00.1047053508641.210	Non-Esmeraldo	100	1.33404
TcChr26-P	490239-493145	Tc00.1047053508641.320	Non-Esmeraldo	97.18	2.34085
TcChr26-P	499904-501151	Tc00.1047053508643.30	Non-Esmeraldo	100	2.76511
TcChr26-P	508762-511944	Tc00.1047053508645.10	Non-Esmeraldo	98.99	1.79234
TcChr26-P	571602-574745	Tc00.1047053505183.40	Non-Esmeraldo	100	2.3
TcChr26-P	576655-577638	Tc00.1047053505183.50	Non-Esmeraldo	100	2.34511
TcChr26-P	584847-586910	Tc00.1047053505183.100	Non-Esmeraldo	98.89	1.97106
TcChr26-P	587117-587587	Tc00.1047053505183.110	Non-Esmeraldo	100	1.59021
TcChr26-P	677584-678462	Tc00.1047053509879.20	Non-Esmeraldo	100	2.09574
TcChr26-P	685547-686620	Tc00.1047053507857.70	Non-Esmeraldo	100	2.60255
TcChr26-P	687607-689610	Tc00.1047053507857.60	Non-Esmeraldo	100	2.24596
TcChr26-P	698277-699008	Tc00.1047053507857.10	Non-Esmeraldo	100	2.19149
TcChr26-P	703489-705093	Tc00.1047053509877.80	Non-Esmeraldo	99.75	2.34085
TcChr26-P	705361-706098	Tc00.1047053509877.70	Non-Esmeraldo	98.78	2.02638
TcChr26-P	708864-710048	Tc00.1047053509877.40	Non-Esmeraldo	100	2.12766
TcChr26-P	710767-712449	Tc00.1047053509877.30	Non-Esmeraldo	100	2.85191
TcChr26-P	712890-714131	Tc00.1047053509877.20	Non-Esmeraldo	100	2.63277
TcChr26-P	716560-717963	Tc00.1047053509875.250	Non-Esmeraldo	100	2.05362
TcChr26-P	718321-719649	Tc00.1047053509875.240	Non-Esmeraldo	100	2.24766
TcChr27-P	79981-81267	Tc00.1047053506297.310	Non-Esmeraldo	100	2.13021
TcChr27-P	81657-83699	Tc00.1047053506297.300	Non-Esmeraldo	98.14	2.06809
TcChr27-P	92589-94034	Tc00.1047053506297.260	Non-Esmeraldo	100	2.31489
TcChr27-P	99140-100585	Tc00.1047053506297.240	Non-Esmeraldo	100	2.23702
TcChr27-P	104948-105754	Tc00.1047053506297.220	Non-Esmeraldo	100	2.25574
TcChr27-P	109936-111666	Tc00.1047053506297.200	Non-Esmeraldo	99.42	2.35447
TcChr27-P	123123-124520	Tc00.1047053506297.130	Non-Esmeraldo	100	1.81957
TcChr27-P	137345-138280	Tc00.1047053506297.60	Non-Esmeraldo	100	2.16298
TcChr27-P	177361-178131	Tc00.1047053507765.80	Non-Esmeraldo	97.02	1.97872
TcChr27-P	181556-182800	Tc00.1047053507765.40	Non-Esmeraldo	100	1.65106
TcChr27-P	243908-245758	Tc00.1047053508799.170	Non-Esmeraldo	100	2.41872
TcChr27-P	251914-254874	Tc00.1047053508799.140	Non-Esmeraldo	92.33	1.68085
TcChr27-P	255439-257322	Tc00.1047053508799.130	Non-Esmeraldo	98.78	1.58638
TcChr27-P	258144-259652	Tc00.1047053508799.120	Non-Esmeraldo	100	1.72213
TcChr27-P	260004-261245	Tc00.1047053508799.110	Non-Esmeraldo	95.89	1.7834
TcChr27-P	262466-263647	Tc00.1047053508799.100	Non-Esmeraldo	100	1.65872
TcChr27-P	264413-267598	Tc00.1047053508799.80	Non-Esmeraldo	100	2.27532
TcChr27-P	268997-271081	Tc00.1047053508799.70	Non-Esmeraldo	99.23	2.13021
TcChr27-P	271519-273270	Tc00.1047053508799.60	Non-Esmeraldo	100	2.37064
TcChr27-P	278213-280276	Tc00.1047053508799.30	Non-Esmeraldo	100	2.43915
TcChr27-P	302144-302902	Tc00.1047053511167.90	Non-Esmeraldo	100	2.65149
TcChr27-P	320781-321428	Tc00.1047053511167.40	Non-Esmeraldo	100	1.72468
TcChr27-P	323785-325428	Tc00.1047053511167.20	Non-Esmeraldo	100	2.50851
TcChr27-P	354141-355043	Tc00.1047053511163.40	Non-Esmeraldo	100	2.54681
TcChr27-P	355509-356369	Tc00.1047053511163.30	Non-Esmeraldo	100	2.71489
TcChr27-P	357904-359115	Tc00.1047053511163.20	Non-Esmeraldo	100	2.58085
TcChr27-P	381271-382182	Tc00.1047053506905.30	Non-Esmeraldo	100	2.97872
TcChr27-P	382712-383644	Tc00.1047053506905.20	Non-Esmeraldo	99.89	2.00894
TcChr27-P	390447-393296	Tc00.1047053511159.14	Non-Esmeraldo	100	2.24128
TcChr27-P	413841-418283	Tc00.1047053511153.120	Non-Esmeraldo	98.6	2.25191
TcChr27-P	419936-421453	Tc00.1047053511153.110	Non-Esmeraldo	100	2.01787
TcChr27-P	421778-423028	Tc00.1047053511153.100	Non-Esmeraldo	82.49	1.36596
TcChr27-P	423354-424595	Tc00.1047053511153.90	Non-Esmeraldo	96.3	2.55787
TcChr27-P	425197-425829	Tc00.1047053511153.84	Non-Esmeraldo	92.58	1.01957
TcChr27-P	431975-432877	Tc00.1047053511153.60	Non-Esmeraldo	100	0.983404
TcChr27-P	433802-434779	Tc00.1047053511153.50	Non-Esmeraldo	92.43	1.83447
TcChr27-P	451676-452563	Tc00.1047053511151.80	Non-Esmeraldo	100	2.91787
TcChr27-P	460832-461926	Tc00.1047053511151.50	Non-Esmeraldo	97.17	1.44851
TcChr27-P	486670-487554	Tc00.1047053508177.100	Non-Esmeraldo	90.4	1.33362
TcChr27-P	501189-502988	Tc00.1047053508177.40	Non-Esmeraldo	100	2.47404
TcChr27-P	504507-506675	Tc00.1047053508177.30	Non-Esmeraldo	100	2.7966
TcChr27-P	508175-510067	Tc00.1047053508177.10	Non-Esmeraldo	100	2.7966
TcChr27-P	512264-513229	Tc00.1047053503559.109	Non-Esmeraldo	100	1.64894
TcChr27-P	514071-516245	Tc00.1047053503559.100	Non-Esmeraldo	100	2.66511
TcChr27-P	566486-567730	Tc00.1047053508175.350	Non-Esmeraldo	88.11	1.79574
TcChr27-P	568112-570391	Tc00.1047053508175.340	Non-Esmeraldo	97.76	1.54596
TcChr27-P	575933-577789	Tc00.1047053508175.290	Non-Esmeraldo	100	2.41872
TcChr27-P	583990-586401	Tc00.1047053508175.260	Non-Esmeraldo	100	2.45362
TcChr27-P	592578-594284	Tc00.1047053508175.220	Non-Esmeraldo	100	1.80426
TcChr27-P	594868-596094	Tc00.1047053508175.210	Non-Esmeraldo	100	1.50979
TcChr27-P	600000-600737	Tc00.1047053508175.189	Non-Esmeraldo	97.56	1.19489
TcChr27-P	602036-603424	Tc00.1047053508175.180	Non-Esmeraldo	96.4	1.1766
TcChr27-P	604136-608506	Tc00.1047053508175.170	Non-Esmeraldo	98.76	1.7166
TcChr27-P	608784-609635	Tc00.1047053508175.160	Non-Esmeraldo	100	2.56043
TcChr27-P	620298-623060	Tc00.1047053508175.110	Non-Esmeraldo	98.77	1.85745
TcChr27-P	628310-633511	Tc00.1047053508175.80	Non-Esmeraldo	98.46	1.63787
TcChr27-P	634189-636897	Tc00.1047053508175.70	Non-Esmeraldo	100	2.4983
TcChr27-P	646663-652779	Tc00.1047053508175.20	Non-Esmeraldo	100	2.09702
TcChr27-P	720856-722115	Tc00.1047053510303.310	Non-Esmeraldo	100	1.98511
TcChr27-P	758810-761980	Tc00.1047053510303.160	Non-Esmeraldo	100	1.83362
TcChr27-P	767928-769862	Tc00.1047053510303.100	Non-Esmeraldo	100	2.15489
TcChr27-P	770281-770934	Tc00.1047053510303.90	Non-Esmeraldo	100	1.01447
TcChr27-P	771613-773430	Tc00.1047053510303.80	Non-Esmeraldo	100	2.21021
TcChr27-P	773669-775630	Tc00.1047053510303.70	Non-Esmeraldo	94.65	1.8834
TcChr27-P	776415-777368	Tc00.1047053510303.60	Non-Esmeraldo	100	2.47617
TcChr27-P	777759-778583	Tc00.1047053510303.50	Non-Esmeraldo	100	3.17277
TcChr27-P	782104-783951	Tc00.1047053510303.30	Non-Esmeraldo	100	2.19064
TcChr28-P	49198-50205	Tc00.1047053503617.31	Non-Esmeraldo	100	1.80085
TcChr28-P	58133-59125	Tc00.1047053503617.10	Non-Esmeraldo	100	3.15702
TcChr28-P	60874-61863	Tc00.1047053510393.10	Non-Esmeraldo	99.7	1.04298
TcChr28-P	68364-71015	Tc00.1047053506793.80	Non-Esmeraldo	94.42	1.7617
TcChr28-P	82472-85468	Tc00.1047053506793.30	Non-Esmeraldo	96.26	1.38979
TcChr28-P	93185-94126	Tc00.1047053506791.70	Non-Esmeraldo	93.95	1.82383
TcChr28-P	129476-130354	Tc00.1047053504175.20	Non-Esmeraldo	100	1.68426
TcChr28-P	148821-149846	Tc00.1047053506789.330	Non-Esmeraldo	99.51	1.44255
TcChr28-P	156577-157500	Tc00.1047053506789.280	Non-Esmeraldo	100	1.80426
TcChr28-P	165840-166562	Tc00.1047053506789.240	Non-Esmeraldo	100	1.39489
TcChr28-P	167289-172664	Tc00.1047053506789.230	Non-Esmeraldo	99.68	1.98128
TcChr28-P	176339-178348	Tc00.1047053506789.210	Non-Esmeraldo	97.91	1.66128
TcChr28-P	184048-186009	Tc00.1047053506789.180	Non-Esmeraldo	85.37	0.934043
TcChr28-P	187151-188578	Tc00.1047053506789.170	Non-Esmeraldo	100	1.77149
TcChr28-P	189259-191028	Tc00.1047053506789.160	Non-Esmeraldo	98.53	1.42723
TcChr28-P	195071-197386	Tc00.1047053506789.140	Non-Esmeraldo	100	2.21617
TcChr28-P	636423-637631	Tc00.1047053510629.420	Non-Esmeraldo	100	1.83149
TcChr28-P	645507-646964	Tc00.1047053510629.450	Non-Esmeraldo	100	2.2183
TcChr28-P	651319-652389	Tc00.1047053508397.10	Non-Esmeraldo	100	2.60681
TcChr28-P	652990-654552	Tc00.1047053508397.20	Non-Esmeraldo	98.34	2.2166
TcChr28-P	654889-656106	Tc00.1047053508397.30	Non-Esmeraldo	99.92	2.16936
TcChr28-P	668597-670051	Tc00.1047053508399.10	Non-Esmeraldo	100	2.19532
TcChr29-P	437844-439610	Tc00.1047053503723.70	Non-Esmeraldo	96.38	1.12128
TcChr29-P	462356-463744	Tc00.1047053506991.10	Non-Esmeraldo	100	1.51787
TcChr29-P	473129-475039	Tc00.1047053508881.110	Non-Esmeraldo	94.77	1.47532
TcChr29-P	488388-489104	Tc00.1047053508881.54	Non-Esmeraldo	100	1.88
TcChr29-P	491019-492026	Tc00.1047053508881.50	Non-Esmeraldo	100	2.18681
TcChr29-P	496423-497841	Tc00.1047053508881.30	Non-Esmeraldo	100	1.55149
TcChr29-P	502266-504599	Tc00.1047053508881.10	Non-Esmeraldo	99.4	1.48213
TcChr29-P	573232-575316	Tc00.1047053503721.20	Non-Esmeraldo	99.57	1.70426
TcChr29-P	586216-588213	Tc00.1047053508879.190	Non-Esmeraldo	100	1.63872
TcChr29-P	645848-647332	Tc00.1047053503463.20	Non-Esmeraldo	100	1.85702
TcChr29-P	652993-654600	Tc00.1047053503843.10	Non-Esmeraldo	99.13	2.18383
TcChr29-P	664773-666950	Tc00.1047053507513.20	Non-Esmeraldo	98.21	1.87787
TcChr29-P	668436-669410	Tc00.1047053507513.40	Non-Esmeraldo	100	1.72809
TcChr29-P	687160-688206	Tc00.1047053503625.10	Non-Esmeraldo	100	2.38681
TcChr29-P	709077-710345	Tc00.1047053507515.80	Non-Esmeraldo	100	2.49574
TcChr29-P	710991-713516	Tc00.1047053507515.90	Non-Esmeraldo	99.76	1.83745
TcChr29-P	719878-722358	Tc00.1047053507515.110	Non-Esmeraldo	92.74	1.36426
TcChr29-P	722970-725243	Tc00.1047053507515.120	Non-Esmeraldo	91.38	1.43532
TcChr29-P	732652-733416	Tc00.1047053472777.20	Non-Esmeraldo	85.75	1.78936
TcChr29-P	738260-742228	Tc00.1047053509505.20	Non-Esmeraldo	100	1.81489
TcChr29-P	743531-744604	Tc00.1047053509505.40	Non-Esmeraldo	95.53	2.07234
TcChr29-P	748071-749189	Tc00.1047053509505.80	Non-Esmeraldo	100	2.34596
TcChr29-P	751202-753067	Tc00.1047053503919.10	Non-Esmeraldo	97.48	1.54681
TcChr29-P	755790-757505	Tc00.1047053503919.40	Non-Esmeraldo	99.42	1.60426
TcChr29-P	769544-770941	Tc00.1047053507517.20	Non-Esmeraldo	100	1.47745
TcChr29-P	771614-772594	Tc00.1047053507517.30	Non-Esmeraldo	100	1.63617
TcChr29-P	772853-775708	Tc00.1047053507517.40	Non-Esmeraldo	94.75	1.17915
TcChr29-P	782014-782847	Tc00.1047053507517.90	Non-Esmeraldo	99.76	2.62511
TcChr29-P	783160-785127	Tc00.1047053507517.100	Non-Esmeraldo	95.02	1.50511
TcChr29-P	786220-787500	Tc00.1047053507517.110	Non-Esmeraldo	100	1.96766
TcChr29-P	788793-790253	Tc00.1047053507517.130	Non-Esmeraldo	100	2.34085
TcChr29-P	807882-809990	Tc00.1047053509509.30	Non-Esmeraldo	94.45	2.32511
TcChr29-P	810413-811291	Tc00.1047053509509.40	Non-Esmeraldo	100	1.96511
TcChr29-P	812563-814278	Tc00.1047053509509.60	Non-Esmeraldo	100	3.14085
TcChr29-P	816983-819961	Tc00.1047053507519.20	Non-Esmeraldo	100	1.8817
TcChr29-P	828562-829779	Tc00.1047053507519.80	Non-Esmeraldo	100	2.48468
TcChr29-P	829995-830837	Tc00.1047053507519.90	Non-Esmeraldo	100	1.92383
TcChr29-P	835395-837131	Tc00.1047053507519.130	Non-Esmeraldo	100	2.07106
TcChr29-P	837328-838035	Tc00.1047053507519.140	Non-Esmeraldo	100	2.2783
TcChr29-P	840501-841205	Tc00.1047053507519.154	Non-Esmeraldo	100	1.97872
TcChr30-P	43747-45003	Tc00.1047053508577.100	Non-Esmeraldo	100	2.79362
TcChr30-P	47973-49622	Tc00.1047053508577.130	Non-Esmeraldo	100	1.74213
TcChr30-P	51917-52657	Tc00.1047053508577.160	Non-Esmeraldo	100	2.79277
TcChr30-P	54102-55457	Tc00.1047053508579.10	Non-Esmeraldo	100	2.06128
TcChr30-P	56314-57834	Tc00.1047053508579.30	Non-Esmeraldo	94.54	1.74213
TcChr30-P	77732-78505	Tc00.1047053509471.40	Non-Esmeraldo	100	2.23064
TcChr30-P	78805-79461	Tc00.1047053509471.30	Non-Esmeraldo	100	1.89319
TcChr30-P	79969-82497	Tc00.1047053509471.20	Non-Esmeraldo	98.14	1.80723
TcChr30-P	89834-90871	Tc00.1047053505939.80	Non-Esmeraldo	90.85	1.68596
TcChr30-P	91319-93325	Tc00.1047053505939.70	Non-Esmeraldo	99.05	1.4817
TcChr30-P	94672-95643	Tc00.1047053505939.60	Non-Esmeraldo	93.11	1.07617
TcChr30-P	163217-164482	Tc00.1047053508819.40	Non-Esmeraldo	100	2.30468
TcChr30-P	166752-168170	Tc00.1047053508819.20	Non-Esmeraldo	100	1.29064
TcChr30-P	199809-200924	Tc00.1047053508817.50	Non-Esmeraldo	100	3.1766
TcChr30-P	202396-203229	Tc00.1047053508817.40	Non-Esmeraldo	100	2.32468
TcChr30-P	318178-319410	Tc00.1047053506585.80	Non-Esmeraldo	99.27	1.17234
TcChr30-P	330131-331066	Tc00.1047053510131.40	Non-Esmeraldo	100	2.71234
TcChr30-P	331653-332282	Tc00.1047053510131.44	Non-Esmeraldo	100	2.03106
TcChr30-P	366225-367070	Tc00.1047053506587.70	Non-Esmeraldo	100	2.66596
TcChr30-P	381127-382599	Tc00.1047053510903.60	Non-Esmeraldo	82.76	0.780426
TcChr30-P	383033-384391	Tc00.1047053510903.50	Non-Esmeraldo	96.17	1.53064
TcChr30-P	384958-385998	Tc00.1047053510903.40	Non-Esmeraldo	100	2.12426
TcChr30-P	389601-390266	Tc00.1047053510903.20	Non-Esmeraldo	100	1.03362
TcChr30-P	460345-461655	Tc00.1047053510899.50	Non-Esmeraldo	100	1.90043
TcChr30-P	463708-464826	Tc00.1047053510899.30	Non-Esmeraldo	100	2.22809
TcChr30-P	472613-475063	Tc00.1047053508601.130	Non-Esmeraldo	86.74	1.37915
TcChr30-P	482114-484222	Tc00.1047053508601.100	Non-Esmeraldo	100	2.45277
TcChr30-P	485283-486938	Tc00.1047053508601.90	Non-Esmeraldo	100	1.83702
TcChr30-P	487563-489002	Tc00.1047053508601.70	Non-Esmeraldo	100	2.0634
TcChr30-P	489192-490916	Tc00.1047053508601.60	Non-Esmeraldo	100	2.10681
TcChr30-P	492602-493219	Tc00.1047053508601.40	Non-Esmeraldo	100	2.30426
TcChr30-P	494537-495691	Tc00.1047053508601.20	Non-Esmeraldo	100	2.50298
TcChr30-P	550601-551515	Tc00.1047053511017.40	Non-Esmeraldo	90.27	1.58128
TcChr30-P	551803-552459	Tc00.1047053511017.50	Non-Esmeraldo	100	1.41532
TcChr30-P	567727-568950	Tc00.1047053508699.40	Non-Esmeraldo	100	2.55957
TcChr30-P	573589-574341	Tc00.1047053508699.70	Non-Esmeraldo	87.38	2.24851
TcChr30-P	574863-575588	Tc00.1047053508699.80	Non-Esmeraldo	100	2.37872
TcChr30-P	609515-610693	Tc00.1047053503935.20	Non-Esmeraldo	99.41	1.99106
TcChr30-P	612682-614172	Tc00.1047053511209.10	Non-Esmeraldo	100	2.94043
TcChr30-P	621953-622807	Tc00.1047053511209.60	Non-Esmeraldo	100	2.10213
TcChr30-P	693674-695224	Tc00.1047053510439.30	Non-Esmeraldo	100	2.29915
TcChr30-P	702282-703622	Tc00.1047053510437.60	Non-Esmeraldo	100	1.42298
TcChr30-P	704107-705600	Tc00.1047053510437.50	Non-Esmeraldo	96.99	1.6834
TcChr30-P	708150-709148	Tc00.1047053510437.40	Non-Esmeraldo	100	1.60809
TcChr30-P	742066-742575	Tc00.1047053511671.110	Non-Esmeraldo	73.33	0.73617
TcChr31-P	160670-161884	Tc00.1047053507897.20	Non-Esmeraldo	100	5.16128
TcChr31-P	194140-194904	Tc00.1047053507895.80	Non-Esmeraldo	97.12	3.80596
TcChr31-P	195201-196733	Tc00.1047053507895.69	Non-Esmeraldo	100	5.04979
TcChr31-P	292542-294197	Tc00.1047053508933.10	Non-Esmeraldo	100	4.10383
TcChr31-P	398930-399589	Tc00.1047053504259.10	Non-Esmeraldo	98.48	2.38596
TcChr32-P	101811-102500	Tc00.1047053509033.40	Non-Esmeraldo	100	3.31532
TcChr32-P	103769-106102	Tc00.1047053509033.50	Non-Esmeraldo	100	2.56809
TcChr32-P	106366-107208	Tc00.1047053509033.60	Non-Esmeraldo	94.31	2.92511
TcChr32-P	107422-108267	Tc00.1047053509033.70	Non-Esmeraldo	100	2.48255
TcChr32-P	110274-114875	Tc00.1047053509033.100	Non-Esmeraldo	100	2.62979
TcChr32-P	116885-118726	Tc00.1047053503815.10	Non-Esmeraldo	97.67	2.44723
TcChr32-P	119138-121096	Tc00.1047053503815.20	Non-Esmeraldo	100	2.18809
TcChr32-P	125170-126225	Tc00.1047053507017.20	Non-Esmeraldo	100	2.3217
TcChr32-P	126441-128138	Tc00.1047053507017.30	Non-Esmeraldo	100	2.07277
TcChr32-P	129098-130006	Tc00.1047053507017.40	Non-Esmeraldo	100	3.22681
TcChr32-P	132077-133795	Tc00.1047053507017.60	Non-Esmeraldo	99.65	1.57362
TcChr32-P	134854-135888	Tc00.1047053507017.70	Non-Esmeraldo	100	2.49532
TcChr32-P	137183-138061	Tc00.1047053507017.90	Non-Esmeraldo	100	2.59021
TcChr32-P	138330-139388	Tc00.1047053507017.100	Non-Esmeraldo	100	1.78511
TcChr32-P	140809-142488	Tc00.1047053507017.110	Non-Esmeraldo	100	2.91702
TcChr32-P	148011-149627	Tc00.1047053507017.140	Non-Esmeraldo	100	2.45106
TcChr32-P	150029-151015	Tc00.1047053507017.150	Non-Esmeraldo	100	2.26085
TcChr32-P	151366-151956	Tc00.1047053507017.159	Non-Esmeraldo	100	2.56043
TcChr32-P	200519-201364	Tc00.1047053509037.30	Non-Esmeraldo	100	2.56766
TcChr32-P	286316-286912	Tc00.1047053509047.40	Non-Esmeraldo	100	2.77149
TcChr32-P	288859-292140	Tc00.1047053509047.60	Non-Esmeraldo	100	2.2834
TcChr32-P	325437-327581	Tc00.1047053509053.20	Non-Esmeraldo	100	2.72128
TcChr32-P	327745-329463	Tc00.1047053509053.30	Non-Esmeraldo	100	2.14511
TcChr32-P	329980-332031	Tc00.1047053509053.40	Non-Esmeraldo	100	2.09532
TcChr32-P	340019-341548	Tc00.1047053509053.100	Non-Esmeraldo	100	2.00043
TcChr32-P	342024-345062	Tc00.1047053509053.110	Non-Esmeraldo	100	2.15532
TcChr32-P	345806-347290	Tc00.1047053509053.120	Non-Esmeraldo	99.93	1.94894
TcChr32-P	349106-349825	Tc00.1047053509053.140	Non-Esmeraldo	100	2.24511
TcChr32-P	350361-351149	Tc00.1047053509053.150	Non-Esmeraldo	95.69	1.91915
TcChr32-P	352843-353787	Tc00.1047053509053.170	Non-Esmeraldo	100	2.2434
TcChr32-P	358139-359056	Tc00.1047053509055.20	Non-Esmeraldo	100	1.72809
TcChr32-P	361295-363142	Tc00.1047053509055.40	Non-Esmeraldo	100	2.06043
TcChr32-P	368623-370224	Tc00.1047053509057.20	Non-Esmeraldo	96.75	1.25447
TcChr32-P	371779-374070	Tc00.1047053511499.10	Non-Esmeraldo	99.04	1.87191
TcChr32-P	393603-394727	Tc00.1047053509059.30	Non-Esmeraldo	100	2.62043
TcChr32-P	401146-402048	Tc00.1047053509059.50	Non-Esmeraldo	100	1.8017
TcChr32-P	403615-407952	Tc00.1047053509059.70	Non-Esmeraldo	99.35	1.60809
TcChr32-P	426648-427436	Tc00.1047053511501.40	Non-Esmeraldo	95.82	0.76766
TcChr32-P	427789-429162	Tc00.1047053511501.50	Non-Esmeraldo	100	2.35404
TcChr32-P	436181-437521	Tc00.1047053507021.30	Non-Esmeraldo	99.63	1.87489
TcChr32-P	440354-443593	Tc00.1047053507021.50	Non-Esmeraldo	100	1.75915
TcChr32-P	448365-449501	Tc00.1047053507021.80	Non-Esmeraldo	100	2.44681
TcChr32-P	452309-453871	Tc00.1047053507021.100	Non-Esmeraldo	100	2.12851
TcChr32-P	454286-455095	Tc00.1047053507021.110	Non-Esmeraldo	100	1.97957
TcChr32-P	463205-464494	Tc00.1047053507023.30	Non-Esmeraldo	99.38	2.0583
TcChr32-P	469217-471040	Tc00.1047053507023.60	Non-Esmeraldo	97.75	1.75787
TcChr32-P	474067-476520	Tc00.1047053507023.90	Non-Esmeraldo	100	2.18213
TcChr32-P	478735-479424	Tc00.1047053507023.110	Non-Esmeraldo	100	2.06979
TcChr32-P	489300-494177	Tc00.1047053507023.160	Non-Esmeraldo	99.41	1.83915
TcChr32-P	494919-496298	Tc00.1047053507023.170	Non-Esmeraldo	97.32	1.87702
TcChr32-P	496943-498262	Tc00.1047053507023.180	Non-Esmeraldo	98.94	1.99787
TcChr32-P	498730-499638	Tc00.1047053507023.190	Non-Esmeraldo	100	1.90553
TcChr32-P	500600-502018	Tc00.1047053507023.200	Non-Esmeraldo	100	2.24936
TcChr32-P	532689-534113	Tc00.1047053511505.10	Non-Esmeraldo	100	1.7417
TcChr32-P	549139-550557	Tc00.1047053511507.50	Non-Esmeraldo	89.29	1.10894
TcChr32-P	552771-555863	Tc00.1047053511507.70	Non-Esmeraldo	99.09	1.84851
TcChr32-P	556374-557096	Tc00.1047053511507.80	Non-Esmeraldo	98.34	1.24043
TcChr32-P	557429-558376	Tc00.1047053511507.90	Non-Esmeraldo	100	1.17532
TcChr32-P	558693-559319	Tc00.1047053511507.100	Non-Esmeraldo	100	1.5034
TcChr32-P	559677-561296	Tc00.1047053511507.110	Non-Esmeraldo	98.7	1.79191
TcChr32-P	631091-631933	Tc00.1047053511511.40	Non-Esmeraldo	100	2.58255
TcChr32-P	632693-633793	Tc00.1047053511511.50	Non-Esmeraldo	99.73	1.28128
TcChr32-P	643516-645411	Tc00.1047053511511.80	Non-Esmeraldo	100	2.09532
TcChr32-P	645622-648375	Tc00.1047053511511.90	Non-Esmeraldo	100	2.06043
TcChr32-P	652278-653600	Tc00.1047053511511.120	Non-Esmeraldo	100	2.57489
TcChr32-P	653972-654964	Tc00.1047053511511.130	Non-Esmeraldo	100	2.14468
TcChr32-P	658880-660517	Tc00.1047053511511.150	Non-Esmeraldo	99.39	2.41106
TcChr32-P	678104-678844	Tc00.1047053507027.50	Non-Esmeraldo	100	1.87362
TcChr32-P	679184-680428	Tc00.1047053507027.59	Non-Esmeraldo	100	2.00468
TcChr32-P	680717-681442	Tc00.1047053507027.70	Non-Esmeraldo	100	1.40851
TcChr32-P	684894-686834	Tc00.1047053507029.10	Non-Esmeraldo	100	1.82553
TcChr32-P	687344-688279	Tc00.1047053507029.20	Non-Esmeraldo	100	2.16383
TcChr32-P	690974-691369	Tc00.1047053507029.41	Non-Esmeraldo	14.65	0.00638298
TcChr32-P	692155-693120	Tc00.1047053507029.50	Non-Esmeraldo	100	2.15957
TcChr32-P	704669-707200	Tc00.1047053511517.20	Non-Esmeraldo	100	1.96894
TcChr32-P	713039-714193	Tc00.1047053511517.50	Non-Esmeraldo	100	2.30681
TcChr32-P	718600-719643	Tc00.1047053511517.80	Non-Esmeraldo	100	2.0366
TcChr32-P	720571-722289	Tc00.1047053511517.90	Non-Esmeraldo	91.68	1.67021
TcChr32-P	723120-723569	Tc00.1047053511517.99	Non-Esmeraldo	100	1.68043
TcChr32-P	723912-725183	Tc00.1047053511517.110	Non-Esmeraldo	100	2.02
TcChr32-P	731660-732469	Tc00.1047053511517.153	Non-Esmeraldo	100	2.03872
TcChr32-P	755199-756011	Tc00.1047053511521.40	Non-Esmeraldo	47.85	1.33404
TcChr32-P	757664-758419	Tc00.1047053509063.10	Non-Esmeraldo	100	2.1966
TcChr32-P	758725-759342	Tc00.1047053509063.20	Non-Esmeraldo	100	2.97745
TcChr32-P	771674-772915	Tc00.1047053511523.50	Non-Esmeraldo	93.88	1.71191
TcChr32-P	773358-774533	Tc00.1047053511523.60	Non-Esmeraldo	100	2.43021
TcChr32-P	775944-777590	Tc00.1047053511523.80	Non-Esmeraldo	100	2.87745
TcChr32-P	777924-779246	Tc00.1047053511523.90	Non-Esmeraldo	100	2.47702
TcChr32-P	789835-790509	Tc00.1047053509065.50	Non-Esmeraldo	100	2.30213
TcChr32-P	802885-803763	Tc00.1047053509065.130	Non-Esmeraldo	100	2.87021
TcChr32-P	806548-808056	Tc00.1047053509065.160	Non-Esmeraldo	100	2.6417
TcChr33-P	53411-56020	Tc00.1047053510155.210	Non-Esmeraldo	100	2.5766
TcChr33-P	68548-70101	Tc00.1047053510155.150	Non-Esmeraldo	100	2.33234
TcChr33-P	76155-80003	Tc00.1047053510155.130	Non-Esmeraldo	99.56	2.00468
TcChr33-P	80403-81842	Tc00.1047053510155.120	Non-Esmeraldo	100	2.58085
TcChr33-P	93636-96785	Tc00.1047053510155.90	Non-Esmeraldo	100	2.44
TcChr33-P	99490-102141	Tc00.1047053510155.70	Non-Esmeraldo	99.17	1.5383
TcChr33-P	106350-107792	Tc00.1047053510155.40	Non-Esmeraldo	100	2.0783
TcChr33-P	108121-112398	Tc00.1047053510155.30	Non-Esmeraldo	99.7	2.06511
TcChr33-P	112879-114267	Tc00.1047053510155.20	Non-Esmeraldo	100	2.51191
TcChr33-P	120001-121638	Tc00.1047053510153.10	Non-Esmeraldo	100	1.64936
TcChr33-P	152001-153668	Tc00.1047053506593.40	Non-Esmeraldo	100	1.98
TcChr33-P	157435-159531	Tc00.1047053504231.30	Non-Esmeraldo	99.24	1.81787
TcChr33-P	160337-162502	Tc00.1047053504231.20	Non-Esmeraldo	100	2.49021
TcChr33-P	170579-172468	Tc00.1047053509337.10	Non-Esmeraldo	100	2.29702
TcChr33-P	178538-179689	Tc00.1047053504797.10	Non-Esmeraldo	100	1.66851
TcChr33-P	183066-184412	Tc00.1047053504797.30	Non-Esmeraldo	99.18	2.47064
TcChr33-P	193792-196806	Tc00.1047053504797.80	Non-Esmeraldo	96.12	1.40723
TcChr33-P	198271-199197	Tc00.1047053504797.100	Non-Esmeraldo	100	2.06128
TcChr33-P	199581-202028	Tc00.1047053504797.110	Non-Esmeraldo	100	2.23277
TcChr33-P	202533-203369	Tc00.1047053504797.120	Non-Esmeraldo	100	2.41021
TcChr33-P	508937-509860	Tc00.1047053508501.240	Non-Esmeraldo	100	1.95489
TcChr33-P	511730-512443	Tc00.1047053508501.260	Non-Esmeraldo	100	2.00766
TcChr33-P	517290-519326	Tc00.1047053508501.290	Non-Esmeraldo	100	2.76979
TcChr33-P	520019-521626	Tc00.1047053508501.300	Non-Esmeraldo	100	2.31702
TcChr33-P	548786-550534	Tc00.1047053508503.40	Non-Esmeraldo	99.89	1.55234
TcChr33-P	551161-554190	Tc00.1047053508503.60	Non-Esmeraldo	100	2.63064
TcChr33-P	556040-557329	Tc00.1047053508503.70	Non-Esmeraldo	100	1.73362
TcChr33-P	558253-559374	Tc00.1047053508503.90	Non-Esmeraldo	92.69	0.602553
TcChr33-P	586376-586846	Tc00.1047053506145.30	Non-Esmeraldo	100	0.699574
TcChr33-P	602697-603824	Tc00.1047053507615.110	Non-Esmeraldo	100	2.09489
TcChr33-P	604481-606259	Tc00.1047053507615.100	Non-Esmeraldo	100	1.91574
TcChr33-P	615507-617531	Tc00.1047053507615.80	Non-Esmeraldo	100	2.38894
TcChr33-P	618558-619274	Tc00.1047053507615.76	Non-Esmeraldo	96.09	1.94043
TcChr33-P	624605-625561	Tc00.1047053507615.70	Non-Esmeraldo	100	3.00298
TcChr33-P	668335-670521	Tc00.1047053505193.80	Non-Esmeraldo	99.73	1.38468
TcChr33-P	674129-676597	Tc00.1047053505193.60	Non-Esmeraldo	100	2.24851
TcChr33-P	729407-730804	Tc00.1047053508119.110	Non-Esmeraldo	95.21	1.86809
TcChr33-P	830982-831812	Tc00.1047053510039.40	Non-Esmeraldo	100	2.27489
TcChr33-P	832188-833411	Tc00.1047053510039.50	Non-Esmeraldo	100	1.83915
TcChr33-P	838696-839421	Tc00.1047053510039.70	Non-Esmeraldo	100	2.5634
TcChr33-P	840201-841925	Tc00.1047053510039.80	Non-Esmeraldo	99.59	1.94766
TcChr33-P	845918-846418	Tc00.1047053510041.20	Non-Esmeraldo	46.51	0.0774468
TcChr34-P	93821-94669	Tc00.1047053510691.10	Non-Esmeraldo	100	2.25277
TcChr34-P	96890-97894	Tc00.1047053510689.80	Non-Esmeraldo	100	1.42511
TcChr34-P	99022-100233	Tc00.1047053510689.60	Non-Esmeraldo	97.03	1.61404
TcChr34-P	252110-253228	Tc00.1047053508257.50	Non-Esmeraldo	100	1.77319
TcChr34-P	260327-261142	Tc00.1047053503929.60	Non-Esmeraldo	100	1.33319
TcChr34-P	262616-264064	Tc00.1047053503929.40	Non-Esmeraldo	94.96	1.59021
TcChr34-P	267680-268288	Tc00.1047053503929.20	Non-Esmeraldo	100	3.06213
TcChr34-P	268988-270820	Tc00.1047053503929.10	Non-Esmeraldo	99.95	2.76553
TcChr34-P	301210-302232	Tc00.1047053508693.180	Non-Esmeraldo	100	2.24851
TcChr34-P	302525-303538	Tc00.1047053508693.170	Non-Esmeraldo	93.59	1.36468
TcChr34-P	303770-304384	Tc00.1047053508693.160	Non-Esmeraldo	100	2.8234
TcChr34-P	328703-331444	Tc00.1047053508693.90	Non-Esmeraldo	100	2.41404
TcChr34-P	331761-332699	Tc00.1047053508693.84	Non-Esmeraldo	100	2.26383
TcChr34-P	333129-334508	Tc00.1047053508693.80	Non-Esmeraldo	100	2.86681
TcChr34-P	466942-468825	Tc00.1047053504013.50	Non-Esmeraldo	100	2.13277
TcChr34-P	473886-476159	Tc00.1047053504013.70	Non-Esmeraldo	100	2.09574
TcChr34-P	476808-478550	Tc00.1047053504013.90	Non-Esmeraldo	100	1.85149
TcChr34-P	486916-488148	Tc00.1047053503923.30	Non-Esmeraldo	95.86	1.34085
TcChr34-P	501611-502432	Tc00.1047053508689.20	Non-Esmeraldo	100	2.10426
TcChr34-P	633942-635801	Tc00.1047053506559.220	Non-Esmeraldo	100	2.19787
TcChr34-P	636401-637537	Tc00.1047053506559.210	Non-Esmeraldo	100	2.46766
TcChr34-P	668130-668855	Tc00.1047053506559.80	Non-Esmeraldo	100	1.3234
TcChr34-P	689393-694255	Tc00.1047053508051.20	Non-Esmeraldo	99.51	1.78085
TcChr34-P	715395-716123	Tc00.1047053508027.50	Non-Esmeraldo	100	1.34638
TcChr34-P	722432-726097	Tc00.1047053508027.80	Non-Esmeraldo	90.92	1.39404
TcChr34-P	727042-728613	Tc00.1047053508027.90	Non-Esmeraldo	98.16	2.22043
TcChr34-P	733880-734575	Tc00.1047053508027.110	Non-Esmeraldo	100	1.62894
TcChr34-P	735205-737322	Tc00.1047053508027.120	Non-Esmeraldo	100	2.01106
TcChr34-P	766785-768485	Tc00.1047053510099.40	Non-Esmeraldo	100	1.48511
TcChr34-P	839377-842160	Tc00.1047053506435.30	Non-Esmeraldo	99.46	2.31064
TcChr34-P	854702-855322	Tc00.1047053506435.110	Non-Esmeraldo	100	1.70936
TcChr34-P	855646-859845	Tc00.1047053506435.120	Non-Esmeraldo	100	1.79872
TcChr34-P	868950-870296	Tc00.1047053506435.160	Non-Esmeraldo	100	2.91702
TcChr34-P	873714-875000	Tc00.1047053506435.200	Non-Esmeraldo	100	2.09064
TcChr34-P	878538-879332	Tc00.1047053506435.220	Non-Esmeraldo	100	2.03191
TcChr34-P	884893-888534	Tc00.1047053506435.270	Non-Esmeraldo	100	1.95872
TcChr34-P	889482-892115	Tc00.1047053506435.280	Non-Esmeraldo	100	2.21064
TcChr34-P	911360-913498	Tc00.1047053506435.390	Non-Esmeraldo	100	2.52383
TcChr34-P	913940-915931	Tc00.1047053506435.400	Non-Esmeraldo	100	2.40851
TcChr34-P	916896-917606	Tc00.1047053506435.410	Non-Esmeraldo	100	2.51574
TcChr34-P	921404-922690	Tc00.1047053506435.430	Non-Esmeraldo	97.13	2.04894
TcChr34-P	924534-925448	Tc00.1047053506435.450	Non-Esmeraldo	100	2.04
TcChr34-P	982324-983418	Tc00.1047053506201.10	Non-Esmeraldo	100	2.08766
TcChr34-P	988977-989429	Tc00.1047053506201.60	Non-Esmeraldo	100	1.23574
TcChr34-P	996093-996644	Tc00.1047053506201.84	Non-Esmeraldo	100	2.47191
TcChr34-P	998455-999912	Tc00.1047053506201.100	Non-Esmeraldo	100	2.46298
TcChr34-P	1003131-1004480	Tc00.1047053506201.130	Non-Esmeraldo	100	2.26426
TcChr34-P	1008592-1009290	Tc00.1047053506201.154	Non-Esmeraldo	100	2.82085
TcChr35-P	144085-145299	Tc00.1047053511031.30	Non-Esmeraldo	100	2.35447
TcChr35-P	145547-147154	Tc00.1047053511031.20	Non-Esmeraldo	100	2.16426
TcChr35-P	153050-154612	Tc00.1047053511029.10	Non-Esmeraldo	100	2.37617
TcChr35-P	156863-157489	Tc00.1047053506727.140	Non-Esmeraldo	99.84	1.11021
TcChr35-P	158440-160677	Tc00.1047053506727.120	Non-Esmeraldo	100	2.1166
TcChr35-P	164547-165536	Tc00.1047053506727.100	Non-Esmeraldo	100	1.23957
TcChr35-P	167481-168659	Tc00.1047053506727.80	Non-Esmeraldo	100	1.88298
TcChr35-P	188500-190245	Tc00.1047053504085.50	Non-Esmeraldo	100	1.80298
TcChr35-P	191281-193005	Tc00.1047053504085.40	Non-Esmeraldo	100	2.00894
TcChr35-P	193434-194729	Tc00.1047053504085.30	Non-Esmeraldo	100	2.48851
TcChr35-P	195045-195881	Tc00.1047053504085.20	Non-Esmeraldo	100	2.22723
TcChr35-P	205710-207899	Tc00.1047053506725.50	Non-Esmeraldo	98.45	1.70085
TcChr35-P	234873-237749	Tc00.1047053503839.30	Non-Esmeraldo	100	2.0017
TcChr35-P	240663-241796	Tc00.1047053511025.120	Non-Esmeraldo	100	2.53872
TcChr35-P	243212-244645	Tc00.1047053511025.110	Non-Esmeraldo	100	2.10979
TcChr35-P	247039-247752	Tc00.1047053511025.90	Non-Esmeraldo	100	1.47617
TcChr35-P	252660-254303	Tc00.1047053511025.70	Non-Esmeraldo	100	2.5834
TcChr35-P	256501-257340	Tc00.1047053511025.50	Non-Esmeraldo	100	3.13532
TcChr35-P	272177-272836	Tc00.1047053508713.20	Non-Esmeraldo	100	2.10681
TcChr35-P	283502-285430	Tc00.1047053508711.20	Non-Esmeraldo	98.6	1.43532
TcChr35-P	322992-324974	Tc00.1047053508707.320	Non-Esmeraldo	98.94	2.19319
TcChr35-P	363352-365487	Tc00.1047053508707.190	Non-Esmeraldo	100	2.49191
TcChr35-P	370448-372403	Tc00.1047053508707.170	Non-Esmeraldo	98.16	2.4017
TcChr35-P	374804-375811	Tc00.1047053508707.149	Non-Esmeraldo	100	1.72851
TcChr35-P	380306-382057	Tc00.1047053508707.120	Non-Esmeraldo	100	2.35574
TcChr35-P	394659-395330	Tc00.1047053508707.64	Non-Esmeraldo	100	1.8366
TcChr35-P	395774-398773	Tc00.1047053508707.60	Non-Esmeraldo	100	2.00383
TcChr35-P	414276-417059	Tc00.1047053511019.120	Non-Esmeraldo	100	2.19106
TcChr35-P	418504-418986	Tc00.1047053511019.99	Non-Esmeraldo	100	2.00298
TcChr35-P	455987-458701	Tc00.1047053506815.30	Non-Esmeraldo	100	2.00426
TcChr35-P	465714-468713	Tc00.1047053506817.20	Non-Esmeraldo	100	2.03872
TcChr35-P	475698-478514	Tc00.1047053506817.40	Non-Esmeraldo	99.65	2.35489
TcChr35-P	479471-480634	Tc00.1047053506817.60	Non-Esmeraldo	100	2.17872
TcChr35-P	482176-482484	Tc00.1047053506817.70	Non-Esmeraldo	100	0.971915
TcChr35-P	512613-513521	Tc00.1047053506819.30	Non-Esmeraldo	100	2.60766
TcChr35-P	514435-515325	Tc00.1047053506819.40	Non-Esmeraldo	100	2.52723
TcChr35-P	525079-526242	Tc00.1047053510435.40	Non-Esmeraldo	100	1.71787
TcChr35-P	532986-535385	Tc00.1047053508273.30	Non-Esmeraldo	90.96	1.53106
TcChr35-P	536787-538298	Tc00.1047053508273.40	Non-Esmeraldo	100	1.93234
TcChr35-P	539529-542513	Tc00.1047053508273.60	Non-Esmeraldo	99.56	2.12426
TcChr35-P	584598-585461	Tc00.1047053506821.150	Non-Esmeraldo	100	1.98809
TcChr35-P	591098-592912	Tc00.1047053506821.190	Non-Esmeraldo	100	1.34043
TcChr35-P	596277-597203	Tc00.1047053506821.210	Non-Esmeraldo	100	2.26
TcChr35-P	610014-611387	Tc00.1047053507969.60	Non-Esmeraldo	100	2.37234
TcChr35-P	619392-620249	Tc00.1047053507969.20	Non-Esmeraldo	100	2.30766
TcChr35-P	625238-625864	Tc00.1047053510031.70	Non-Esmeraldo	100	2.56681
TcChr35-P	626854-628788	Tc00.1047053510031.60	Non-Esmeraldo	100	2.12553
TcChr35-P	628974-631130	Tc00.1047053510031.50	Non-Esmeraldo	96.48	2.07277
TcChr35-P	640973-642094	Tc00.1047053507967.20	Non-Esmeraldo	100	1.4834
TcChr35-P	690246-691064	Tc00.1047053506425.120	Non-Esmeraldo	100	2.34681
TcChr35-P	691246-692472	Tc00.1047053506425.130	Non-Esmeraldo	82.8	1.43149
TcChr35-P	692905-693714	Tc00.1047053506425.140	Non-Esmeraldo	100	2.21149
TcChr35-P	703564-704415	Tc00.1047053503987.20	Non-Esmeraldo	100	1.83787
TcChr35-P	704730-705890	Tc00.1047053503987.30	Non-Esmeraldo	86.91	1.37532
TcChr35-P	708090-709811	Tc00.1047053503987.50	Non-Esmeraldo	100	2.13702
TcChr35-P	728341-729300	Tc00.1047053508443.20	Non-Esmeraldo	100	1.68298
TcChr35-P	734747-736639	Tc00.1047053508443.50	Non-Esmeraldo	95.3	1.6566
TcChr35-P	762640-764100	Tc00.1047053510725.70	Non-Esmeraldo	100	1.34255
TcChr35-P	772826-774577	Tc00.1047053508445.30	Non-Esmeraldo	100	1.78638
TcChr35-P	793550-795148	Tc00.1047053504207.10	Non-Esmeraldo	96.81	1.67362
TcChr35-P	818042-819016	Tc00.1047053504217.10	Non-Esmeraldo	100	2.28085
TcChr35-P	823983-824867	Tc00.1047053427789.30	Non-Esmeraldo	99.89	2.08553
TcChr35-P	830078-830773	Tc00.1047053511717.30	Non-Esmeraldo	100	2.54596
TcChr35-P	851730-853100	Tc00.1047053511717.150	Non-Esmeraldo	99.49	1.93362
TcChr35-P	860678-862258	Tc00.1047053511717.190	Non-Esmeraldo	100	2.10596
TcChr35-P	862568-863392	Tc00.1047053511717.200	Non-Esmeraldo	100	1.95149
TcChr35-P	878188-879993	Tc00.1047053506873.10	Non-Esmeraldo	100	2.64043
TcChr35-P	899885-900358	Tc00.1047053506871.190	Non-Esmeraldo	51.48	0.132766
TcChr35-P	900792-902675	Tc00.1047053506871.180	Non-Esmeraldo	100	2.43404
TcChr35-P	903694-905463	Tc00.1047053506871.160	Non-Esmeraldo	100	1.91787
TcChr35-P	905951-907195	Tc00.1047053506871.150	Non-Esmeraldo	100	1.53191
TcChr35-P	918699-919481	Tc00.1047053506871.100	Non-Esmeraldo	100	2.44255
TcChr35-P	921934-923220	Tc00.1047053506871.90	Non-Esmeraldo	100	2.29489
TcChr35-P	931305-932621	Tc00.1047053506871.50	Non-Esmeraldo	100	1.65149
TcChr35-P	932930-935434	Tc00.1047053506871.40	Non-Esmeraldo	97.72	1.53191
TcChr35-P	936013-936936	Tc00.1047053506871.30	Non-Esmeraldo	100	2.59574
TcChr35-P	1084688-1085368	Tc00.1047053509161.20	Non-Esmeraldo	100	2.38
TcChr36-P	28750-29601	Tc00.1047053510647.10	Non-Esmeraldo	100	2.4234
TcChr36-P	81635-83272	Tc00.1047053508409.170	Non-Esmeraldo	99.69	1.97064
TcChr36-P	89471-90283	Tc00.1047053508409.220	Non-Esmeraldo	100	2.35957
TcChr36-P	90860-92104	Tc00.1047053508409.230	Non-Esmeraldo	100	2.34553
TcChr36-P	97896-100652	Tc00.1047053508409.260	Non-Esmeraldo	98.73	1.96681
TcChr36-P	100999-101784	Tc00.1047053508409.270	Non-Esmeraldo	100	2.4966
TcChr36-P	135549-136733	Tc00.1047053508411.60	Non-Esmeraldo	100	2.2417
TcChr36-P	149639-155239	Tc00.1047053506989.30	Non-Esmeraldo	100	2.07021
TcChr36-P	165729-166532	Tc00.1047053506989.110	Non-Esmeraldo	100	1.03447
TcChr36-P	167167-169101	Tc00.1047053506989.120	Non-Esmeraldo	99.69	1.54383
TcChr36-P	169189-171507	Tc00.1047053506989.130	Non-Esmeraldo	96.51	2.14979
TcChr36-P	172581-173417	Tc00.1047053506989.140	Non-Esmeraldo	100	2.40851
TcChr36-P	176341-177426	Tc00.1047053506989.160	Non-Esmeraldo	99.45	1.92468
TcChr36-P	179050-180915	Tc00.1047053506989.180	Non-Esmeraldo	100	1.66468
TcChr36-P	186411-188228	Tc00.1047053506989.210	Non-Esmeraldo	100	2.26511
TcChr36-P	194369-195892	Tc00.1047053506989.250	Non-Esmeraldo	100	1.73021
TcChr36-P	222697-223509	Tc00.1047053507951.114	Non-Esmeraldo	100	2.02553
TcChr36-P	234747-235784	Tc00.1047053507951.179	Non-Esmeraldo	100	2.68511
TcChr36-P	343692-344783	Tc00.1047053509999.100	Non-Esmeraldo	100	2.04426
TcChr36-P	345195-346433	Tc00.1047053509999.110	Non-Esmeraldo	90.72	1.80851
TcChr36-P	351424-352800	Tc00.1047053509999.130	Non-Esmeraldo	100	1.53362
TcChr36-P	364870-367479	Tc00.1047053510001.40	Non-Esmeraldo	100	2.01064
TcChr36-P	405141-407189	Tc00.1047053506175.90	Non-Esmeraldo	96.97	1.3834
TcChr36-P	415029-416036	Tc00.1047053506175.40	Non-Esmeraldo	100	1.87872
TcChr36-P	419790-421733	Tc00.1047053506175.20	Non-Esmeraldo	100	1.6417
TcChr36-P	422307-423044	Tc00.1047053506175.10	Non-Esmeraldo	100	1.53064
TcChr36-P	439264-440016	Tc00.1047053509617.60	Non-Esmeraldo	99.87	2.0383
TcChr36-P	440337-441233	Tc00.1047053509617.50	Non-Esmeraldo	99.78	1.41404
TcChr36-P	454218-455657	Tc00.1047053506701.20	Non-Esmeraldo	100	2.52894
TcChr36-P	472531-473226	Tc00.1047053510329.370	Non-Esmeraldo	97.27	1.69106
TcChr36-P	473630-474967	Tc00.1047053510329.360	Non-Esmeraldo	100	2.73702
TcChr36-P	477651-478910	Tc00.1047053510329.340	Non-Esmeraldo	99.29	1.77234
TcChr36-P	481912-483384	Tc00.1047053510329.310	Non-Esmeraldo	100	3.03489
TcChr36-P	499566-501098	Tc00.1047053510329.230	Non-Esmeraldo	100	2.66383
TcChr36-P	601113-602960	Tc00.1047053508153.70	Non-Esmeraldo	94.64	1.66936
TcChr36-P	603378-604169	Tc00.1047053508153.80	Non-Esmeraldo	100	1.44681
TcChr36-P	606015-606920	Tc00.1047053508153.100	Non-Esmeraldo	100	2.06128
TcChr36-P	620081-620698	Tc00.1047053508153.170	Non-Esmeraldo	92.88	0.765957
TcChr36-P	630125-631240	Tc00.1047053508153.210	Non-Esmeraldo	87.1	1.63787
TcChr36-P	632309-633469	Tc00.1047053508153.220	Non-Esmeraldo	100	2.24383
TcChr36-P	633811-635184	Tc00.1047053508153.230	Non-Esmeraldo	100	2.41447
TcChr36-P	639176-641209	Tc00.1047053508153.260	Non-Esmeraldo	100	2.21957
TcChr36-P	648256-649746	Tc00.1047053508153.310	Non-Esmeraldo	100	2.5966
TcChr36-P	655825-656826	Tc00.1047053508153.360	Non-Esmeraldo	100	2.51489
TcChr36-P	685149-686468	Tc00.1047053508153.470	Non-Esmeraldo	100	2.41362
TcChr36-P	686793-690020	Tc00.1047053508153.480	Non-Esmeraldo	100	2.48
TcChr36-P	691098-693953	Tc00.1047053508153.500	Non-Esmeraldo	100	2.17787
TcChr36-P	694276-695775	Tc00.1047053508153.510	Non-Esmeraldo	100	2.27617
TcChr36-P	704615-705490	Tc00.1047053508153.560	Non-Esmeraldo	87.56	1.93149
TcChr36-P	707708-708805	Tc00.1047053508153.590	Non-Esmeraldo	100	2.95957
TcChr36-P	716694-717674	Tc00.1047053508153.640	Non-Esmeraldo	100	2.54383
TcChr36-P	732984-733955	Tc00.1047053508153.750	Non-Esmeraldo	100	2.12681
TcChr36-P	735194-737089	Tc00.1047053508153.770	Non-Esmeraldo	100	1.91617
TcChr36-P	740652-741632	Tc00.1047053508153.790	Non-Esmeraldo	94.19	0.868085
TcChr36-P	741944-742486	Tc00.1047053508153.800	Non-Esmeraldo	100	1.03532
TcChr36-P	745294-746388	Tc00.1047053508153.830	Non-Esmeraldo	100	2.44936
TcChr36-P	746740-748461	Tc00.1047053508153.840	Non-Esmeraldo	100	2.07872
TcChr36-P	754308-757511	Tc00.1047053508153.860	Non-Esmeraldo	68.51	1.51447
TcChr36-P	770693-773251	Tc00.1047053508153.900	Non-Esmeraldo	100	1.85191
TcChr36-P	773873-775072	Tc00.1047053508153.910	Non-Esmeraldo	100	2.0183
TcChr36-P	784383-787448	Tc00.1047053508153.950	Non-Esmeraldo	98.89	2.01787
TcChr36-P	795579-797114	Tc00.1047053508153.980	Non-Esmeraldo	100	2.40128
TcChr36-P	797483-798283	Tc00.1047053508153.990	Non-Esmeraldo	100	2.39617
TcChr36-P	823562-825049	Tc00.1047053508153.1070	Non-Esmeraldo	99.73	1.83702
TcChr36-P	825453-827021	Tc00.1047053508153.1074	Non-Esmeraldo	100	2.06681
TcChr36-P	827682-829331	Tc00.1047053508153.1080	Non-Esmeraldo	100	2.00213
TcChr36-P	829710-830654	Tc00.1047053508153.1090	Non-Esmeraldo	100	2.13915
TcChr36-P	831046-833790	Tc00.1047053508153.1100	Non-Esmeraldo	100	2.47957
TcChr36-P	834816-835973	Tc00.1047053508153.1110	Non-Esmeraldo	100	2.3817
TcChr36-P	852285-853481	Tc00.1047053510265.20	Non-Esmeraldo	100	2.58894
TcChr36-P	854025-859292	Tc00.1047053510265.30	Non-Esmeraldo	100	1.7417
TcChr36-P	868994-871399	Tc00.1047053510265.90	Non-Esmeraldo	100	2.11362
TcChr36-P	939689-940615	Tc00.1047053510943.36	Non-Esmeraldo	100	1.65957
TcChr36-P	941261-942379	Tc00.1047053510943.40	Non-Esmeraldo	100	2.85191
TcChr36-P	945156-945731	Tc00.1047053510943.44	Non-Esmeraldo	93.92	0.677872
TcChr36-P	948618-949319	Tc00.1047053510943.60	Non-Esmeraldo	100	2.48638
TcChr36-P	951972-954143	Tc00.1047053510943.80	Non-Esmeraldo	100	2.16979
TcChr36-P	955061-955672	Tc00.1047053510943.100	Non-Esmeraldo	100	3.02298
TcChr36-P	958576-960870	Tc00.1047053510943.120	Non-Esmeraldo	96.21	1.40128
TcChr36-P	961478-962167	Tc00.1047053510943.130	Non-Esmeraldo	100	2.12383
TcChr36-P	962723-964453	Tc00.1047053510943.140	Non-Esmeraldo	100	2.18043
TcChr36-P	965139-967241	Tc00.1047053510943.150	Non-Esmeraldo	98.62	2.02979
TcChr36-P	967616-970117	Tc00.1047053510943.170	Non-Esmeraldo	100	2.82809
TcChr36-P	970533-971708	Tc00.1047053510943.180	Non-Esmeraldo	100	1.58638
TcChr36-P	1082653-1083522	Tc00.1047053506195.280	Non-Esmeraldo	100	2.30553
TcChr36-P	1083844-1085709	Tc00.1047053506195.270	Non-Esmeraldo	91.8	2.0434
TcChr36-P	1096061-1097203	Tc00.1047053506195.210	Non-Esmeraldo	100	2.25106
TcChr36-P	1102269-1104620	Tc00.1047053506195.190	Non-Esmeraldo	100	2.67745
TcChr36-P	1105206-1106009	Tc00.1047053506195.180	Non-Esmeraldo	100	2.40383
TcChr36-P	1113250-1115682	Tc00.1047053506195.140	Non-Esmeraldo	95.31	1.16043
TcChr36-P	1116053-1116922	Tc00.1047053506195.130	Non-Esmeraldo	100	1.4166
TcChr36-P	1125906-1126631	Tc00.1047053506195.90	Non-Esmeraldo	100	2.58851
TcChr36-P	1128801-1129457	Tc00.1047053506195.80	Non-Esmeraldo	100	3.18723
TcChr36-P	1129971-1132160	Tc00.1047053506195.70	Non-Esmeraldo	99.73	2.09532
TcChr37-P	84530-85237	Tc00.1047053507723.90	Non-Esmeraldo	100	2.55872
TcChr37-P	86430-87278	Tc00.1047053507723.110	Non-Esmeraldo	100	1.18638
TcChr37-P	91754-92650	Tc00.1047053507723.150	Non-Esmeraldo	100	1.43574
TcChr37-P	92837-93958	Tc00.1047053507723.160	Non-Esmeraldo	100	2.26638
TcChr37-P	209401-210531	Tc00.1047053508231.210	Non-Esmeraldo	100	1.95191
TcChr37-P	210818-211192	Tc00.1047053508231.204	Non-Esmeraldo	100	1.18936
TcChr37-P	211529-212311	Tc00.1047053508231.200	Non-Esmeraldo	100	2.30426
TcChr37-P	219982-221571	Tc00.1047053508231.170	Non-Esmeraldo	100	1.84085
TcChr37-P	239544-241097	Tc00.1047053508231.74	Non-Esmeraldo	99.42	0.824255
TcChr37-P	284150-284839	Tc00.1047053506355.60	Non-Esmeraldo	98.55	4.06043
TcChr37-P	294995-298255	Tc00.1047053506355.110	Non-Esmeraldo	98.01	1.54681
TcChr37-P	301489-302046	Tc00.1047053506355.130	Non-Esmeraldo	100	1.81617
TcChr37-P	305324-306295	Tc00.1047053506355.160	Non-Esmeraldo	100	1.26894
TcChr37-P	322871-323896	Tc00.1047053509789.30	Non-Esmeraldo	100	1.47447
TcChr37-P	325340-326575	Tc00.1047053509789.50	Non-Esmeraldo	100	2.27277
TcChr37-P	332938-333723	Tc00.1047053509791.20	Non-Esmeraldo	100	2.35319
TcChr37-P	339712-342084	Tc00.1047053509791.50	Non-Esmeraldo	93.26	1.34936
TcChr37-P	342796-344475	Tc00.1047053509791.60	Non-Esmeraldo	100	2.37574
TcChr37-P	350735-352480	Tc00.1047053509791.90	Non-Esmeraldo	100	1.74511
TcChr37-P	356141-357010	Tc00.1047053509791.110	Non-Esmeraldo	100	1.81362
TcChr37-P	370074-371141	Tc00.1047053509791.170	Non-Esmeraldo	100	1.78043
TcChr37-P	385372-386685	Tc00.1047053509793.60	Non-Esmeraldo	98.48	1.35745
TcChr37-P	391414-392115	Tc00.1047053509795.20	Non-Esmeraldo	90.17	0.953617
TcChr37-P	392410-393819	Tc00.1047053509795.30	Non-Esmeraldo	99.86	2.00255
TcChr37-P	404876-406672	Tc00.1047053509795.80	Non-Esmeraldo	100	1.9417
TcChr37-P	422390-423382	Tc00.1047053507825.40	Non-Esmeraldo	100	1.17064
TcChr37-P	462904-463926	Tc00.1047053509799.100	Non-Esmeraldo	100	1.70638
TcChr37-P	486726-487703	Tc00.1047053506841.12	Non-Esmeraldo	100	2.53362
TcChr37-P	487949-489571	Tc00.1047053506841.8	Non-Esmeraldo	100	1.5366
TcChr37-P	492489-493622	Tc00.1047053504079.6	Non-Esmeraldo	100	2.46638
TcChr37-P	495895-497067	Tc00.1047053506839.80	Non-Esmeraldo	100	2.24766
TcChr37-P	722707-723564	Tc00.1047053511635.50	Non-Esmeraldo	100	1.96894
TcChr37-P	730363-731787	Tc00.1047053503583.90	Non-Esmeraldo	100	1.8
TcChr37-P	732782-733498	Tc00.1047053503583.80	Non-Esmeraldo	100	2.88128
TcChr37-P	734486-737431	Tc00.1047053503583.70	Non-Esmeraldo	100	2.14766
TcChr37-P	739630-740778	Tc00.1047053503583.50	Non-Esmeraldo	100	1.75532
TcChr37-P	744272-745171	Tc00.1047053503583.24	Non-Esmeraldo	100	1.21447
TcChr37-P	771149-772153	Tc00.1047053509105.80	Non-Esmeraldo	100	1.7
TcChr37-P	796755-798527	Tc00.1047053509643.120	Non-Esmeraldo	100	1.90255
TcChr37-P	803518-806487	Tc00.1047053509643.80	Non-Esmeraldo	96.13	1.82383
TcChr37-P	810380-811402	Tc00.1047053509643.50	Non-Esmeraldo	99.8	1.48979
TcChr37-P	811743-812381	Tc00.1047053509643.40	Non-Esmeraldo	100	2.86851
TcChr37-P	824940-825656	Tc00.1047053507675.30	Non-Esmeraldo	100	1.90255
TcChr37-P	840453-841199	Tc00.1047053509641.60	Non-Esmeraldo	100	1.28128
TcChr37-P	841755-843113	Tc00.1047053509641.50	Non-Esmeraldo	81.82	1.18553
TcChr37-P	843170-848653	Tc00.1047053509641.40	Non-Esmeraldo	99.2	1.86681
TcChr37-P	848854-851142	Tc00.1047053509641.30	Non-Esmeraldo	98.78	2.22851
TcChr37-P	851550-852899	Tc00.1047053509641.20	Non-Esmeraldo	100	2.3617
TcChr37-P	855718-857190	Tc00.1047053509639.20	Non-Esmeraldo	99.93	1.52213
TcChr37-P	863987-864991	Tc00.1047053509637.27	Non-Esmeraldo	98.11	1.06298
TcChr37-P	875813-877123	Tc00.1047053424123.30	Non-Esmeraldo	98.7	1.50979
TcChr37-P	881081-881845	Tc00.1047053506577.160	Non-Esmeraldo	100	1.12468
TcChr37-P	882313-886377	Tc00.1047053506577.150	Non-Esmeraldo	100	1.68213
TcChr37-P	887996-890038	Tc00.1047053506577.130	Non-Esmeraldo	100	2.27787
TcChr37-P	908119-909291	Tc00.1047053506577.70	Non-Esmeraldo	100	2.85532
TcChr37-P	913235-914752	Tc00.1047053506577.47	Non-Esmeraldo	100	1.82596
TcChr37-P	916394-918559	Tc00.1047053506577.30	Non-Esmeraldo	100	1.7583
TcChr37-P	1063995-1066562	Tc00.1047053509733.50	Non-Esmeraldo	98.99	1.71532
TcChr37-P	1071282-1071857	Tc00.1047053509733.20	Non-Esmeraldo	80.38	0.51234
TcChr37-P	1090634-1091932	Tc00.1047053506327.50	Non-Esmeraldo	100	2.36681
TcChr37-P	1118525-1119460	Tc00.1047053503781.70	Non-Esmeraldo	100	3.03745
TcChr37-P	1119876-1121939	Tc00.1047053503781.60	Non-Esmeraldo	100	2.07532
TcChr37-P	1124701-1125456	Tc00.1047053503781.40	Non-Esmeraldo	91.53	1.44298
TcChr37-P	1130025-1131035	Tc00.1047053503781.20	Non-Esmeraldo	100	1.6566
TcChr37-P	1294275-1295291	Tc00.1047053503431.40	Non-Esmeraldo	100	2.06553
TcChr37-P	1298047-1299408	Tc00.1047053503431.60	Non-Esmeraldo	99.85	2.0766
TcChr37-P	1312733-1313419	Tc00.1047053507609.20	Non-Esmeraldo	100	2.4583
TcChr37-P	1321470-1322498	Tc00.1047053507609.70	Non-Esmeraldo	100	2.51702
TcChr37-P	1322869-1325142	Tc00.1047053507609.80	Non-Esmeraldo	99.82	1.9034
TcChr38-P	47230-49191	Tc00.1047053506295.140	Non-Esmeraldo	100	2.60426
TcChr38-P	49509-50429	Tc00.1047053506295.130	Non-Esmeraldo	100	2.65745
TcChr38-P	50912-52690	Tc00.1047053506295.120	Non-Esmeraldo	100	1.70511
TcChr38-P	58731-59666	Tc00.1047053506295.50	Non-Esmeraldo	100	2.57404
TcChr38-P	89838-91796	Tc00.1047053506959.110	Non-Esmeraldo	99.44	1.94809
TcChr38-P	99917-100969	Tc00.1047053506959.80	Non-Esmeraldo	100	2.12128
TcChr38-P	101481-102509	Tc00.1047053506959.74	Non-Esmeraldo	100	2.03532
TcChr38-P	103122-104804	Tc00.1047053506959.70	Non-Esmeraldo	100	1.99489
TcChr38-P	106473-107492	Tc00.1047053506959.64	Non-Esmeraldo	100	2.39532
TcChr38-P	108067-109479	Tc00.1047053506959.60	Non-Esmeraldo	100	1.43106
TcChr38-P	109947-111938	Tc00.1047053506959.50	Non-Esmeraldo	100	2.15106
TcChr38-P	112275-113105	Tc00.1047053506959.40	Non-Esmeraldo	100	1.51447
TcChr38-P	126295-127707	Tc00.1047053503635.80	Non-Esmeraldo	99.01	1.16894
TcChr38-P	130234-131736	Tc00.1047053503635.50	Non-Esmeraldo	100	1.92085
TcChr38-P	137843-140059	Tc00.1047053503635.10	Non-Esmeraldo	100	1.84213
TcChr38-P	142809-145850	Tc00.1047053506957.140	Non-Esmeraldo	90.96	1.30851
TcChr38-P	156232-156897	Tc00.1047053506957.110	Non-Esmeraldo	97	1.82979
TcChr38-P	188286-190376	Tc00.1047053509017.40	Non-Esmeraldo	98.42	2.15447
TcChr38-P	192036-193565	Tc00.1047053509017.24	Non-Esmeraldo	96.86	1.82511
TcChr38-P	203782-205230	Tc00.1047053511463.10	Non-Esmeraldo	100	2.10213
TcChr38-P	334056-335930	Tc00.1047053507541.20	Non-Esmeraldo	91.41	1.14894
TcChr38-P	352878-354731	Tc00.1047053505163.20	Non-Esmeraldo	100	1.32426
TcChr38-P	355747-358728	Tc00.1047053505163.30	Non-Esmeraldo	96.95	1.66809
TcChr38-P	1255615-1256388	Tc00.1047053508303.65	Non-Esmeraldo	92.64	1.01064
TcChr38-P	1257436-1258455	Tc00.1047053508303.50	Non-Esmeraldo	100	2.22298
TcChr38-P	1258581-1259246	Tc00.1047053508303.44	Non-Esmeraldo	100	3.07745
TcChr38-P	1259438-1260355	Tc00.1047053508303.40	Non-Esmeraldo	100	2.41957
TcChr38-P	1279780-1281744	Tc00.1047053508301.10	Non-Esmeraldo	100	1.93872
TcChr38-P	1284119-1286569	Tc00.1047053508299.80	Non-Esmeraldo	100	2.54383
TcChr38-P	1304050-1304982	Tc00.1047053508299.20	Non-Esmeraldo	100	1.85319
TcChr38-P	1313076-1313771	Tc00.1047053503911.30	Non-Esmeraldo	99.14	1.45872
TcChr39-P	314390-316228	Tc00.1047053510799.18	Non-Esmeraldo	100	1.54128
TcChr39-P	321922-323133	Tc00.1047053503703.80	Non-Esmeraldo	95.63	1.61277
TcChr39-P	328533-331397	Tc00.1047053503703.50	Non-Esmeraldo	98.81	5.26851
TcChr39-P	364956-367478	Tc00.1047053508505.20	Non-Esmeraldo	100	1.98426
TcChr39-P	395373-396947	Tc00.1047053506629.210	Non-Esmeraldo	100	2.59191
TcChr39-P	407175-408302	Tc00.1047053506629.150	Non-Esmeraldo	100	1.97489
TcChr39-P	408586-411237	Tc00.1047053506629.140	Non-Esmeraldo	100	2.53064
TcChr39-P	422955-424295	Tc00.1047053506629.70	Non-Esmeraldo	100	2.41277
TcChr39-P	429142-430710	Tc00.1047053506629.40	Non-Esmeraldo	82.09	1.31915
TcChr39-P	431435-432058	Tc00.1047053506629.30	Non-Esmeraldo	100	1.93915
TcChr39-P	535167-536888	Tc00.1047053508355.130	Non-Esmeraldo	93.84	1.57489
TcChr39-P	538720-539946	Tc00.1047053508355.124	Non-Esmeraldo	89.81	1.00723
TcChr39-P	540259-542148	Tc00.1047053508355.120	Non-Esmeraldo	100	1.84
TcChr39-P	568888-570231	Tc00.1047053508355.50	Non-Esmeraldo	97.99	1.68213
TcChr39-P	576700-577290	Tc00.1047053508355.10	Non-Esmeraldo	100	1.61106
TcChr39-P	590001-590786	Tc00.1047053503593.10	Non-Esmeraldo	100	2.54809
TcChr39-P	592280-594712	Tc00.1047053503593.20	Non-Esmeraldo	95.44	1.72213
TcChr39-P	595526-598099	Tc00.1047053503593.30	Non-Esmeraldo	100	2.53915
TcChr39-P	741584-743059	Tc00.1047053506301.50	Non-Esmeraldo	100	2.6
TcChr39-P	749990-752038	Tc00.1047053506303.20	Non-Esmeraldo	100	1.78894
TcChr39-P	752347-753558	Tc00.1047053506303.30	Non-Esmeraldo	100	1.73787
TcChr39-P	754091-755242	Tc00.1047053506303.50	Non-Esmeraldo	100	2.18511
TcChr39-P	761960-764479	Tc00.1047053506303.70	Non-Esmeraldo	99.01	1.51106
TcChr39-P	770202-771239	Tc00.1047053506303.90	Non-Esmeraldo	99.13	1.24638
TcChr39-P	777353-779428	Tc00.1047053506303.130	Non-Esmeraldo	100	2.6634
TcChr39-P	779789-780562	Tc00.1047053506303.140	Non-Esmeraldo	100	2.0583
TcChr39-P	796258-797007	Tc00.1047053506305.20	Non-Esmeraldo	100	1.74383
TcChr39-P	798818-801088	Tc00.1047053506305.29	Non-Esmeraldo	96.43	1.61362
TcChr39-P	809608-810606	Tc00.1047053507771.40	Non-Esmeraldo	100	2.53191
TcChr39-P	811589-812455	Tc00.1047053507771.50	Non-Esmeraldo	100	3.2817
TcChr39-P	817853-819133	Tc00.1047053507771.80	Non-Esmeraldo	85.95	0.969787
TcChr39-P	820290-822632	Tc00.1047053507771.90	Non-Esmeraldo	100	1.89064
TcChr39-P	823688-825655	Tc00.1047053507771.110	Non-Esmeraldo	100	1.31149
TcChr39-P	836356-837558	Tc00.1047053507773.30	Non-Esmeraldo	100	1.61064
TcChr39-P	838638-840320	Tc00.1047053507773.40	Non-Esmeraldo	100	1.53915
TcChr39-P	840832-842817	Tc00.1047053507773.50	Non-Esmeraldo	98.04	1.38298
TcChr39-P	896931-897692	Tc00.1047053506883.50	Non-Esmeraldo	100	2.2983
TcChr39-P	898077-899147	Tc00.1047053506883.60	Non-Esmeraldo	99.81	2.4217
TcChr39-P	900713-901438	Tc00.1047053506883.80	Non-Esmeraldo	100	2.91191
TcChr39-P	955009-956004	Tc00.1047053510729.240	Non-Esmeraldo	100	1.55787
TcChr39-P	975048-977018	Tc00.1047053510729.150	Non-Esmeraldo	100	2.1634
TcChr39-P	980274-982553	Tc00.1047053510729.130	Non-Esmeraldo	99.96	2.02298
TcChr39-P	984986-986041	Tc00.1047053510729.110	Non-Esmeraldo	100	2.76979
TcChr39-P	991639-992691	Tc00.1047053510729.80	Non-Esmeraldo	100	2.22383
TcChr39-P	993207-993959	Tc00.1047053510729.70	Non-Esmeraldo	100	2.03872
TcChr39-P	996071-997459	Tc00.1047053510729.50	Non-Esmeraldo	100	2.30213
TcChr39-P	997919-998926	Tc00.1047053510729.40	Non-Esmeraldo	100	2.15362
TcChr39-P	1000548-1001705	Tc00.1047053510729.20	Non-Esmeraldo	100	2.11574
TcChr39-P	1010781-1011461	Tc00.1047053503687.49	Non-Esmeraldo	100	2.45489
TcChr39-P	1077890-1078849	Tc00.1047053510731.20	Non-Esmeraldo	100	1.82426
TcChr39-P	1081388-1083007	Tc00.1047053510731.40	Non-Esmeraldo	99.01	2.49787
TcChr39-P	1083390-1084721	Tc00.1047053510731.50	Non-Esmeraldo	100	1.68596
TcChr39-P	1085433-1086224	Tc00.1047053510731.59	Non-Esmeraldo	100	2.39702
TcChr39-P	1087446-1088924	Tc00.1047053510731.80	Non-Esmeraldo	100	2.43064
TcChr39-P	1089891-1090607	Tc00.1047053510731.90	Non-Esmeraldo	100	2.07064
TcChr39-P	1094529-1095395	Tc00.1047053510731.120	Non-Esmeraldo	100	2.06426
TcChr39-P	1103750-1106365	Tc00.1047053507007.20	Non-Esmeraldo	100	2.07787
TcChr39-P	1108716-1110491	Tc00.1047053507007.34	Non-Esmeraldo	94.26	1.9583
TcChr39-P	1113789-1115936	Tc00.1047053507007.50	Non-Esmeraldo	94.74	1.69064
TcChr39-P	1136085-1136699	Tc00.1047053510733.20	Non-Esmeraldo	100	2.8234
TcChr39-P	1137893-1138996	Tc00.1047053510733.40	Non-Esmeraldo	100	2.67574
TcChr39-P	1139907-1141364	Tc00.1047053510733.50	Non-Esmeraldo	34.36	0.510638
TcChr39-P	1152526-1156299	Tc00.1047053510735.9	Non-Esmeraldo	98.04	1.71745
TcChr39-P	1156771-1157805	Tc00.1047053510735.20	Non-Esmeraldo	100	1.68723
TcChr39-P	1158376-1160160	Tc00.1047053510735.40	Non-Esmeraldo	89.69	1.84128
TcChr39-P	1160573-1162171	Tc00.1047053510735.50	Non-Esmeraldo	100	3.12936
TcChr39-P	1181445-1183613	Tc00.1047053508461.60	Non-Esmeraldo	97.28	1.83872
TcChr39-P	1306171-1306542	Tc00.1047053510669.40	Non-Esmeraldo	73.12	0.549362
TcChr39-P	1309956-1310699	Tc00.1047053510669.9	Non-Esmeraldo	100	1.21787
TcChr39-P	1315071-1315751	Tc00.1047053510667.110	Non-Esmeraldo	100	2.84723
TcChr39-P	1316701-1320357	Tc00.1047053510667.100	Non-Esmeraldo	95.08	2.07021
TcChr39-P	1327583-1328614	Tc00.1047053510667.50	Non-Esmeraldo	74.81	0.904255
TcChr39-P	1331344-1334355	Tc00.1047053510667.30	Non-Esmeraldo	100	2.21021
TcChr39-P	1352465-1353796	Tc00.1047053507005.30	Non-Esmeraldo	100	2.4783
TcChr39-P	1361957-1364386	Tc00.1047053510665.40	Non-Esmeraldo	94.94	1.52638
TcChr39-P	1364617-1365000	Tc00.1047053510665.30	Non-Esmeraldo	100	3.03319
TcChr39-P	1367597-1369330	Tc00.1047053510665.10	Non-Esmeraldo	100	2.29404
TcChr39-P	1373267-1373899	Tc00.1047053503983.10	Non-Esmeraldo	82.46	0.84383
TcChr39-P	1389451-1390839	Tc00.1047053510663.80	Non-Esmeraldo	91.94	2.01489
TcChr39-P	1398472-1399350	Tc00.1047053510663.40	Non-Esmeraldo	100	2.41745
TcChr39-P	1405742-1406809	Tc00.1047053510661.270	Non-Esmeraldo	100	2.74255
TcChr39-P	1415782-1417794	Tc00.1047053510661.240	Non-Esmeraldo	100	2.11106
TcChr39-P	1419578-1421323	Tc00.1047053510661.230	Non-Esmeraldo	100	1.95362
TcChr39-P	1430938-1431474	Tc00.1047053510661.174	Non-Esmeraldo	100	2.37787
TcChr39-P	1434745-1435749	Tc00.1047053510661.140	Non-Esmeraldo	98.91	1.54468
TcChr39-P	1443642-1445228	Tc00.1047053510661.110	Non-Esmeraldo	97.48	1.19915
TcChr39-P	1447748-1450126	Tc00.1047053510661.90	Non-Esmeraldo	100	2.3783
TcChr39-P	1464038-1465114	Tc00.1047053510659.279	Non-Esmeraldo	100	2.04383
TcChr39-P	1465586-1466401	Tc00.1047053510659.270	Non-Esmeraldo	100	1.98043
TcChr39-P	1467079-1467873	Tc00.1047053510659.264	Non-Esmeraldo	100	1.33745
TcChr39-P	1470044-1471360	Tc00.1047053510659.250	Non-Esmeraldo	100	1.97957
TcChr39-P	1472560-1473738	Tc00.1047053510659.230	Non-Esmeraldo	100	2.41447
TcChr39-P	1473966-1475129	Tc00.1047053510659.219	Non-Esmeraldo	100	2.28255
TcChr39-P	1494039-1497158	Tc00.1047053510659.110	Non-Esmeraldo	100	2.37872
TcChr39-P	1502746-1504425	Tc00.1047053510659.80	Non-Esmeraldo	100	2.25106
TcChr39-P	1536718-1537626	Tc00.1047053507001.70	Non-Esmeraldo	100	1.75532
TcChr39-P	1538067-1539344	Tc00.1047053507001.60	Non-Esmeraldo	100	2.07362
TcChr39-P	1539631-1543482	Tc00.1047053507001.50	Non-Esmeraldo	96.31	1.91872
TcChr39-P	1546944-1547441	Tc00.1047053507001.30	Non-Esmeraldo	100	2.07489
TcChr39-P	1549600-1550349	Tc00.1047053507001.14	Non-Esmeraldo	100	2.38596
TcChr39-P	1554770-1555801	Tc00.1047053504185.30	Non-Esmeraldo	98.45	1.62851
TcChr39-P	1569943-1572051	Tc00.1047053510657.170	Non-Esmeraldo	100	2.10809
TcChr39-P	1572425-1573690	Tc00.1047053510657.160	Non-Esmeraldo	100	1.39106
TcChr39-P	1577188-1578495	Tc00.1047053510657.130	Non-Esmeraldo	100	2.08766
TcChr39-P	1579427-1580845	Tc00.1047053510657.110	Non-Esmeraldo	100	2.61489
TcChr39-P	1585035-1585931	Tc00.1047053510657.90	Non-Esmeraldo	96.43	1.86638
TcChr39-P	1586541-1587515	Tc00.1047053510657.80	Non-Esmeraldo	98.97	1.06043
TcChr39-P	1600283-1601551	Tc00.1047053510657.30	Non-Esmeraldo	100	2.04894
TcChr39-P	1611166-1613445	Tc00.1047053510655.140	Non-Esmeraldo	99.65	1.74128
TcChr39-P	1659357-1660187	Tc00.1047053508413.50	Non-Esmeraldo	100	2.97149
TcChr39-P	1661969-1663381	Tc00.1047053508413.40	Non-Esmeraldo	99.93	2.29064
TcChr39-P	1666486-1667772	Tc00.1047053508413.20	Non-Esmeraldo	97.98	2.49021
TcChr39-P	1681874-1682332	Tc00.1047053506999.160	Non-Esmeraldo	0	0
TcChr39-P	1682955-1683572	Tc00.1047053506999.150	Non-Esmeraldo	100	3.57915
TcChr39-P	1696634-1697527	Tc00.1047053506999.90	Non-Esmeraldo	100	2.6766
TcChr39-P	1706051-1707193	Tc00.1047053506999.50	Non-Esmeraldo	100	2.42723
TcChr39-P	1709571-1711211	Tc00.1047053506999.30	Non-Esmeraldo	100	2.08851
TcChr39-P	1711858-1714128	Tc00.1047053506999.20	Non-Esmeraldo	100	2.44766
TcChr39-P	1765601-1766344	Tc00.1047053509671.180	Non-Esmeraldo	100	2.45489
TcChr39-P	1769627-1771231	Tc00.1047053509671.160	Non-Esmeraldo	100	2.73064
TcChr39-P	1771433-1772275	Tc00.1047053509671.150	Non-Esmeraldo	100	2.75191
TcChr39-P	1779192-1779836	Tc00.1047053509671.90	Non-Esmeraldo	100	2.30596
TcChr39-P	1786805-1788031	Tc00.1047053509671.50	Non-Esmeraldo	100	2.31021
TcChr39-P	1789383-1790345	Tc00.1047053509671.30	Non-Esmeraldo	100	2.45106
TcChr39-P	1819714-1821387	Tc00.1047053506241.80	Non-Esmeraldo	93.79	1.72851
TcChr39-P	1821798-1824917	Tc00.1047053506241.70	Non-Esmeraldo	100	2.78085
TcChr39-P	1826068-1828095	Tc00.1047053506241.60	Non-Esmeraldo	100	2.68681
TcChr40-P	73164-74057	Tc00.1047053511301.140	Non-Esmeraldo	100	4.08255
TcChr40-P	119262-120641	Tc00.1047053503809.140	Non-Esmeraldo	98.04	2.29447
TcChr40-P	141291-141761	Tc00.1047053503809.24	Non-Esmeraldo	100	2.87489
TcChr40-P	163782-164612	Tc00.1047053508899.130	Non-Esmeraldo	99.16	1.69915
TcChr40-P	165052-165675	Tc00.1047053508899.120	Non-Esmeraldo	100	3.25362
TcChr40-P	185815-187383	Tc00.1047053508899.30	Non-Esmeraldo	100	2.63532
TcChr40-P	207007-207777	Tc00.1047053511297.20	Non-Esmeraldo	100	2.53149
TcChr40-P	269187-270536	Tc00.1047053504161.50	Non-Esmeraldo	100	2.20894
TcChr40-P	270968-272329	Tc00.1047053504161.40	Non-Esmeraldo	100	1.79872
TcChr40-P	275466-276386	Tc00.1047053504161.20	Non-Esmeraldo	100	2.60298
TcChr40-P	296205-297563	Tc00.1047053511293.40	Non-Esmeraldo	99.41	1.6983
TcChr40-P	298083-299264	Tc00.1047053511293.30	Non-Esmeraldo	99.32	2.03106
TcChr40-P	300158-305602	Tc00.1047053511293.20	Non-Esmeraldo	99.45	2.25915
TcChr40-P	312448-314343	Tc00.1047053507033.10	Non-Esmeraldo	100	2.32851
TcChr40-P	340532-341710	Tc00.1047053507031.120	Non-Esmeraldo	100	2.1417
TcChr40-P	347360-348832	Tc00.1047053507031.100	Non-Esmeraldo	98.03	1.69277
TcChr40-P	355012-355827	Tc00.1047053507031.70	Non-Esmeraldo	100	1.77447
TcChr40-P	363126-364214	Tc00.1047053507031.29	Non-Esmeraldo	98.71	2.00979
TcChr40-P	375264-376202	Tc00.1047053511291.100	Non-Esmeraldo	87.86	2.02979
TcChr40-P	389527-393162	Tc00.1047053511291.40	Non-Esmeraldo	98.29	1.36043
TcChr40-P	406060-408012	Tc00.1047053508895.80	Non-Esmeraldo	100	3.01277
TcChr40-P	417556-418398	Tc00.1047053508895.50	Non-Esmeraldo	100	3.0234
TcChr40-P	423187-424788	Tc00.1047053508895.30	Non-Esmeraldo	97.25	1.81106
TcChr40-P	438065-440194	Tc00.1047053511289.90	Non-Esmeraldo	100	2.13149
TcChr40-P	449453-450631	Tc00.1047053511289.50	Non-Esmeraldo	100	2.25404
TcChr40-P	456021-457166	Tc00.1047053511289.30	Non-Esmeraldo	100	1.93319
TcChr40-P	464757-465470	Tc00.1047053511287.170	Non-Esmeraldo	100	2.52723
TcChr40-P	466106-466756	Tc00.1047053511287.160	Non-Esmeraldo	100	1.23745
TcChr40-P	467144-468019	Tc00.1047053511287.150	Non-Esmeraldo	86.64	2.07957
TcChr40-P	470138-471472	Tc00.1047053511287.130	Non-Esmeraldo	100	2.20426
TcChr40-P	474416-475429	Tc00.1047053511287.110	Non-Esmeraldo	100	2.16638
TcChr40-P	475907-476878	Tc00.1047053511287.100	Non-Esmeraldo	100	1.69872
TcChr40-P	479446-480621	Tc00.1047053511287.80	Non-Esmeraldo	100	2.31574
TcChr40-P	481582-482241	Tc00.1047053511287.64	Non-Esmeraldo	100	1.89277
TcChr40-P	482487-485804	Tc00.1047053511287.60	Non-Esmeraldo	99.46	1.77191
TcChr40-P	490019-490903	Tc00.1047053511287.34	Non-Esmeraldo	99.44	2.01149
TcChr40-P	492167-494296	Tc00.1047053511287.20	Non-Esmeraldo	100	2.24255
TcChr40-P	494551-496554	Tc00.1047053511287.10	Non-Esmeraldo	100	2.26809
TcChr40-P	500286-502178	Tc00.1047053511285.120	Non-Esmeraldo	100	2.39447
TcChr40-P	510530-511642	Tc00.1047053511285.90	Non-Esmeraldo	99.37	2.16213
TcChr40-P	521665-522948	Tc00.1047053511285.30	Non-Esmeraldo	95.02	1.06511
TcChr40-P	593462-594415	Tc00.1047053511283.140	Non-Esmeraldo	100	2.23702
TcChr40-P	600275-601168	Tc00.1047053511283.124	Non-Esmeraldo	100	1.5783
TcChr40-P	611156-612511	Tc00.1047053511283.90	Non-Esmeraldo	96.83	1.93319
TcChr40-P	657780-660053	Tc00.1047053508893.20	Non-Esmeraldo	99.38	1.89362
TcChr40-P	665726-667078	Tc00.1047053511279.50	Non-Esmeraldo	100	1.44979
TcChr40-P	678867-680285	Tc00.1047053511277.630	Non-Esmeraldo	100	2.33319
TcChr40-P	680747-682807	Tc00.1047053511277.620	Non-Esmeraldo	100	2.42638
TcChr40-P	692992-693990	Tc00.1047053511277.590	Non-Esmeraldo	100	2.0166
TcChr40-P	696803-697693	Tc00.1047053511277.570	Non-Esmeraldo	100	2.08596
TcChr40-P	708232-710262	Tc00.1047053511277.510	Non-Esmeraldo	97	1.94809
TcChr40-P	794225-796027	Tc00.1047053511277.120	Non-Esmeraldo	100	2.28553
TcChr40-P	810151-812322	Tc00.1047053511277.92	Non-Esmeraldo	95.3	1.65617
TcChr40-P	813690-815099	Tc00.1047053511277.70	Non-Esmeraldo	100	2.48723
TcChr40-P	829757-830605	Tc00.1047053511277.10	Non-Esmeraldo	100	1.60043
TcChr40-P	833314-834561	Tc00.1047053503681.20	Non-Esmeraldo	100	2.09872
TcChr40-P	866820-868715	Tc00.1047053508891.40	Non-Esmeraldo	100	1.92723
TcChr40-P	881416-882567	Tc00.1047053511275.30	Non-Esmeraldo	100	2.27234
TcChr40-P	898009-899457	Tc00.1047053503521.50	Non-Esmeraldo	100	2.04936
TcChr40-P	956087-958582	Tc00.1047053511269.20	Non-Esmeraldo	100	2.15021
TcChr40-P	958851-959786	Tc00.1047053511269.10	Non-Esmeraldo	100	1.47191
TcChr40-P	986815-988155	Tc00.1047053503939.60	Non-Esmeraldo	100	1.86553
TcChr40-P	992848-994923	Tc00.1047053503939.40	Non-Esmeraldo	98.46	1.58255
TcChr40-P	1005611-1007131	Tc00.1047053511267.30	Non-Esmeraldo	100	2.4783
TcChr40-P	1040671-1043490	Tc00.1047053511263.20	Non-Esmeraldo	98.33	2.1634
TcChr40-P	1049831-1050919	Tc00.1047053511261.150	Non-Esmeraldo	94.58	1.40809
TcChr40-P	1055487-1058144	Tc00.1047053511261.120	Non-Esmeraldo	100	2.15489
TcChr40-P	1067131-1067793	Tc00.1047053511261.90	Non-Esmeraldo	100	1.60851
TcChr40-P	1074347-1076860	Tc00.1047053511261.60	Non-Esmeraldo	99.64	2.17915
TcChr40-P	1081429-1082322	Tc00.1047053511261.30	Non-Esmeraldo	98.43	2.4634
TcChr40-P	1095120-1096187	Tc00.1047053509741.20	Non-Esmeraldo	98.78	1.83957
TcChr40-P	1097514-1099103	Tc00.1047053509741.30	Non-Esmeraldo	100	1.93319
TcChr40-P	1104588-1106531	Tc00.1047053507787.20	Non-Esmeraldo	100	2.27362
TcChr40-P	1107608-1108288	Tc00.1047053507787.40	Non-Esmeraldo	100	1.96723
TcChr40-P	1110870-1111649	Tc00.1047053507787.70	Non-Esmeraldo	100	1.98979
TcChr40-P	1114898-1116979	Tc00.1047053507787.100	Non-Esmeraldo	100	2.48
TcChr40-P	1736502-1737401	Tc00.1047053510421.29	Non-Esmeraldo	97.11	1.28043
TcChr40-P	1737635-1740601	Tc00.1047053510421.50	Non-Esmeraldo	100	1.91319
TcChr40-P	1746002-1747879	Tc00.1047053510421.90	Non-Esmeraldo	98.19	1.94426
TcChr40-P	1748248-1749852	Tc00.1047053510421.100	Non-Esmeraldo	99.5	1.26681
TcChr40-P	1752473-1754458	Tc00.1047053510421.130	Non-Esmeraldo	100	2.35787
TcChr40-P	1756125-1757993	Tc00.1047053510421.150	Non-Esmeraldo	98.29	1.52298
TcChr40-P	1774699-1775736	Tc00.1047053510421.210	Non-Esmeraldo	100	1.87404
TcChr40-P	1783402-1784103	Tc00.1047053510421.270	Non-Esmeraldo	100	2.12638
TcChr40-P	1784674-1786728	Tc00.1047053510421.280	Non-Esmeraldo	99.66	2.31787
TcChr40-P	1787231-1787836	Tc00.1047053510421.290	Non-Esmeraldo	100	1.2617
TcChr40-P	1788276-1789067	Tc00.1047053510421.300	Non-Esmeraldo	100	2.03915
TcChr40-P	1801075-1801935	Tc00.1047053503603.20	Non-Esmeraldo	100	1.80128
TcChr40-P	1828298-1829146	Tc00.1047053506041.50	Non-Esmeraldo	100	2.08723
TcChr41-P	87526-88491	Tc00.1047053511481.20	Non-Esmeraldo	100	2.51191
TcChr41-P	89951-90709	Tc00.1047053511481.40	Non-Esmeraldo	100	2.08723
TcChr41-P	90973-91728	Tc00.1047053511481.50	Non-Esmeraldo	99.74	2.07404
TcChr41-P	107604-109619	Tc00.1047053509023.40	Non-Esmeraldo	100	2.03234
TcChr41-P	113657-115264	Tc00.1047053509023.60	Non-Esmeraldo	95.34	1.58596
TcChr41-P	117987-118886	Tc00.1047053509023.90	Non-Esmeraldo	100	1.69745
TcChr41-P	124543-126828	Tc00.1047053509023.120	Non-Esmeraldo	100	1.87149
TcChr41-P	127909-130527	Tc00.1047053509023.130	Non-Esmeraldo	100	2.5034
TcChr41-P	130793-132643	Tc00.1047053509023.140	Non-Esmeraldo	100	1.83532
TcChr41-P	144295-146655	Tc00.1047053509023.200	Non-Esmeraldo	96.65	1.62681
TcChr41-P	161190-161948	Tc00.1047053509027.24	Non-Esmeraldo	98.68	0.726383
TcChr41-P	185404-186672	Tc00.1047053503657.50	Non-Esmeraldo	92.67	1.6417
TcChr41-P	206528-208357	Tc00.1047053509029.20	Non-Esmeraldo	100	2.19319
TcChr41-P	208649-209809	Tc00.1047053509029.30	Non-Esmeraldo	99.83	1.31021
TcChr41-P	213773-214780	Tc00.1047053509029.50	Non-Esmeraldo	100	1.60596
TcChr41-P	215357-217753	Tc00.1047053509029.60	Non-Esmeraldo	100	2.71872
TcChr41-P	219188-222700	Tc00.1047053509029.70	Non-Esmeraldo	98.46	1.9783
TcChr41-P	228313-229071	Tc00.1047053509029.110	Non-Esmeraldo	100	2.21149
TcChr41-P	232556-233605	Tc00.1047053509029.130	Non-Esmeraldo	100	1.71617
TcChr41-P	234078-236513	Tc00.1047053509029.140	Non-Esmeraldo	99.59	1.48638
TcChr41-P	250929-252101	Tc00.1047053511483.30	Non-Esmeraldo	96.68	1.65149
TcChr41-P	475584-476399	Tc00.1047053510219.30	Non-Esmeraldo	100	2.25277
TcChr41-P	487550-489805	Tc00.1047053506621.60	Non-Esmeraldo	98.67	1.42085
TcChr41-P	521706-523052	Tc00.1047053505171.80	Non-Esmeraldo	95.4	1.62383
TcChr41-P	526467-527651	Tc00.1047053505171.60	Non-Esmeraldo	100	2.63319
TcChr41-P	528067-528726	Tc00.1047053505171.50	Non-Esmeraldo	100	1.8966
TcChr41-P	546706-547332	Tc00.1047053506391.30	Non-Esmeraldo	100	1.58809
TcChr41-P	552600-555848	Tc00.1047053506389.70	Non-Esmeraldo	98.74	2.16468
TcChr41-P	958918-960327	Tc00.1047053508873.410	Non-Esmeraldo	85.25	0.889787
TcChr41-P	961702-963474	Tc00.1047053508873.420	Non-Esmeraldo	89.57	1.66255
TcChr41-P	2208101-2210044	Tc00.1047053510359.340	Non-Esmeraldo	98.82	2.50213
TcChr41-P	2211216-2211920	Tc00.1047053510359.330	Non-Esmeraldo	100	2.51617
TcChr41-P	2212237-2213034	Tc00.1047053510359.320	Non-Esmeraldo	100	1.49702
TcChr41-P	2214080-2215513	Tc00.1047053510359.310	Non-Esmeraldo	100	2.46979
TcChr41-P	2223937-2224806	Tc00.1047053510359.240	Non-Esmeraldo	97.82	1.95872
TcChr41-P	2240504-2244148	Tc00.1047053510359.170	Non-Esmeraldo	100	2.37745
TcChr41-P	2245565-2251669	Tc00.1047053510359.150	Non-Esmeraldo	99.61	1.52936
TcChr41-P	2252875-2255346	Tc00.1047053510359.130	Non-Esmeraldo	78.36	1.1583
TcChr41-P	2263528-2264490	Tc00.1047053510359.69	Non-Esmeraldo	100	1.60681
TcChr41-P	2282280-2282906	Tc00.1047053510357.140	Non-Esmeraldo	94.58	0.72383
TcChr41-P	2288559-2290091	Tc00.1047053510357.110	Non-Esmeraldo	100	2.40383
TcChr41-P	2292597-2294201	Tc00.1047053510357.90	Non-Esmeraldo	99.94	1.55277
TcChr41-P	2295652-2296410	Tc00.1047053510357.70	Non-Esmeraldo	95.26	1.71702
TcChr41-P	2297464-2298852	Tc00.1047053510357.50	Non-Esmeraldo	76.31	1.58723
TcChr41-P	2312601-2313641	Tc00.1047053510355.240	Non-Esmeraldo	100	2.48638
TcChr41-P	2315849-2318110	Tc00.1047053510355.210	Non-Esmeraldo	100	2.43319

## Sheet: Colombiana
Supplementary Table 2: Normalized RDC of the single copy genes from the Colombiana strain
Chromosome	Gene Coordinates	Gene-ID	Haplotype	Gene-Coverage(%)	Normalized_RDC
TcChr1-P	3012-3752	Tc00.1047053509395.10	Non-Esmeraldo	100	1.39504
TcChr1-P	29143-29979	Tc00.1047053509395.59	Non-Esmeraldo	100	2.37943
TcChr1-P	38359-40320	Tc00.1047053509395.120	Non-Esmeraldo	93.93	1.21135
TcChr1-P	44009-45190	Tc00.1047053505037.30	Non-Esmeraldo	93.82	2.44539
TcChr1-P	48055-49398	Tc00.1047053505037.60	Non-Esmeraldo	100	1.92695
TcChr2-P	7460-9304	Tc00.1047053509985.50	Non-Esmeraldo	100	1.49504
TcChr2-P	9521-11104	Tc00.1047053509985.40	Non-Esmeraldo	99.05	1.77801
TcChr2-P	11565-12260	Tc00.1047053509985.30	Non-Esmeraldo	99.71	1.8766
TcChr2-P	12699-14036	Tc00.1047053509985.20	Non-Esmeraldo	92.83	1.44894
TcChr2-P	23582-24790	Tc00.1047053507943.60	Non-Esmeraldo	97.85	1.49433
TcChr2-P	36417-38963	Tc00.1047053507601.140	Non-Esmeraldo	99.21	1.56454
TcChr2-P	39481-40683	Tc00.1047053507601.130	Non-Esmeraldo	100	2.20496
TcChr2-P	51007-52317	Tc00.1047053507601.70	Non-Esmeraldo	98.63	1.8773
TcChr2-P	70251-71669	Tc00.1047053506123.30	Non-Esmeraldo	94.57	1.88936
TcChr2-P	77886-80426	Tc00.1047053509541.10	Non-Esmeraldo	100	2.4461
TcChr3-P	34327-35751	Tc00.1047053510819.60	Non-Esmeraldo	100	2.41489
TcChr3-P	36221-37876	Tc00.1047053510819.70	Non-Esmeraldo	100	2.10851
TcChr3-P	38259-40523	Tc00.1047053510819.90	Non-Esmeraldo	99.91	1.76383
TcChr3-P	52005-52910	Tc00.1047053506315.20	Non-Esmeraldo	93.27	1.3539
TcChr3-P	64069-66105	Tc00.1047053506315.90	Non-Esmeraldo	99.85	2.2227
TcChr3-P	68124-69362	Tc00.1047053506315.100	Non-Esmeraldo	100	2.41844
TcChr3-P	89198-91000	Tc00.1047053510823.30	Non-Esmeraldo	100	2.22411
TcChr3-P	161804-162943	Tc00.1047053506319.30	Non-Esmeraldo	96.49	0.663121
TcChr3-P	171125-171871	Tc00.1047053506319.60	Non-Esmeraldo	91.97	0.790071
TcChr4-P	16299-18224	Tc00.1047053507681.250	Non-Esmeraldo	100	2.10284
TcChr4-P	18523-19818	Tc00.1047053507681.240	Non-Esmeraldo	100	2.58298
TcChr4-P	20215-21780	Tc00.1047053507681.230	Non-Esmeraldo	100	1.39433
TcChr4-P	78548-80086	Tc00.1047053507769.40	Non-Esmeraldo	93.83	2.04397
TcChr4-P	86574-87179	Tc00.1047053509715.26	Non-Esmeraldo	100	2.07376
TcChr4-P	87478-89604	Tc00.1047053509715.30	Non-Esmeraldo	100	1.89645
TcChr4-P	97259-100273	Tc00.1047053509715.80	Non-Esmeraldo	100	2.07872
TcChr4-P	113975-114826	Tc00.1047053509715.140	Non-Esmeraldo	100	2.30142
TcChr4-P	117642-119057	Tc00.1047053509717.20	Non-Esmeraldo	100	1.82624
TcChr4-P	119962-122967	Tc00.1047053509717.30	Non-Esmeraldo	100	2.47801
TcChr4-P	123170-123934	Tc00.1047053509717.34	Non-Esmeraldo	100	2.99645
TcChr4-P	126680-130993	Tc00.1047053509717.50	Non-Esmeraldo	100	2.65177
TcChr4-P	131697-133670	Tc00.1047053509717.60	Non-Esmeraldo	100	2.62695
TcChr4-P	134406-137231	Tc00.1047053509717.70	Non-Esmeraldo	100	3.16596
TcChr5-P	17680-18789	Tc00.1047053506491.10	Non-Esmeraldo	100	2.77092
TcChr5-P	104288-105049	Tc00.1047053510119.30	Non-Esmeraldo	100	1.19574
TcChr5-P	106335-109370	Tc00.1047053510119.50	Non-Esmeraldo	99.08	1.42199
TcChr5-P	109477-110583	Tc00.1047053510119.60	Non-Esmeraldo	100	1.40922
TcChr5-P	134970-137561	Tc00.1047053510121.110	Non-Esmeraldo	95.56	2.09078
TcChr5-P	137612-139750	Tc00.1047053510121.120	Non-Esmeraldo	100	1.72411
TcChr5-P	140064-141110	Tc00.1047053510121.130	Non-Esmeraldo	96.94	1.13546
TcChr5-P	141376-143406	Tc00.1047053510121.140	Non-Esmeraldo	99.85	2.12128
TcChr5-P	151063-153555	Tc00.1047053510121.160	Non-Esmeraldo	99.4	2.45603
TcChr5-P	167375-168691	Tc00.1047053508059.24	Non-Esmeraldo	97.72	2.15319
TcChr5-P	168831-170510	Tc00.1047053508059.30	Non-Esmeraldo	100	2.45887
TcChr5-P	170686-171375	Tc00.1047053508059.40	Non-Esmeraldo	100	2.20355
TcChr5-P	174537-175328	Tc00.1047053503965.30	Non-Esmeraldo	100	1.4695
TcChr6-P	14667-16532	Tc00.1047053508593.44	Non-Esmeraldo	98.98	2.78723
TcChr6-P	16751-19720	Tc00.1047053508593.50	Non-Esmeraldo	100	2.67801
TcChr6-P	20228-22864	Tc00.1047053508593.60	Non-Esmeraldo	100	2.40071
TcChr6-P	26837-27517	Tc00.1047053508593.100	Non-Esmeraldo	100	1.15177
TcChr6-P	52243-56205	Tc00.1047053510885.40	Non-Esmeraldo	100	1.75248
TcChr6-P	58463-61918	Tc00.1047053510885.60	Non-Esmeraldo	100	2.10426
TcChr6-P	62754-65567	Tc00.1047053510885.70	Non-Esmeraldo	93.92	1.24184
TcChr6-P	72588-74597	Tc00.1047053510885.110	Non-Esmeraldo	100	1.94326
TcChr6-P	111896-112900	Tc00.1047053510889.50	Non-Esmeraldo	100	3.14184
TcChr6-P	124175-126340	Tc00.1047053510889.110	Non-Esmeraldo	94.97	1.94184
TcChr6-P	127742-129223	Tc00.1047053510889.120	Non-Esmeraldo	39.88	0.0971631
TcChr6-P	156645-158471	Tc00.1047053510889.221	Non-Esmeraldo	100	2.36596
TcChr6-P	174691-177396	Tc00.1047053510889.270	Non-Esmeraldo	100	1.90922
TcChr6-P	218999-221920	Tc00.1047053509399.190	Non-Esmeraldo	99.35	1.4773
TcChr6-P	223739-224830	Tc00.1047053509399.170	Non-Esmeraldo	100	1.79645
TcChr6-P	257203-258747	Tc00.1047053509399.70	Non-Esmeraldo	100	2.46454
TcChr6-P	297740-298951	Tc00.1047053509429.270	Non-Esmeraldo	100	2.56028
TcChr6-P	325983-326867	Tc00.1047053509429.170	Non-Esmeraldo	100	2.27092
TcChr6-P	329933-331297	Tc00.1047053509429.150	Non-Esmeraldo	100	2.54965
TcChr6-P	337372-338874	Tc00.1047053509429.120	Non-Esmeraldo	100	3.53191
TcChr6-P	339247-340101	Tc00.1047053509429.110	Non-Esmeraldo	100	1.90851
TcChr6-P	340335-340982	Tc00.1047053509429.100	Non-Esmeraldo	100	2.9617
TcChr6-P	341253-342164	Tc00.1047053509429.90	Non-Esmeraldo	100	2.36312
TcChr7-P	140023-141177	Tc00.1047053509941.120	Non-Esmeraldo	100	2.7227
TcChr7-P	144657-145775	Tc00.1047053503543.10	Non-Esmeraldo	97.41	1.02482
TcChr7-P	148993-149814	Tc00.1047053503541.20	Non-Esmeraldo	100	1.6695
TcChr7-P	150208-151389	Tc00.1047053503541.10	Non-Esmeraldo	87.48	0.760284
TcChr7-P	164032-164901	Tc00.1047053507913.30	Non-Esmeraldo	100	2.31844
TcChr7-P	209535-213227	Tc00.1047053506445.60	Non-Esmeraldo	100	2.62411
TcChr7-P	218719-219963	Tc00.1047053506445.80	Non-Esmeraldo	99.12	1.83191
TcChr7-P	247633-248985	Tc00.1047053504839.50	Non-Esmeraldo	95.42	1.7617
TcChr7-P	319775-321217	Tc00.1047053510043.40	Non-Esmeraldo	100	1.4922
TcChr8-P	130457-131530	Tc00.1047053510335.10	Non-Esmeraldo	100	2.95177
TcChr8-P	146763-148151	Tc00.1047053510337.30	Non-Esmeraldo	100	2.98936
TcChr8-P	157190-158005	Tc00.1047053508199.20	Non-Esmeraldo	99.75	1.31489
TcChr8-P	166176-168785	Tc00.1047053508199.50	Non-Esmeraldo	100	1.76525
TcChr8-P	178324-179346	Tc00.1047053510339.14	Non-Esmeraldo	100	2.12695
TcChr8-P	194894-195496	Tc00.1047053510339.80	Non-Esmeraldo	100	2.3461
TcChr8-P	246334-248322	Tc00.1047053510579.30	Non-Esmeraldo	100	2.70709
TcChr8-P	255662-256372	Tc00.1047053510577.40	Non-Esmeraldo	100	2.16312
TcChr8-P	270695-272092	Tc00.1047053510575.200	Non-Esmeraldo	100	2.70993
TcChr8-P	277503-280046	Tc00.1047053510575.150	Non-Esmeraldo	94.65	1.72908
TcChr8-P	280302-281102	Tc00.1047053510575.140	Non-Esmeraldo	100	1.8539
TcChr8-P	281817-284738	Tc00.1047053510575.130	Non-Esmeraldo	100	1.92553
TcChr8-P	285042-285680	Tc00.1047053510575.120	Non-Esmeraldo	100	2.39362
TcChr8-P	307374-308906	Tc00.1047053508351.60	Non-Esmeraldo	100	2.0695
TcChr8-P	310318-311130	Tc00.1047053508351.40	Non-Esmeraldo	100	2.39149
TcChr8-P	314115-315149	Tc00.1047053508351.10	Non-Esmeraldo	100	2.42482
TcChr8-P	325404-326984	Tc00.1047053508349.20	Non-Esmeraldo	100	2.04752
TcChr9-P	82629-84494	Tc00.1047053505999.70	Non-Esmeraldo	100	1.93262
TcChr9-P	90163-91845	Tc00.1047053505999.110	Non-Esmeraldo	98.16	1.94397
TcChr9-P	94085-95392	Tc00.1047053505999.130	Non-Esmeraldo	100	2.49645
TcChr9-P	99506-101881	Tc00.1047053505999.150	Non-Esmeraldo	100	1.83617
TcChr9-P	189791-191224	Tc00.1047053507949.154	Non-Esmeraldo	96.93	1.3
TcChr9-P	192504-195335	Tc00.1047053507949.150	Non-Esmeraldo	99.01	1.70142
TcChr9-P	196068-197183	Tc00.1047053507949.140	Non-Esmeraldo	100	2.10496
TcChr9-P	197518-199362	Tc00.1047053507949.130	Non-Esmeraldo	100	1.95674
TcChr9-P	199633-200703	Tc00.1047053507949.120	Non-Esmeraldo	100	2.53191
TcChr9-P	202908-204431	Tc00.1047053507949.80	Non-Esmeraldo	100	2.01844
TcChr9-P	213106-213807	Tc00.1047053507949.20	Non-Esmeraldo	100	2.08156
TcChr9-P	214241-215704	Tc00.1047053507949.10	Non-Esmeraldo	96.93	1.43191
TcChr9-P	219712-220944	Tc00.1047053506479.120	Non-Esmeraldo	100	1.48723
TcChr9-P	229649-230869	Tc00.1047053506479.80	Non-Esmeraldo	100	2.11915
TcChr9-P	272212-277662	Tc00.1047053506477.60	Non-Esmeraldo	96.09	1.68227
TcChr9-P	278934-281090	Tc00.1047053506477.40	Non-Esmeraldo	84.98	1.29858
TcChr9-P	281196-283373	Tc00.1047053506477.30	Non-Esmeraldo	96.46	1.95816
TcChr9-P	283719-285899	Tc00.1047053506477.20	Non-Esmeraldo	100	2.33404
TcChr9-P	287724-288743	Tc00.1047053506477.10	Non-Esmeraldo	89.31	2.2383
TcChr9-P	295156-295983	Tc00.1047053507945.20	Non-Esmeraldo	100	2.58723
TcChr9-P	296417-298528	Tc00.1047053507945.10	Non-Esmeraldo	100	2.04752
TcChr9-P	302897-305236	Tc00.1047053509991.90	Non-Esmeraldo	99.87	2.53688
TcChr9-P	314552-315817	Tc00.1047053509991.29	Non-Esmeraldo	89.97	0.783688
TcChr9-P	467508-468026	Tc00.1047053509001.30	Non-Esmeraldo	78.23	0.423404
TcChr9-P	470882-471805	Tc00.1047053509003.10	Non-Esmeraldo	100	1.96099
TcChr9-P	476763-477608	Tc00.1047053509003.50	Non-Esmeraldo	100	0.913475
TcChr9-P	483351-484502	Tc00.1047053503869.50	Non-Esmeraldo	100	2.00496
TcChr9-P	498843-500018	Tc00.1047053509005.40	Non-Esmeraldo	86.82	1.69078
TcChr10-P	53528-54568	Tc00.1047053508637.69	Non-Esmeraldo	100	2.33121
TcChr10-P	55007-56869	Tc00.1047053508637.70	Non-Esmeraldo	100	2.05177
TcChr10-P	57058-58569	Tc00.1047053508637.79	Non-Esmeraldo	100	1.80922
TcChr10-P	149281-149976	Tc00.1047053509693.80	Non-Esmeraldo	100	2.11631
TcChr10-P	166289-168466	Tc00.1047053509693.160	Non-Esmeraldo	100	2.01986
TcChr10-P	168871-171633	Tc00.1047053509693.170	Non-Esmeraldo	100	1.91206
TcChr10-P	185689-186699	Tc00.1047053509695.40	Non-Esmeraldo	99.8	1.10496
TcChr10-P	208141-209568	Tc00.1047053509695.120	Non-Esmeraldo	100	2.94823
TcChr10-P	210025-210870	Tc00.1047053509695.130	Non-Esmeraldo	100	2.09504
TcChr10-P	273457-278322	Tc00.1047053506855.360	Non-Esmeraldo	100	2.19007
TcChr10-P	278715-279209	Tc00.1047053506855.350	Non-Esmeraldo	100	2.0227
TcChr10-P	279434-281227	Tc00.1047053506855.340	Non-Esmeraldo	100	2.37589
TcChr10-P	298930-299997	Tc00.1047053506855.260	Non-Esmeraldo	96.72	1.9766
TcChr10-P	320202-323267	Tc00.1047053506855.190	Non-Esmeraldo	85	1.38298
TcChr10-P	324068-324850	Tc00.1047053506855.180	Non-Esmeraldo	100	2.74823
TcChr10-P	332217-332954	Tc00.1047053506855.140	Non-Esmeraldo	100	2.4773
TcChr10-P	335437-337359	Tc00.1047053506855.120	Non-Esmeraldo	100	2.10709
TcChr10-P	346068-347492	Tc00.1047053506855.80	Non-Esmeraldo	100	2.1695
TcChr10-P	348186-351620	Tc00.1047053506855.70	Non-Esmeraldo	99.91	1.54894
TcChr10-P	364838-366133	Tc00.1047053506853.50	Non-Esmeraldo	100	2.06312
TcChr10-P	431538-433118	Tc00.1047053510519.40	Non-Esmeraldo	100	2.79007
TcChr10-P	435249-436562	Tc00.1047053510519.20	Non-Esmeraldo	92.47	0.863121
TcChr10-P	447677-448150	Tc00.1047053504069.20	Non-Esmeraldo	100	2.29362
TcChr10-P	452532-453641	Tc00.1047053504069.50	Non-Esmeraldo	100	2.00071
TcChr10-P	453928-454665	Tc00.1047053504069.53	Non-Esmeraldo	100	2.8156
TcChr10-P	455438-456826	Tc00.1047053504069.60	Non-Esmeraldo	100	1.97872
TcChr10-P	458110-459030	Tc00.1047053504069.80	Non-Esmeraldo	100	3.53404
TcChr11-P	126687-127601	Tc00.1047053508857.50	Non-Esmeraldo	100	2.4078
TcChr11-P	130047-131564	Tc00.1047053508857.70	Non-Esmeraldo	95.85	2.53546
TcChr11-P	132014-132844	Tc00.1047053508857.80	Non-Esmeraldo	100	2.08298
TcChr11-P	133108-135387	Tc00.1047053508857.90	Non-Esmeraldo	100	1.49929
TcChr11-P	136259-138838	Tc00.1047053508857.100	Non-Esmeraldo	97.91	1.87092
TcChr11-P	151381-153372	Tc00.1047053508857.160	Non-Esmeraldo	94.43	1.6844
TcChr11-P	165441-166301	Tc00.1047053506985.30	Non-Esmeraldo	100	2.19362
TcChr11-P	167169-167873	Tc00.1047053506985.20	Non-Esmeraldo	100	2.24539
TcChr11-P	168221-169069	Tc00.1047053506985.10	Non-Esmeraldo	100	2.0383
TcChr11-P	172092-175121	Tc00.1047053511239.10	Non-Esmeraldo	100	2.46383
TcChr11-P	184194-189176	Tc00.1047053511239.60	Non-Esmeraldo	95.87	1.52128
TcChr11-P	191784-193031	Tc00.1047053511239.80	Non-Esmeraldo	99.84	2.34539
TcChr11-P	197242-197844	Tc00.1047053511239.110	Non-Esmeraldo	99.83	1.87447
TcChr11-P	200911-201843	Tc00.1047053511239.130	Non-Esmeraldo	94.21	1.04823
TcChr11-P	203261-204697	Tc00.1047053511239.150	Non-Esmeraldo	100	2.11206
TcChr11-P	215276-216550	Tc00.1047053508859.20	Non-Esmeraldo	100	2.32837
TcChr11-P	217127-217954	Tc00.1047053508859.30	Non-Esmeraldo	100	2.51702
TcChr11-P	221184-223367	Tc00.1047053508859.70	Non-Esmeraldo	94.09	1.80922
TcChr11-P	224675-227935	Tc00.1047053508859.74	Non-Esmeraldo	100	2.48014
TcChr11-P	233717-234706	Tc00.1047053508859.109	Non-Esmeraldo	100	1.91986
TcChr11-P	279480-280550	Tc00.1047053511245.90	Non-Esmeraldo	99.07	0.942553
TcChr11-P	287943-288812	Tc00.1047053511245.130	Non-Esmeraldo	100	2.86667
TcChr11-P	289509-290348	Tc00.1047053511245.140	Non-Esmeraldo	89.88	1.10993
TcChr11-P	320324-323668	Tc00.1047053506983.60	Non-Esmeraldo	100	2.02695
TcChr11-P	337952-339559	Tc00.1047053508865.10	Non-Esmeraldo	100	1.96312
TcChr11-P	347351-350098	Tc00.1047053508865.30	Non-Esmeraldo	100	2.38369
TcChr11-P	369929-370897	Tc00.1047053511249.34	Non-Esmeraldo	100	1.6773
TcChr11-P	404479-405630	Tc00.1047053509935.20	Non-Esmeraldo	100	1.70284
TcChr11-P	413582-415369	Tc00.1047053509937.20	Non-Esmeraldo	80.76	1.09716
TcChr11-P	416301-417836	Tc00.1047053509937.30	Non-Esmeraldo	100	2.34539
TcChr11-P	449537-451114	Tc00.1047053509937.160	Non-Esmeraldo	100	2.65532
TcChr11-P	459545-460174	Tc00.1047053509937.210	Non-Esmeraldo	97.94	1.8383
TcChr11-P	461383-463179	Tc00.1047053509937.220	Non-Esmeraldo	97.72	2.29078
TcChr11-P	484328-485767	Tc00.1047053506443.50	Non-Esmeraldo	100	1.95177
TcChr12-P	117029-118309	Tc00.1047053507705.20	Non-Esmeraldo	100	1.88369
TcChr12-P	118769-119950	Tc00.1047053507705.10	Non-Esmeraldo	100	2.08511
TcChr12-P	183495-184844	Tc00.1047053506149.20	Non-Esmeraldo	76.52	0.651773
TcChr12-P	188767-190173	Tc00.1047053509553.20	Non-Esmeraldo	100	2.34681
TcChr12-P	254125-256878	Tc00.1047053507623.30	Non-Esmeraldo	100	2.39362
TcChr12-P	260153-261517	Tc00.1047053507623.50	Non-Esmeraldo	100	2.16879
TcChr12-P	266245-268242	Tc00.1047053507623.90	Non-Esmeraldo	100	2.3695
TcChr12-P	295568-296488	Tc00.1047053509561.70	Non-Esmeraldo	100	2.23191
TcChr12-P	299629-303405	Tc00.1047053509561.100	Non-Esmeraldo	98.94	1.50213
TcChr12-P	304018-306657	Tc00.1047053509561.110	Non-Esmeraldo	99.47	1.70922
TcChr12-P	307652-308260	Tc00.1047053509561.120	Non-Esmeraldo	100	2.42979
TcChr12-P	317861-319120	Tc00.1047053509563.30	Non-Esmeraldo	100	3.28014
TcChr12-P	319905-320582	Tc00.1047053509563.40	Non-Esmeraldo	100	2.37092
TcChr12-P	341624-343111	Tc00.1047053509567.10	Non-Esmeraldo	100	2.91348
TcChr12-P	347435-349306	Tc00.1047053509567.34	Non-Esmeraldo	95.57	1.51135
TcChr12-P	366705-367358	Tc00.1047053506151.30	Non-Esmeraldo	97.4	2.22482
TcChr12-P	368712-369320	Tc00.1047053412435.10	Non-Esmeraldo	100	0.738298
TcChr12-P	385777-387654	Tc00.1047053509569.60	Non-Esmeraldo	100	1.51064
TcChr12-P	393972-395060	Tc00.1047053509569.110	Non-Esmeraldo	100	2.62411
TcChr12-P	400686-401396	Tc00.1047053509569.150	Non-Esmeraldo	100	1.84965
TcChr12-P	401754-402566	Tc00.1047053509569.160	Non-Esmeraldo	100	1.91418
TcChr12-P	416466-417266	Tc00.1047053466593.10	Non-Esmeraldo	100	1.67163
TcChr12-P	422309-426631	Tc00.1047053509571.30	Non-Esmeraldo	95.6	2.1844
TcChr12-P	426680-427771	Tc00.1047053509571.40	Non-Esmeraldo	100	1.95035
TcChr12-P	428502-429953	Tc00.1047053509571.50	Non-Esmeraldo	100	2.07376
TcChr12-P	436391-437056	Tc00.1047053509573.10	Non-Esmeraldo	100	1.91348
TcChr12-P	438418-439572	Tc00.1047053509573.30	Non-Esmeraldo	100	2.45957
TcChr13-P	30573-33026	Tc00.1047053511807.60	Non-Esmeraldo	100	2.9227
TcChr13-P	151294-152559	Tc00.1047053509207.50	Non-Esmeraldo	100	2.21702
TcChr13-P	153107-155128	Tc00.1047053509207.70	Non-Esmeraldo	88.13	2.02695
TcChr13-P	159034-159843	Tc00.1047053509207.90	Non-Esmeraldo	100	2.17021
TcChr13-P	160204-161742	Tc00.1047053509207.100	Non-Esmeraldo	100	1.22128
TcChr13-P	163947-166064	Tc00.1047053509207.120	Non-Esmeraldo	100	2.50922
TcChr13-P	166547-167812	Tc00.1047053509207.130	Non-Esmeraldo	100	2.13546
TcChr13-P	168261-170300	Tc00.1047053509207.140	Non-Esmeraldo	100	1.64894
TcChr13-P	174571-175884	Tc00.1047053509207.160	Non-Esmeraldo	100	2.64965
TcChr13-P	182110-182781	Tc00.1047053511813.20	Non-Esmeraldo	100	2.45674
TcChr13-P	191331-192746	Tc00.1047053511815.40	Non-Esmeraldo	100	2.84752
TcChr13-P	213238-214848	Tc00.1047053511815.170	Non-Esmeraldo	26.19	0.123404
TcChr13-P	252238-254316	Tc00.1047053511817.120	Non-Esmeraldo	100	2.44255
TcChr13-P	283705-287163	Tc00.1047053511817.260	Non-Esmeraldo	99.1	1.92695
TcChr13-P	300762-303008	Tc00.1047053511819.10	Non-Esmeraldo	95.73	1.87447
TcChr13-P	332758-333882	Tc00.1047053511821.20	Non-Esmeraldo	94.22	1.12482
TcChr13-P	335355-336653	Tc00.1047053511821.30	Non-Esmeraldo	100	2.83404
TcChr13-P	339520-340749	Tc00.1047053511821.50	Non-Esmeraldo	95.53	2.14894
TcChr13-P	340796-342664	Tc00.1047053511821.60	Non-Esmeraldo	98.45	2.12766
TcChr13-P	348436-350844	Tc00.1047053511821.100	Non-Esmeraldo	100	2.51348
TcChr13-P	351344-353680	Tc00.1047053511821.110	Non-Esmeraldo	100	2.43901
TcChr13-P	354004-355104	Tc00.1047053511821.120	Non-Esmeraldo	100	3.12553
TcChr13-P	383589-385385	Tc00.1047053511823.30	Non-Esmeraldo	100	2.63546
TcChr13-P	394963-396255	Tc00.1047053511825.30	Non-Esmeraldo	100	1.93121
TcChr13-P	403055-403750	Tc00.1047053511825.69	Non-Esmeraldo	100	1.84752
TcChr13-P	405185-406552	Tc00.1047053511825.90	Non-Esmeraldo	100	2.33901
TcChr13-P	417163-418293	Tc00.1047053511825.170	Non-Esmeraldo	100	1.86738
TcChr13-P	422979-424697	Tc00.1047053511825.190	Non-Esmeraldo	100	2.24043
TcChr13-P	434361-435305	Tc00.1047053511825.250	Non-Esmeraldo	90.48	1.47943
TcChr13-P	435671-436675	Tc00.1047053511825.260	Non-Esmeraldo	88.86	2.05887
TcChr13-P	445036-447048	Tc00.1047053509211.30	Non-Esmeraldo	100	2.55957
TcChr13-P	453100-461145	Tc00.1047053511827.20	Non-Esmeraldo	100	2.21135
TcChr13-P	463101-464885	Tc00.1047053511827.40	Non-Esmeraldo	96.97	1.09433
TcChr13-P	469180-470865	Tc00.1047053511827.70	Non-Esmeraldo	100	1.91773
TcChr13-P	471105-472211	Tc00.1047053511827.80	Non-Esmeraldo	97.56	1.68085
TcChr13-P	473182-474183	Tc00.1047053511827.100	Non-Esmeraldo	100	1.49929
TcChr14-P	65036-65710	Tc00.1047053506177.80	Non-Esmeraldo	100	1.66809
TcChr14-P	66021-66824	Tc00.1047053506177.90	Non-Esmeraldo	100	1.09858
TcChr14-P	68459-69166	Tc00.1047053506177.110	Non-Esmeraldo	100	1.76738
TcChr14-P	71187-71987	Tc00.1047053506177.130	Non-Esmeraldo	100	1.6922
TcChr14-P	80936-82507	Tc00.1047053503395.30	Non-Esmeraldo	100	1.58298
TcChr14-P	89874-90671	Tc00.1047053507663.30	Non-Esmeraldo	100	1.4227
TcChr14-P	90890-91759	Tc00.1047053507663.40	Non-Esmeraldo	92.18	2.05674
TcChr14-P	98706-99899	Tc00.1047053507663.60	Non-Esmeraldo	99.25	2.0156
TcChr14-P	105944-107491	Tc00.1047053507665.10	Non-Esmeraldo	100	2.04681
TcChr14-P	176555-177556	Tc00.1047053511847.50	Non-Esmeraldo	100	2.02482
TcChr14-P	177774-182195	Tc00.1047053511847.60	Non-Esmeraldo	98.82	2.0156
TcChr14-P	249289-249954	Tc00.1047053511855.30	Non-Esmeraldo	86.64	1.11773
TcChr14-P	274184-277609	Tc00.1047053509229.40	Non-Esmeraldo	98.42	1.52908
TcChr14-P	285842-287377	Tc00.1047053509229.80	Non-Esmeraldo	100	1.9766
TcChr14-P	295280-296185	Tc00.1047053509229.120	Non-Esmeraldo	100	2.29433
TcChr14-P	296458-297420	Tc00.1047053509229.130	Non-Esmeraldo	100	1.68865
TcChr14-P	297906-299117	Tc00.1047053509229.140	Non-Esmeraldo	97.19	1.26525
TcChr14-P	306105-306932	Tc00.1047053511857.30	Non-Esmeraldo	100	2.45532
TcChr14-P	307494-309800	Tc00.1047053511857.40	Non-Esmeraldo	93.54	1.68298
TcChr14-P	310092-311378	Tc00.1047053511857.50	Non-Esmeraldo	100	1.76879
TcChr14-P	311913-313691	Tc00.1047053511857.59	Non-Esmeraldo	96.8	2.24752
TcChr14-P	314532-316013	Tc00.1047053511857.70	Non-Esmeraldo	100	1.60993
TcChr14-P	323915-325081	Tc00.1047053511859.30	Non-Esmeraldo	97.51	1.40709
TcChr14-P	333038-333817	Tc00.1047053511859.70	Non-Esmeraldo	100	1.67872
TcChr14-P	355545-356858	Tc00.1047053511859.180	Non-Esmeraldo	100	3.51206
TcChr14-P	403504-405354	Tc00.1047053509683.80	Non-Esmeraldo	100	1.79858
TcChr14-P	407174-407956	Tc00.1047053509683.90	Non-Esmeraldo	45.47	0.178723
TcChr14-P	414454-415824	Tc00.1047053509683.124	Non-Esmeraldo	100	2.15248
TcChr14-P	430672-431550	Tc00.1047053506257.60	Non-Esmeraldo	100	1.95319
TcChr14-P	465730-467526	Tc00.1047053504059.20	Non-Esmeraldo	98.16	1.3844
TcChr15-P	10663-13146	Tc00.1047053509719.20	Non-Esmeraldo	100	3.09362
TcChr15-P	14028-14834	Tc00.1047053509719.26	Non-Esmeraldo	100	2.43475
TcChr15-P	18361-20082	Tc00.1047053509719.40	Non-Esmeraldo	100	2.83404
TcChr15-P	20898-22658	Tc00.1047053509719.50	Non-Esmeraldo	100	2.1227
TcChr15-P	35571-37214	Tc00.1047053507775.30	Non-Esmeraldo	100	1.65177
TcChr15-P	38986-39699	Tc00.1047053507775.50	Non-Esmeraldo	100	2.14752
TcChr15-P	79080-80348	Tc00.1047053511865.60	Non-Esmeraldo	100	2.45177
TcChr15-P	96157-97272	Tc00.1047053511863.20	Non-Esmeraldo	100	2.79291
TcChr15-P	307294-308283	Tc00.1047053467287.10	Non-Esmeraldo	100	1.56879
TcChr15-P	309177-310607	Tc00.1047053467287.20	Non-Esmeraldo	10.76	0.00921986
TcChr15-P	332216-334948	Tc00.1047053506709.20	Non-Esmeraldo	98.79	1.7234
TcChr15-P	337541-339109	Tc00.1047053506709.40	Non-Esmeraldo	100	1.54326
TcChr15-P	371420-372169	Tc00.1047053503879.50	Non-Esmeraldo	100	1.72695
TcChr15-P	372728-373573	Tc00.1047053503879.30	Non-Esmeraldo	100	2.55887
TcChr15-P	373985-375466	Tc00.1047053503879.20	Non-Esmeraldo	95.61	2.03404
TcChr15-P	381064-382569	Tc00.1047053503539.20	Non-Esmeraldo	100	2.45106
TcChr16-P	126975-128753	Tc00.1047053509751.20	Non-Esmeraldo	94.15	1.5156
TcChr16-P	132711-133913	Tc00.1047053507793.30	Non-Esmeraldo	96.67	0.902837
TcChr16-P	168153-169232	Tc00.1047053506337.40	Non-Esmeraldo	90.56	1.90284
TcChr16-P	169582-170238	Tc00.1047053506337.30	Non-Esmeraldo	100	1.60142
TcChr16-P	180867-181604	Tc00.1047053509749.10	Non-Esmeraldo	99.32	1.09291
TcChr16-P	183186-183857	Tc00.1047053509747.110	Non-Esmeraldo	100	1.77021
TcChr16-P	194396-195679	Tc00.1047053509747.90	Non-Esmeraldo	96.11	1.49787
TcChr16-P	197548-198693	Tc00.1047053509747.70	Non-Esmeraldo	100	1.83688
TcChr16-P	203787-204593	Tc00.1047053509747.40	Non-Esmeraldo	100	1.85106
TcChr16-P	205208-208753	Tc00.1047053509747.30	Non-Esmeraldo	100	2.14823
TcChr16-P	218084-219595	Tc00.1047053509745.40	Non-Esmeraldo	86.71	1.01844
TcChr16-P	229349-229978	Tc00.1047053506275.20	Non-Esmeraldo	100	2.94184
TcChr16-P	231839-233239	Tc00.1047053506275.40	Non-Esmeraldo	100	1.69716
TcChr16-P	233838-234554	Tc00.1047053506275.50	Non-Esmeraldo	100	1.32057
TcChr16-P	235165-238671	Tc00.1047053506275.60	Non-Esmeraldo	95.3	1.70071
TcChr16-P	239657-241033	Tc00.1047053506275.70	Non-Esmeraldo	98.55	1.69504
TcChr16-P	245060-247036	Tc00.1047053506275.90	Non-Esmeraldo	99.14	1.69787
TcChr16-P	247604-248206	Tc00.1047053506275.110	Non-Esmeraldo	55.39	0.0390071
TcChr16-P	268084-269766	Tc00.1047053503823.90	Non-Esmeraldo	100	1.89504
TcChr16-P	278487-281402	Tc00.1047053503823.130	Non-Esmeraldo	99.93	2.07376
TcChr16-P	284294-285892	Tc00.1047053503823.150	Non-Esmeraldo	100	1.45532
TcChr16-P	286489-287361	Tc00.1047053503823.160	Non-Esmeraldo	100	2.04468
TcChr16-P	294602-297157	Tc00.1047053504827.150	Non-Esmeraldo	100	1.90993
TcChr16-P	298099-300528	Tc00.1047053504827.140	Non-Esmeraldo	100	1.55745
TcChr16-P	306541-307560	Tc00.1047053504827.120	Non-Esmeraldo	100	1.67376
TcChr16-P	307788-310445	Tc00.1047053504827.110	Non-Esmeraldo	90.82	1.21773
TcChr16-P	310831-312378	Tc00.1047053504827.100	Non-Esmeraldo	99.87	1.62624
TcChr16-P	314046-316853	Tc00.1047053504827.80	Non-Esmeraldo	100	1.7305
TcChr16-P	319157-321883	Tc00.1047053504827.60	Non-Esmeraldo	99.45	1.49433
TcChr16-P	322427-324265	Tc00.1047053504827.50	Non-Esmeraldo	99.73	1.41915
TcChr16-P	370745-372247	Tc00.1047053506155.20	Non-Esmeraldo	89.82	1.24043
TcChr16-P	372939-373769	Tc00.1047053506155.10	Non-Esmeraldo	99.04	0.856028
TcChr16-P	376916-377752	Tc00.1047053503719.30	Non-Esmeraldo	94.62	2.33546
TcChr16-P	407386-408681	Tc00.1047053510423.50	Non-Esmeraldo	100	2.00426
TcChr16-P	420390-421193	Tc00.1047053506807.20	Non-Esmeraldo	96.64	2.37163
TcChr16-P	424215-425192	Tc00.1047053506807.30	Non-Esmeraldo	100	1.71135
TcChr16-P	433997-434830	Tc00.1047053508269.10	Non-Esmeraldo	100	1.61631
TcChr16-P	436137-437255	Tc00.1047053508269.30	Non-Esmeraldo	100	1.20993
TcChr16-P	438532-439587	Tc00.1047053508269.40	Non-Esmeraldo	100	1.76525
TcChr16-P	446712-447401	Tc00.1047053508269.60	Non-Esmeraldo	100	1.47163
TcChr16-P	448245-449327	Tc00.1047053508269.70	Non-Esmeraldo	95.2	1.31135
TcChr16-P	517663-518313	Tc00.1047053508405.30	Non-Esmeraldo	70.2	0.604255
TcChr16-P	519456-520352	Tc00.1047053508405.50	Non-Esmeraldo	100	1.74397
TcChr16-P	520687-521748	Tc00.1047053508405.60	Non-Esmeraldo	99.72	1.1305
TcChr16-P	527427-528272	Tc00.1047053508405.90	Non-Esmeraldo	100	2.04752
TcChr16-P	530055-531761	Tc00.1047053508405.110	Non-Esmeraldo	100	2.22837
TcChr16-P	533878-535002	Tc00.1047053506975.20	Non-Esmeraldo	100	2.11915
TcChr16-P	537680-538000	Tc00.1047053506975.34	Non-Esmeraldo	46.11	0.0368794
TcChr16-P	541585-544719	Tc00.1047053506975.60	Non-Esmeraldo	100	2.43404
TcChr16-P	545647-549063	Tc00.1047053506975.66	Non-Esmeraldo	100	2.16383
TcChr17-P	162273-163517	Tc00.1047053509179.220	Non-Esmeraldo	89.56	2.10851
TcChr17-P	163853-165355	Tc00.1047053509179.210	Non-Esmeraldo	100	2.15532
TcChr17-P	166379-167182	Tc00.1047053509179.200	Non-Esmeraldo	100	2.80426
TcChr17-P	176506-177300	Tc00.1047053509179.150	Non-Esmeraldo	100	2.0766
TcChr17-P	177934-178785	Tc00.1047053509179.140	Non-Esmeraldo	100	2.41986
TcChr17-P	186087-187604	Tc00.1047053509179.100	Non-Esmeraldo	100	1.49433
TcChr17-P	188641-189510	Tc00.1047053509179.80	Non-Esmeraldo	99.66	2.52624
TcChr17-P	189763-190476	Tc00.1047053509179.70	Non-Esmeraldo	100	2.24681
TcChr17-P	199407-202124	Tc00.1047053509179.30	Non-Esmeraldo	99.96	1.91631
TcChr17-P	208398-209255	Tc00.1047053511763.10	Non-Esmeraldo	100	2.04894
TcChr17-P	213492-214421	Tc00.1047053509177.50	Non-Esmeraldo	100	2.58582
TcChr17-P	214804-216036	Tc00.1047053509177.40	Non-Esmeraldo	98.78	1.43688
TcChr17-P	216557-219688	Tc00.1047053509177.30	Non-Esmeraldo	100	2.9156
TcChr17-P	240216-242246	Tc00.1047053511761.50	Non-Esmeraldo	100	2.69078
TcChr17-P	264921-267770	Tc00.1047053507087.50	Non-Esmeraldo	100	2.05106
TcChr17-P	321346-323010	Tc00.1047053511757.20	Non-Esmeraldo	93.33	2.10142
TcChr17-P	346375-348459	Tc00.1047053511755.90	Non-Esmeraldo	98.51	1.57518
TcChr17-P	360974-362308	Tc00.1047053511755.50	Non-Esmeraldo	100	2.35319
TcChr17-P	362680-364092	Tc00.1047053511755.40	Non-Esmeraldo	100	2.4766
TcChr17-P	410956-413127	Tc00.1047053508909.40	Non-Esmeraldo	96.5	2.07092
TcChr17-P	413350-414393	Tc00.1047053508909.50	Non-Esmeraldo	100	0.980851
TcChr17-P	416923-418128	Tc00.1047053508909.70	Non-Esmeraldo	100	2.18652
TcChr17-P	439265-440278	Tc00.1047053508909.140	Non-Esmeraldo	100	2.64894
TcChr17-P	469603-470181	Tc00.1047053508909.260	Non-Esmeraldo	90.5	1.14965
TcChr17-P	470446-473472	Tc00.1047053508909.270	Non-Esmeraldo	100	1.8
TcChr17-P	499186-500028	Tc00.1047053508911.20	Non-Esmeraldo	100	1.37801
TcChr17-P	535948-537537	Tc00.1047053511321.20	Non-Esmeraldo	98.24	2.11631
TcChr17-P	563894-564547	Tc00.1047053511323.20	Non-Esmeraldo	100	1.55957
TcChr17-P	568412-569197	Tc00.1047053511323.50	Non-Esmeraldo	100	2.13333
TcChr17-P	576757-578907	Tc00.1047053508917.10	Non-Esmeraldo	100	2.54043
TcChr17-P	580477-582069	Tc00.1047053508917.20	Non-Esmeraldo	100	2.63546
TcChr17-P	587090-588997	Tc00.1047053508917.40	Non-Esmeraldo	100	2.18652
TcChr17-P	591685-592632	Tc00.1047053508919.20	Non-Esmeraldo	100	2.3922
TcChr17-P	595149-596681	Tc00.1047053508919.40	Non-Esmeraldo	100	2.29787
TcChr17-P	603069-603857	Tc00.1047053508919.90	Non-Esmeraldo	100	0.919858
TcChr18-P	89151-89939	Tc00.1047053508851.40	Non-Esmeraldo	100	1.76099
TcChr18-P	93321-93971	Tc00.1047053508851.59	Non-Esmeraldo	100	2.54184
TcChr18-P	97431-99080	Tc00.1047053508851.90	Non-Esmeraldo	100	2.0617
TcChr18-P	106408-107457	Tc00.1047053508851.150	Non-Esmeraldo	100	2.01064
TcChr18-P	108507-110018	Tc00.1047053508851.160	Non-Esmeraldo	100	2.55319
TcChr18-P	110315-113080	Tc00.1047053508851.170	Non-Esmeraldo	100	2.36099
TcChr18-P	114534-115322	Tc00.1047053508851.180	Non-Esmeraldo	100	2.94113
TcChr18-P	117739-119376	Tc00.1047053508851.200	Non-Esmeraldo	100	1.51064
TcChr18-P	121656-123269	Tc00.1047053511229.20	Non-Esmeraldo	100	1.61773
TcChr18-P	128075-128917	Tc00.1047053511229.70	Non-Esmeraldo	100	1.68085
TcChr18-P	129262-130290	Tc00.1047053511229.80	Non-Esmeraldo	100	2.62624
TcChr18-P	149682-150659	Tc00.1047053511231.69	Non-Esmeraldo	100	2.21844
TcChr18-P	163614-166811	Tc00.1047053511233.70	Non-Esmeraldo	100	2.9234
TcChr18-P	168026-169093	Tc00.1047053511233.90	Non-Esmeraldo	100	2.54823
TcChr18-P	169396-170121	Tc00.1047053511233.100	Non-Esmeraldo	100	2.92128
TcChr19-P	126670-127698	Tc00.1047053509611.160	Non-Esmeraldo	100	2.09007
TcChr19-P	133812-136547	Tc00.1047053509611.120	Non-Esmeraldo	97.55	2.02128
TcChr19-P	138379-139920	Tc00.1047053509611.100	Non-Esmeraldo	100	1.28085
TcChr19-P	274909-277158	Tc00.1047053503733.20	Non-Esmeraldo	95.6	1.19929
TcChr19-P	331198-332280	Tc00.1047053508543.70	Non-Esmeraldo	100	1.1766
TcChr19-P	332850-333875	Tc00.1047053508543.80	Non-Esmeraldo	100	2.16241
TcChr19-P	345061-345720	Tc00.1047053508543.129	Non-Esmeraldo	81.82	1.01702
TcChr19-P	346877-348571	Tc00.1047053508543.140	Non-Esmeraldo	100	2.6539
TcChr19-P	349402-352368	Tc00.1047053508543.150	Non-Esmeraldo	98.35	1.85957
TcChr19-P	352895-355717	Tc00.1047053508543.160	Non-Esmeraldo	100	1.5695
TcChr19-P	356359-357801	Tc00.1047053508543.170	Non-Esmeraldo	100	1.05957
TcChr19-P	377295-377996	Tc00.1047053510835.30	Non-Esmeraldo	100	1.93688
TcChr19-P	380255-381241	Tc00.1047053510835.50	Non-Esmeraldo	100	1.82908
TcChr19-P	416432-418783	Tc00.1047053508547.20	Non-Esmeraldo	98.13	2.47163
TcChr19-P	419009-420580	Tc00.1047053508547.30	Non-Esmeraldo	100	2.11986
TcChr19-P	438641-441954	Tc00.1047053508547.110	Non-Esmeraldo	76.01	1.34184
TcChr19-P	443770-445281	Tc00.1047053508547.130	Non-Esmeraldo	92.59	1.33759
TcChr19-P	492006-492608	Tc00.1047053505071.50	Non-Esmeraldo	100	1.15106
TcChr19-P	493008-494909	Tc00.1047053505071.60	Non-Esmeraldo	100	1.26312
TcChr19-P	499854-500975	Tc00.1047053505071.90	Non-Esmeraldo	100	2.35248
TcChr19-P	508001-509293	Tc00.1047053505071.130	Non-Esmeraldo	100	2.3773
TcChr19-P	510677-512851	Tc00.1047053505071.140	Non-Esmeraldo	100	1.44043
TcChr20-P	21930-22934	Tc00.1047053508625.120	Non-Esmeraldo	100	2.14539
TcChr20-P	47503-48633	Tc00.1047053510965.10	Non-Esmeraldo	100	2.98794
TcChr20-P	52227-53009	Tc00.1047053506581.10	Non-Esmeraldo	100	1.65887
TcChr20-P	58099-60507	Tc00.1047053506581.40	Non-Esmeraldo	99.25	1.37163
TcChr20-P	64896-65618	Tc00.1047053503891.110	Non-Esmeraldo	100	1.85957
TcChr20-P	65981-66601	Tc00.1047053503891.100	Non-Esmeraldo	100	2.33475
TcChr20-P	70708-72147	Tc00.1047053503891.70	Non-Esmeraldo	100	2.46028
TcChr20-P	77063-77791	Tc00.1047053503891.40	Non-Esmeraldo	100	2.72908
TcChr20-P	78533-79879	Tc00.1047053503891.30	Non-Esmeraldo	100	2.38511
TcChr20-P	91651-92043	Tc00.1047053510967.20	Non-Esmeraldo	100	0.974468
TcChr20-P	110056-112179	Tc00.1047053508659.18	Non-Esmeraldo	100	2.57447
TcChr20-P	112907-114340	Tc00.1047053508659.30	Non-Esmeraldo	98.19	2.67801
TcChr20-P	119028-119924	Tc00.1047053506583.30	Non-Esmeraldo	100	2.86383
TcChr20-P	120284-121219	Tc00.1047053506583.40	Non-Esmeraldo	100	3.25745
TcChr20-P	129985-130833	Tc00.1047053508661.30	Non-Esmeraldo	100	2.25816
TcChr20-P	131905-132687	Tc00.1047053508661.40	Non-Esmeraldo	93.87	1.98865
TcChr20-P	133175-134149	Tc00.1047053508661.50	Non-Esmeraldo	100	2.12695
TcChr20-P	142591-143424	Tc00.1047053506007.30	Non-Esmeraldo	100	1.82128
TcChr20-P	144188-145549	Tc00.1047053506007.40	Non-Esmeraldo	100	2.87163
TcChr20-P	158870-161773	Tc00.1047053506009.30	Non-Esmeraldo	100	2.00071
TcChr20-P	170829-172334	Tc00.1047053506009.80	Non-Esmeraldo	84.53	1.99078
TcChr20-P	172659-174014	Tc00.1047053506009.90	Non-Esmeraldo	100	2.97518
TcChr20-P	174551-175381	Tc00.1047053506009.100	Non-Esmeraldo	93.02	1.12837
TcChr20-P	241468-245460	Tc00.1047053506679.190	Non-Esmeraldo	100	1.89929
TcChr20-P	246046-246891	Tc00.1047053506679.200	Non-Esmeraldo	100	2.3922
TcChr20-P	247132-248730	Tc00.1047053506679.210	Non-Esmeraldo	100	2.54894
TcChr20-P	263447-264991	Tc00.1047053510299.20	Non-Esmeraldo	100	2.46454
TcChr20-P	268696-270450	Tc00.1047053510299.50	Non-Esmeraldo	95.5	1.19291
TcChr20-P	270794-271477	Tc00.1047053510299.60	Non-Esmeraldo	100	2.45106
TcChr20-P	280617-281735	Tc00.1047053510301.20	Non-Esmeraldo	100	1.80709
TcChr20-P	284845-285555	Tc00.1047053510301.50	Non-Esmeraldo	100	2.1156
TcChr20-P	287672-288649	Tc00.1047053510301.70	Non-Esmeraldo	100	1.92624
TcChr20-P	289221-291359	Tc00.1047053510301.80	Non-Esmeraldo	100	2.33262
TcChr20-P	349995-350666	Tc00.1047053507049.66	Non-Esmeraldo	71.73	0.238298
TcChr20-P	374592-375845	Tc00.1047053511837.70	Non-Esmeraldo	100	2.64965
TcChr20-P	377136-377996	Tc00.1047053511837.80	Non-Esmeraldo	100	2.48723
TcChr20-P	421606-422226	Tc00.1047053509213.50	Non-Esmeraldo	100	2.73617
TcChr20-P	423768-424502	Tc00.1047053509213.70	Non-Esmeraldo	100	2.32128
TcChr20-P	425014-426102	Tc00.1047053509213.80	Non-Esmeraldo	100	2.17092
TcChr20-P	428098-429081	Tc00.1047053509213.100	Non-Esmeraldo	100	2.07305
TcChr20-P	429572-431887	Tc00.1047053509213.110	Non-Esmeraldo	100	2.37163
TcChr20-P	435711-436523	Tc00.1047053509213.130	Non-Esmeraldo	100	2.01915
TcChr20-P	439919-441238	Tc00.1047053509213.150	Non-Esmeraldo	100	2.33617
TcChr20-P	442022-443881	Tc00.1047053509213.160	Non-Esmeraldo	100	3.00567
TcChr20-P	451623-452990	Tc00.1047053509215.16	Non-Esmeraldo	100	2.85035
TcChr20-P	454641-455255	Tc00.1047053509215.19	Non-Esmeraldo	100	2.40213
TcChr20-P	455392-456204	Tc00.1047053509215.20	Non-Esmeraldo	100	2.28227
TcChr21-P	100516-101640	Tc00.1047053507057.10	Non-Esmeraldo	100	2.29858
TcChr21-P	103268-104392	Tc00.1047053507057.30	Non-Esmeraldo	100	1.77092
TcChr21-P	104655-105611	Tc00.1047053507057.40	Non-Esmeraldo	100	2.05035
TcChr21-P	114727-116919	Tc00.1047053504251.30	Non-Esmeraldo	100	1.89574
TcChr21-P	265564-267057	Tc00.1047053511647.40	Non-Esmeraldo	100	2.27518
TcChr21-P	272570-274153	Tc00.1047053511647.60	Non-Esmeraldo	100	2.69291
TcChr21-P	282799-284517	Tc00.1047053511649.50	Non-Esmeraldo	100	2.05106
TcChr21-P	297648-298658	Tc00.1047053511649.90	Non-Esmeraldo	100	2.14539
TcChr21-P	298988-299752	Tc00.1047053511649.94	Non-Esmeraldo	100	2.74965
TcChr21-P	306086-307369	Tc00.1047053511649.120	Non-Esmeraldo	100	2.65106
TcChr21-P	307801-308448	Tc00.1047053511649.130	Non-Esmeraldo	100	1.94468
TcChr21-P	312767-314596	Tc00.1047053511649.160	Non-Esmeraldo	100	1.84894
TcChr21-P	329250-330035	Tc00.1047053511653.40	Non-Esmeraldo	100	2.5383
TcChr21-P	353921-354712	Tc00.1047053504141.20	Non-Esmeraldo	100	2.30142
TcChr21-P	413433-414089	Tc00.1047053511657.40	Non-Esmeraldo	100	1.6773
TcChr21-P	441837-448343	Tc00.1047053511661.30	Non-Esmeraldo	99.65	1.8156
TcChr21-P	450366-451049	Tc00.1047053511661.60	Non-Esmeraldo	100	1.34255
TcChr21-P	474637-475668	Tc00.1047053507063.20	Non-Esmeraldo	86.14	1.75816
TcChr21-P	476247-476918	Tc00.1047053507063.30	Non-Esmeraldo	100	2.27163
TcChr21-P	488913-489953	Tc00.1047053507063.80	Non-Esmeraldo	100	2.49716
TcChr21-P	495935-499252	Tc00.1047053507063.110	Non-Esmeraldo	100	1.89362
TcChr21-P	515720-516415	Tc00.1047053507063.180	Non-Esmeraldo	82.76	0.698582
TcChr21-P	607083-609674	Tc00.1047053506321.320	Non-Esmeraldo	100	1.82766
TcChr21-P	619228-620619	Tc00.1047053509721.20	Non-Esmeraldo	100	2.07092
TcChr21-P	621132-624899	Tc00.1047053509721.30	Non-Esmeraldo	100	2.61418
TcChr21-P	630048-631046	Tc00.1047053509721.70	Non-Esmeraldo	100	2.07092
TcChr22-P	116053-117360	Tc00.1047053508649.20	Non-Esmeraldo	100	3.1383
TcChr22-P	117760-118719	Tc00.1047053508649.14	Non-Esmeraldo	100	2.03333
TcChr22-P	118928-120376	Tc00.1047053508649.10	Non-Esmeraldo	100	2.34397
TcChr22-P	124982-126253	Tc00.1047053510947.30	Non-Esmeraldo	100	2.26383
TcChr22-P	127908-129059	Tc00.1047053510947.10	Non-Esmeraldo	100	2.3766
TcChr22-P	203919-204785	Tc00.1047053508677.160	Non-Esmeraldo	85.24	0.612766
TcChr22-P	258213-261725	Tc00.1047053509331.200	Non-Esmeraldo	96.61	1.77305
TcChr22-P	262892-267334	Tc00.1047053509331.189	Non-Esmeraldo	93.14	1.91631
TcChr22-P	270846-271622	Tc00.1047053509331.160	Non-Esmeraldo	100	3.69291
TcChr22-P	277033-277743	Tc00.1047053509331.134	Non-Esmeraldo	100	3.03617
TcChr22-P	285325-286257	Tc00.1047053509331.90	Non-Esmeraldo	99.14	1.99362
TcChr22-P	290054-291070	Tc00.1047053509331.70	Non-Esmeraldo	100	3.15887
TcChr22-P	292032-292964	Tc00.1047053509331.60	Non-Esmeraldo	100	2.54184
TcChr22-P	293470-294231	Tc00.1047053509331.50	Non-Esmeraldo	100	2.2773
TcChr22-P	310188-310994	Tc00.1047053507221.50	Non-Esmeraldo	100	2.11986
TcChr22-P	316737-318509	Tc00.1047053507221.20	Non-Esmeraldo	100	2.88652
TcChr22-P	346979-348229	Tc00.1047053508043.20	Non-Esmeraldo	96.56	1.16383
TcChr22-P	348849-351965	Tc00.1047053508043.30	Non-Esmeraldo	100	2.49929
TcChr22-P	369547-373116	Tc00.1047053508045.60	Non-Esmeraldo	98.46	1.8695
TcChr22-P	374110-375483	Tc00.1047053508045.70	Non-Esmeraldo	100	1.34397
TcChr22-P	398130-399443	Tc00.1047053509463.30	Non-Esmeraldo	100	2.25248
TcChr22-P	422336-423772	Tc00.1047053509461.80	Non-Esmeraldo	100	2.01489
TcChr22-P	435449-436210	Tc00.1047053509461.20	Non-Esmeraldo	100	1.3539
TcChr22-P	493173-494639	Tc00.1047053509855.10	Non-Esmeraldo	100	2.41631
TcChr22-P	495262-496878	Tc00.1047053509855.20	Non-Esmeraldo	99.88	1.84326
TcChr22-P	497842-498900	Tc00.1047053509857.10	Non-Esmeraldo	100	2.07943
TcChr22-P	499188-500417	Tc00.1047053509857.20	Non-Esmeraldo	100	2.11631
TcChr22-P	500730-501653	Tc00.1047053509857.30	Non-Esmeraldo	97.94	1.69149
TcChr22-P	517344-518033	Tc00.1047053509859.20	Non-Esmeraldo	100	2.18794
TcChr22-P	521328-523082	Tc00.1047053509859.40	Non-Esmeraldo	100	1.88794
TcChr22-P	530508-532004	Tc00.1047053509859.80	Non-Esmeraldo	100	2.30638
TcChr22-P	534989-536383	Tc00.1047053504003.70	Non-Esmeraldo	100	2.31418
TcChr22-P	553348-557493	Tc00.1047053507851.30	Non-Esmeraldo	100	2.37163
TcChr22-P	559522-561810	Tc00.1047053507851.50	Non-Esmeraldo	99.96	1.8234
TcChr22-P	564620-565111	Tc00.1047053507851.70	Non-Esmeraldo	66.46	0.206383
TcChr22-P	572016-572852	Tc00.1047053507853.10	Non-Esmeraldo	47.67	0.187234
TcChr22-P	622994-623866	Tc00.1047053507645.40	Non-Esmeraldo	100	1.65177
TcChr22-P	632109-632879	Tc00.1047053506219.30	Non-Esmeraldo	100	1.83475
TcChr22-P	633399-634331	Tc00.1047053506219.40	Non-Esmeraldo	98.93	1.46596
TcChr22-P	637187-638656	Tc00.1047053509601.150	Non-Esmeraldo	100	2.10567
TcChr22-P	639217-639759	Tc00.1047053509601.140	Non-Esmeraldo	78.08	0.364539
TcChr22-P	641967-643616	Tc00.1047053509601.120	Non-Esmeraldo	100	1.75745
TcChr22-P	646909-647583	Tc00.1047053509601.100	Non-Esmeraldo	100	2.2695
TcChr22-P	647906-648664	Tc00.1047053509601.90	Non-Esmeraldo	100	3.02411
TcChr22-P	652379-654700	Tc00.1047053509601.70	Non-Esmeraldo	100	2.59716
TcChr22-P	657266-659641	Tc00.1047053509601.50	Non-Esmeraldo	100	1.93404
TcChr22-P	659931-662756	Tc00.1047053509601.44	Non-Esmeraldo	98.8	2.11844
TcChr23-P	30248-31558	Tc00.1047053508667.30	Non-Esmeraldo	100	2.30213
TcChr23-P	59519-61174	Tc00.1047053506619.40	Non-Esmeraldo	100	2.05319
TcChr23-P	71222-74947	Tc00.1047053506619.90	Non-Esmeraldo	98.39	2.00851
TcChr23-P	242218-243651	Tc00.1047053507715.30	Non-Esmeraldo	100	2.38014
TcChr23-P	246481-248805	Tc00.1047053507715.40	Non-Esmeraldo	100	2.10567
TcChr23-P	262508-263221	Tc00.1047053507715.80	Non-Esmeraldo	100	2.4617
TcChr23-P	271490-273991	Tc00.1047053506235.10	Non-Esmeraldo	100	2.36596
TcChr23-P	283872-285278	Tc00.1047053504157.20	Non-Esmeraldo	99.93	1.71064
TcChr23-P	286482-288971	Tc00.1047053504157.40	Non-Esmeraldo	97.51	2.49787
TcChr23-P	289204-289881	Tc00.1047053504157.50	Non-Esmeraldo	100	1.73191
TcChr23-P	295639-298302	Tc00.1047053504157.80	Non-Esmeraldo	99.29	1.56028
TcChr23-P	301075-302271	Tc00.1047053504157.100	Non-Esmeraldo	100	2.10355
TcChr23-P	303182-305707	Tc00.1047053504157.110	Non-Esmeraldo	100	1.99504
TcChr23-P	306260-307183	Tc00.1047053504157.120	Non-Esmeraldo	100	1.22057
TcChr23-P	333725-336103	Tc00.1047053508441.70	Non-Esmeraldo	100	2.56383
TcChr23-P	366258-368201	Tc00.1047053509319.90	Non-Esmeraldo	97.69	1.36312
TcChr23-P	368846-370369	Tc00.1047053509319.70	Non-Esmeraldo	76.97	1.05461
TcChr23-P	370566-372815	Tc00.1047053509319.60	Non-Esmeraldo	100	2.13121
TcChr23-P	373511-377038	Tc00.1047053509319.50	Non-Esmeraldo	100	2.86596
TcChr23-P	381797-383548	Tc00.1047053509319.10	Non-Esmeraldo	100	1.59504
TcChr23-P	390100-392514	Tc00.1047053507209.40	Non-Esmeraldo	96.11	1.75816
TcChr23-P	408855-409190	Tc00.1047053503499.24	Non-Esmeraldo	38.39	0.0865248
TcChr23-P	411572-412210	Tc00.1047053490507.10	Non-Esmeraldo	84.51	0.30922
TcChr23-P	414493-415692	Tc00.1047053509317.100	Non-Esmeraldo	99.42	2.24113
TcChr23-P	419902-421161	Tc00.1047053509317.60	Non-Esmeraldo	100	2.29929
TcChr23-P	443208-444269	Tc00.1047053504741.220	Non-Esmeraldo	100	2.04681
TcChr23-P	444782-448828	Tc00.1047053504741.210	Non-Esmeraldo	100	1.95816
TcChr23-P	451990-452727	Tc00.1047053504741.180	Non-Esmeraldo	100	2.48298
TcChr23-P	453047-453982	Tc00.1047053504741.170	Non-Esmeraldo	98.93	2.1766
TcChr23-P	462249-462509	Tc00.1047053504741.124	Non-Esmeraldo	100	1.10851
TcChr23-P	472169-473650	Tc00.1047053504741.80	Non-Esmeraldo	100	2.29007
TcChr23-P	481424-482380	Tc00.1047053504741.30	Non-Esmeraldo	100	2.83191
TcChr23-P	482676-483860	Tc00.1047053504741.20	Non-Esmeraldo	100	2.3773
TcChr23-P	521619-522287	Tc00.1047053507801.179	Non-Esmeraldo	100	1.97376
TcChr23-P	522494-523660	Tc00.1047053507801.160	Non-Esmeraldo	100	2.04468
TcChr23-P	524646-524972	Tc00.1047053507801.144	Non-Esmeraldo	100	0.773759
TcChr23-P	525197-526630	Tc00.1047053507801.140	Non-Esmeraldo	100	1.28298
TcChr23-P	532928-533653	Tc00.1047053507801.90	Non-Esmeraldo	100	2.39929
TcChr23-P	536313-537854	Tc00.1047053507801.60	Non-Esmeraldo	100	1.92411
TcChr23-P	538177-539427	Tc00.1047053507801.50	Non-Esmeraldo	98.4	1.85745
TcChr24-P	274858-275847	Tc00.1047053508737.150	Non-Esmeraldo	100	1.90284
TcChr24-P	277576-280254	Tc00.1047053508737.160	Non-Esmeraldo	100	2.0234
TcChr24-P	280836-281798	Tc00.1047053508737.170	Non-Esmeraldo	100	2.0156
TcChr24-P	284258-285439	Tc00.1047053508737.187	Non-Esmeraldo	100	1.82482
TcChr24-P	344359-345318	Tc00.1047053508741.20	Non-Esmeraldo	100	1.16099
TcChr24-P	391794-392630	Tc00.1047053508741.240	Non-Esmeraldo	100	2.01844
TcChr24-P	397803-400223	Tc00.1047053508741.270	Non-Esmeraldo	100	1.33121
TcChr24-P	400757-401464	Tc00.1047053508741.280	Non-Esmeraldo	100	2.13475
TcChr24-P	410912-412129	Tc00.1047053508741.320	Non-Esmeraldo	62.48	0.602128
TcChr24-P	415815-417989	Tc00.1047053508741.340	Non-Esmeraldo	95.45	2.10496
TcChr24-P	682840-684900	Tc00.1047053511237.10	Non-Esmeraldo	100	2.46809
TcChr24-P	695224-696975	Tc00.1047053511237.80	Non-Esmeraldo	100	1.47305
TcChr24-P	697900-699117	Tc00.1047053511237.100	Non-Esmeraldo	94.33	2.12482
TcChr24-P	699867-700541	Tc00.1047053511237.110	Non-Esmeraldo	100	2.76525
TcChr25-P	68833-69489	Tc00.1047053508963.20	Non-Esmeraldo	100	2.22411
TcChr25-P	85643-86362	Tc00.1047053511383.70	Non-Esmeraldo	100	1.98936
TcChr25-P	86807-87967	Tc00.1047053511383.60	Non-Esmeraldo	100	1.79362
TcChr25-P	88571-89389	Tc00.1047053511383.50	Non-Esmeraldo	100	2.69787
TcChr25-P	90375-92219	Tc00.1047053511383.40	Non-Esmeraldo	100	2.75532
TcChr25-P	157271-158086	Tc00.1047053508961.20	Non-Esmeraldo	100	1.91348
TcChr25-P	199924-201906	Tc00.1047053506575.60	Non-Esmeraldo	98.54	1.64468
TcChr25-P	230586-231560	Tc00.1047053503581.20	Non-Esmeraldo	100	1.74965
TcChr25-P	232030-235188	Tc00.1047053503581.30	Non-Esmeraldo	97.75	1.58936
TcChr25-P	240584-242560	Tc00.1047053506573.60	Non-Esmeraldo	87.91	0.997163
TcChr25-P	246036-247061	Tc00.1047053506573.40	Non-Esmeraldo	97.76	0.731915
TcChr25-P	248732-249466	Tc00.1047053506573.30	Non-Esmeraldo	99.18	1.72624
TcChr25-P	264962-265435	Tc00.1047053507491.39	Non-Esmeraldo	100	1.58865
TcChr25-P	265969-267399	Tc00.1047053507491.50	Non-Esmeraldo	100	2.59291
TcChr25-P	283485-285458	Tc00.1047053507491.119	Non-Esmeraldo	100	2.57872
TcChr25-P	285841-287076	Tc00.1047053507491.130	Non-Esmeraldo	100	2.04823
TcChr25-P	287449-288108	Tc00.1047053507491.140	Non-Esmeraldo	100	2.17589
TcChr25-P	336721-337677	Tc00.1047053509901.130	Non-Esmeraldo	100	1.87234
TcChr25-P	339499-341184	Tc00.1047053509901.110	Non-Esmeraldo	100	1.85957
TcChr25-P	341716-343704	Tc00.1047053509901.100	Non-Esmeraldo	100	1.93617
TcChr25-P	363705-364700	Tc00.1047053507889.10	Non-Esmeraldo	100	2.76738
TcChr25-P	616207-617388	Tc00.1047053509253.40	Non-Esmeraldo	98.82	1.97518
TcChr25-P	617954-620899	Tc00.1047053509253.50	Non-Esmeraldo	96.95	1.29858
TcChr25-P	622214-623746	Tc00.1047053503473.20	Non-Esmeraldo	100	1.01844
TcChr25-P	624088-625512	Tc00.1047053503473.10	Non-Esmeraldo	100	2.22199
TcChr25-P	627206-629809	Tc00.1047053503851.40	Non-Esmeraldo	97.24	1.6156
TcChr26-P	103023-103763	Tc00.1047053511899.30	Non-Esmeraldo	100	2.77021
TcChr26-P	114181-115221	Tc00.1047053511901.30	Non-Esmeraldo	100	1.92837
TcChr26-P	115637-116035	Tc00.1047053511903.10	Non-Esmeraldo	100	1.15106
TcChr26-P	125474-126469	Tc00.1047053511903.60	Non-Esmeraldo	80.82	1.33121
TcChr26-P	128053-129231	Tc00.1047053511903.90	Non-Esmeraldo	100	2.98652
TcChr26-P	148470-149270	Tc00.1047053511903.190	Non-Esmeraldo	100	2.55248
TcChr26-P	159591-160850	Tc00.1047053511903.250	Non-Esmeraldo	100	1.54894
TcChr26-P	165560-168193	Tc00.1047053511903.290	Non-Esmeraldo	100	1.99929
TcChr26-P	194687-195532	Tc00.1047053511907.50	Non-Esmeraldo	100	2.69787
TcChr26-P	195914-196621	Tc00.1047053511907.60	Non-Esmeraldo	100	1.9773
TcChr26-P	196955-198412	Tc00.1047053511907.70	Non-Esmeraldo	100	2.01206
TcChr26-P	198982-200223	Tc00.1047053511907.80	Non-Esmeraldo	100	2.70426
TcChr26-P	228679-230193	Tc00.1047053511907.220	Non-Esmeraldo	93.73	0.752482
TcChr26-P	230492-231454	Tc00.1047053511907.230	Non-Esmeraldo	100	1.5383
TcChr26-P	231759-234863	Tc00.1047053511907.240	Non-Esmeraldo	99.68	2.34255
TcChr26-P	293515-295344	Tc00.1047053509243.30	Non-Esmeraldo	100	2.03475
TcChr26-P	298130-298534	Tc00.1047053509243.60	Non-Esmeraldo	0	0
TcChr26-P	329740-331008	Tc00.1047053510065.40	Non-Esmeraldo	100	2.76879
TcChr26-P	331382-332473	Tc00.1047053510065.50	Non-Esmeraldo	100	2.59291
TcChr26-P	341089-342423	Tc00.1047053507991.20	Non-Esmeraldo	100	2.11773
TcChr26-P	342731-343996	Tc00.1047053507991.30	Non-Esmeraldo	98.03	1.57305
TcChr26-P	351980-354556	Tc00.1047053507991.60	Non-Esmeraldo	99.77	2.11348
TcChr26-P	357044-359311	Tc00.1047053507991.80	Non-Esmeraldo	100	2.62624
TcChr26-P	361713-364187	Tc00.1047053507991.110	Non-Esmeraldo	100	2.32057
TcChr26-P	369684-370478	Tc00.1047053507991.130	Non-Esmeraldo	100	1.91986
TcChr26-P	434800-437361	Tc00.1047053508641.80	Non-Esmeraldo	98.13	2.0078
TcChr26-P	437695-441321	Tc00.1047053508641.90	Non-Esmeraldo	100	2.56028
TcChr26-P	445338-447020	Tc00.1047053508641.120	Non-Esmeraldo	100	2.85035
TcChr26-P	447871-449190	Tc00.1047053508641.140	Non-Esmeraldo	97.58	2.10426
TcChr26-P	456109-457707	Tc00.1047053508641.180	Non-Esmeraldo	99.5	2.08085
TcChr26-P	461696-462613	Tc00.1047053508641.200	Non-Esmeraldo	100	2.18014
TcChr26-P	463352-463969	Tc00.1047053508641.210	Non-Esmeraldo	100	1.2617
TcChr26-P	490239-493145	Tc00.1047053508641.320	Non-Esmeraldo	97.7	2.16312
TcChr26-P	499904-501151	Tc00.1047053508643.30	Non-Esmeraldo	100	2.84113
TcChr26-P	508762-511944	Tc00.1047053508645.10	Non-Esmeraldo	97.93	1.77376
TcChr26-P	571602-574745	Tc00.1047053505183.40	Non-Esmeraldo	100	2.5617
TcChr26-P	576655-577638	Tc00.1047053505183.50	Non-Esmeraldo	96.54	2.12624
TcChr26-P	584847-586910	Tc00.1047053505183.100	Non-Esmeraldo	100	1.89291
TcChr26-P	587117-587587	Tc00.1047053505183.110	Non-Esmeraldo	100	1.47872
TcChr26-P	677584-678462	Tc00.1047053509879.20	Non-Esmeraldo	100	2.27305
TcChr26-P	685547-686620	Tc00.1047053507857.70	Non-Esmeraldo	100	2.69007
TcChr26-P	687607-689610	Tc00.1047053507857.60	Non-Esmeraldo	100	2.2383
TcChr26-P	698277-699008	Tc00.1047053507857.10	Non-Esmeraldo	100	2.38369
TcChr26-P	703489-705093	Tc00.1047053509877.80	Non-Esmeraldo	100	2.52057
TcChr26-P	705361-706098	Tc00.1047053509877.70	Non-Esmeraldo	98.51	1.49787
TcChr26-P	708864-710048	Tc00.1047053509877.40	Non-Esmeraldo	100	2.06099
TcChr26-P	710767-712449	Tc00.1047053509877.30	Non-Esmeraldo	100	2.84255
TcChr26-P	712890-714131	Tc00.1047053509877.20	Non-Esmeraldo	100	2.61348
TcChr26-P	716560-717963	Tc00.1047053509875.250	Non-Esmeraldo	100	2.4695
TcChr26-P	718321-719649	Tc00.1047053509875.240	Non-Esmeraldo	100	2.32411
TcChr27-P	79981-81267	Tc00.1047053506297.310	Non-Esmeraldo	100	2.14894
TcChr27-P	81657-83699	Tc00.1047053506297.300	Non-Esmeraldo	96.97	1.80567
TcChr27-P	92589-94034	Tc00.1047053506297.260	Non-Esmeraldo	100	2.61986
TcChr27-P	99140-100585	Tc00.1047053506297.240	Non-Esmeraldo	100	2.19504
TcChr27-P	104948-105754	Tc00.1047053506297.220	Non-Esmeraldo	100	2.08936
TcChr27-P	109936-111666	Tc00.1047053506297.200	Non-Esmeraldo	98.09	2.51135
TcChr27-P	123123-124520	Tc00.1047053506297.130	Non-Esmeraldo	100	2.0078
TcChr27-P	137345-138280	Tc00.1047053506297.60	Non-Esmeraldo	100	2.43404
TcChr27-P	177361-178131	Tc00.1047053507765.80	Non-Esmeraldo	100	2.04397
TcChr27-P	181556-182800	Tc00.1047053507765.40	Non-Esmeraldo	100	1.52128
TcChr27-P	243908-245758	Tc00.1047053508799.170	Non-Esmeraldo	100	2.34752
TcChr27-P	251914-254874	Tc00.1047053508799.140	Non-Esmeraldo	93.62	1.68227
TcChr27-P	255439-257322	Tc00.1047053508799.130	Non-Esmeraldo	96.82	1.5156
TcChr27-P	258144-259652	Tc00.1047053508799.120	Non-Esmeraldo	100	1.80496
TcChr27-P	260004-261245	Tc00.1047053508799.110	Non-Esmeraldo	99.92	1.83475
TcChr27-P	262466-263647	Tc00.1047053508799.100	Non-Esmeraldo	100	1.56879
TcChr27-P	264413-267598	Tc00.1047053508799.80	Non-Esmeraldo	100	2.38582
TcChr27-P	268997-271081	Tc00.1047053508799.70	Non-Esmeraldo	99.04	2.17021
TcChr27-P	271519-273270	Tc00.1047053508799.60	Non-Esmeraldo	100	2.56809
TcChr27-P	278213-280276	Tc00.1047053508799.30	Non-Esmeraldo	100	2.65461
TcChr27-P	302144-302902	Tc00.1047053511167.90	Non-Esmeraldo	100	2.33688
TcChr27-P	320781-321428	Tc00.1047053511167.40	Non-Esmeraldo	100	1.9922
TcChr27-P	323785-325428	Tc00.1047053511167.20	Non-Esmeraldo	100	2.49574
TcChr27-P	354141-355043	Tc00.1047053511163.40	Non-Esmeraldo	100	2.4922
TcChr27-P	355509-356369	Tc00.1047053511163.30	Non-Esmeraldo	100	2.47872
TcChr27-P	357904-359115	Tc00.1047053511163.20	Non-Esmeraldo	100	2.41418
TcChr27-P	381271-382182	Tc00.1047053506905.30	Non-Esmeraldo	100	3.27943
TcChr27-P	382712-383644	Tc00.1047053506905.20	Non-Esmeraldo	100	1.72482
TcChr27-P	390447-393296	Tc00.1047053511159.14	Non-Esmeraldo	100	2.62979
TcChr27-P	413841-418283	Tc00.1047053511153.120	Non-Esmeraldo	100	2.34539
TcChr27-P	419936-421453	Tc00.1047053511153.110	Non-Esmeraldo	100	1.99716
TcChr27-P	421778-423028	Tc00.1047053511153.100	Non-Esmeraldo	85.53	1.5617
TcChr27-P	423354-424595	Tc00.1047053511153.90	Non-Esmeraldo	99.28	2.07163
TcChr27-P	425197-425829	Tc00.1047053511153.84	Non-Esmeraldo	96.21	0.958865
TcChr27-P	431975-432877	Tc00.1047053511153.60	Non-Esmeraldo	100	1.31135
TcChr27-P	433802-434779	Tc00.1047053511153.50	Non-Esmeraldo	92.13	1.54965
TcChr27-P	451676-452563	Tc00.1047053511151.80	Non-Esmeraldo	100	2.83404
TcChr27-P	460832-461926	Tc00.1047053511151.50	Non-Esmeraldo	96.07	1.53475
TcChr27-P	486670-487554	Tc00.1047053508177.100	Non-Esmeraldo	91.86	1.04043
TcChr27-P	501189-502988	Tc00.1047053508177.40	Non-Esmeraldo	100	2.93475
TcChr27-P	504507-506675	Tc00.1047053508177.30	Non-Esmeraldo	100	2.71986
TcChr27-P	508175-510067	Tc00.1047053508177.10	Non-Esmeraldo	100	3.16312
TcChr27-P	512264-513229	Tc00.1047053503559.109	Non-Esmeraldo	100	1.65319
TcChr27-P	514071-516245	Tc00.1047053503559.100	Non-Esmeraldo	100	2.87234
TcChr27-P	566486-567730	Tc00.1047053508175.350	Non-Esmeraldo	88.35	1.73546
TcChr27-P	568112-570391	Tc00.1047053508175.340	Non-Esmeraldo	95.7	1.61844
TcChr27-P	575933-577789	Tc00.1047053508175.290	Non-Esmeraldo	100	3.01348
TcChr27-P	583990-586401	Tc00.1047053508175.260	Non-Esmeraldo	100	2.50284
TcChr27-P	592578-594284	Tc00.1047053508175.220	Non-Esmeraldo	100	1.91135
TcChr27-P	594868-596094	Tc00.1047053508175.210	Non-Esmeraldo	100	1.41348
TcChr27-P	600000-600737	Tc00.1047053508175.189	Non-Esmeraldo	100	1.1383
TcChr27-P	602036-603424	Tc00.1047053508175.180	Non-Esmeraldo	96.54	1.30355
TcChr27-P	604136-608506	Tc00.1047053508175.170	Non-Esmeraldo	98.22	1.55461
TcChr27-P	608784-609635	Tc00.1047053508175.160	Non-Esmeraldo	100	2.13972
TcChr27-P	620298-623060	Tc00.1047053508175.110	Non-Esmeraldo	100	1.81986
TcChr27-P	628310-633511	Tc00.1047053508175.80	Non-Esmeraldo	96.79	1.50355
TcChr27-P	634189-636897	Tc00.1047053508175.70	Non-Esmeraldo	100	3.0617
TcChr27-P	646663-652779	Tc00.1047053508175.20	Non-Esmeraldo	100	2.07092
TcChr27-P	720856-722115	Tc00.1047053510303.310	Non-Esmeraldo	100	2.14113
TcChr27-P	758810-761980	Tc00.1047053510303.160	Non-Esmeraldo	100	1.97943
TcChr27-P	767928-769862	Tc00.1047053510303.100	Non-Esmeraldo	100	2.25745
TcChr27-P	770281-770934	Tc00.1047053510303.90	Non-Esmeraldo	100	0.832624
TcChr27-P	771613-773430	Tc00.1047053510303.80	Non-Esmeraldo	100	2.45957
TcChr27-P	773669-775630	Tc00.1047053510303.70	Non-Esmeraldo	95.01	1.82199
TcChr27-P	776415-777368	Tc00.1047053510303.60	Non-Esmeraldo	100	2.45674
TcChr27-P	777759-778583	Tc00.1047053510303.50	Non-Esmeraldo	100	2.60213
TcChr27-P	782104-783951	Tc00.1047053510303.30	Non-Esmeraldo	100	1.80638
TcChr28-P	49198-50205	Tc00.1047053503617.31	Non-Esmeraldo	100	1.57589
TcChr28-P	58133-59125	Tc00.1047053503617.10	Non-Esmeraldo	100	2.51277
TcChr28-P	60874-61863	Tc00.1047053510393.10	Non-Esmeraldo	99.7	0.930496
TcChr28-P	68364-71015	Tc00.1047053506793.80	Non-Esmeraldo	92.95	1.56099
TcChr28-P	82472-85468	Tc00.1047053506793.30	Non-Esmeraldo	95.33	1.18014
TcChr28-P	93185-94126	Tc00.1047053506791.70	Non-Esmeraldo	94.59	1.7539
TcChr28-P	129476-130354	Tc00.1047053504175.20	Non-Esmeraldo	100	1.71702
TcChr28-P	148821-149846	Tc00.1047053506789.330	Non-Esmeraldo	99.71	1.25887
TcChr28-P	156577-157500	Tc00.1047053506789.280	Non-Esmeraldo	100	1.98652
TcChr28-P	165840-166562	Tc00.1047053506789.240	Non-Esmeraldo	100	1.63617
TcChr28-P	167289-172664	Tc00.1047053506789.230	Non-Esmeraldo	98.81	1.8773
TcChr28-P	176339-178348	Tc00.1047053506789.210	Non-Esmeraldo	97.36	1.58511
TcChr28-P	184048-186009	Tc00.1047053506789.180	Non-Esmeraldo	84.81	0.991489
TcChr28-P	187151-188578	Tc00.1047053506789.170	Non-Esmeraldo	100	1.84184
TcChr28-P	189259-191028	Tc00.1047053506789.160	Non-Esmeraldo	97.51	1.4617
TcChr28-P	195071-197386	Tc00.1047053506789.140	Non-Esmeraldo	100	2.40638
TcChr28-P	636423-637631	Tc00.1047053510629.420	Non-Esmeraldo	100	1.9695
TcChr28-P	645507-646964	Tc00.1047053510629.450	Non-Esmeraldo	100	2.58227
TcChr28-P	651319-652389	Tc00.1047053508397.10	Non-Esmeraldo	99.72	2.31277
TcChr28-P	652990-654552	Tc00.1047053508397.20	Non-Esmeraldo	99.3	1.91489
TcChr28-P	654889-656106	Tc00.1047053508397.30	Non-Esmeraldo	99.1	2.47801
TcChr28-P	668597-670051	Tc00.1047053508399.10	Non-Esmeraldo	100	2.17801
TcChr29-P	437844-439610	Tc00.1047053503723.70	Non-Esmeraldo	93.77	1.1773
TcChr29-P	462356-463744	Tc00.1047053506991.10	Non-Esmeraldo	100	1.79149
TcChr29-P	473129-475039	Tc00.1047053508881.110	Non-Esmeraldo	94.92	1.53972
TcChr29-P	488388-489104	Tc00.1047053508881.54	Non-Esmeraldo	100	2.40709
TcChr29-P	491019-492026	Tc00.1047053508881.50	Non-Esmeraldo	100	1.97163
TcChr29-P	496423-497841	Tc00.1047053508881.30	Non-Esmeraldo	100	1.4078
TcChr29-P	502266-504599	Tc00.1047053508881.10	Non-Esmeraldo	98.07	1.44043
TcChr29-P	573232-575316	Tc00.1047053503721.20	Non-Esmeraldo	96.93	1.50709
TcChr29-P	586216-588213	Tc00.1047053508879.190	Non-Esmeraldo	100	1.85674
TcChr29-P	645848-647332	Tc00.1047053503463.20	Non-Esmeraldo	100	2.41206
TcChr29-P	652993-654600	Tc00.1047053503843.10	Non-Esmeraldo	97.01	2.29291
TcChr29-P	664773-666950	Tc00.1047053507513.20	Non-Esmeraldo	100	1.93262
TcChr29-P	668436-669410	Tc00.1047053507513.40	Non-Esmeraldo	100	1.61915
TcChr29-P	687160-688206	Tc00.1047053503625.10	Non-Esmeraldo	100	1.98227
TcChr29-P	709077-710345	Tc00.1047053507515.80	Non-Esmeraldo	100	2.4617
TcChr29-P	710991-713516	Tc00.1047053507515.90	Non-Esmeraldo	100	1.76738
TcChr29-P	719878-722358	Tc00.1047053507515.110	Non-Esmeraldo	91.5	1.25957
TcChr29-P	722970-725243	Tc00.1047053507515.120	Non-Esmeraldo	96.44	1.72624
TcChr29-P	732652-733416	Tc00.1047053472777.20	Non-Esmeraldo	83.92	1.68652
TcChr29-P	738260-742228	Tc00.1047053509505.20	Non-Esmeraldo	100	1.83617
TcChr29-P	743531-744604	Tc00.1047053509505.40	Non-Esmeraldo	100	1.67801
TcChr29-P	748071-749189	Tc00.1047053509505.80	Non-Esmeraldo	100	2.63759
TcChr29-P	751202-753067	Tc00.1047053503919.10	Non-Esmeraldo	95.39	1.61348
TcChr29-P	755790-757505	Tc00.1047053503919.40	Non-Esmeraldo	100	2.14397
TcChr29-P	769544-770941	Tc00.1047053507517.20	Non-Esmeraldo	100	1.59645
TcChr29-P	771614-772594	Tc00.1047053507517.30	Non-Esmeraldo	100	1.52908
TcChr29-P	772853-775708	Tc00.1047053507517.40	Non-Esmeraldo	99.65	1.15887
TcChr29-P	782014-782847	Tc00.1047053507517.90	Non-Esmeraldo	100	2.14681
TcChr29-P	783160-785127	Tc00.1047053507517.100	Non-Esmeraldo	100	1.53191
TcChr29-P	786220-787500	Tc00.1047053507517.110	Non-Esmeraldo	100	2.00071
TcChr29-P	788793-790253	Tc00.1047053507517.130	Non-Esmeraldo	100	2.40142
TcChr29-P	807882-809990	Tc00.1047053509509.30	Non-Esmeraldo	96.02	2.33475
TcChr29-P	810413-811291	Tc00.1047053509509.40	Non-Esmeraldo	100	2.30922
TcChr29-P	812563-814278	Tc00.1047053509509.60	Non-Esmeraldo	100	2.70426
TcChr29-P	816983-819961	Tc00.1047053507519.20	Non-Esmeraldo	98.99	1.9
TcChr29-P	828562-829779	Tc00.1047053507519.80	Non-Esmeraldo	100	2.52411
TcChr29-P	829995-830837	Tc00.1047053507519.90	Non-Esmeraldo	100	1.62057
TcChr29-P	835395-837131	Tc00.1047053507519.130	Non-Esmeraldo	100	1.92979
TcChr29-P	837328-838035	Tc00.1047053507519.140	Non-Esmeraldo	100	2.23688
TcChr29-P	840501-841205	Tc00.1047053507519.154	Non-Esmeraldo	100	2.02128
TcChr30-P	43747-45003	Tc00.1047053508577.100	Non-Esmeraldo	100	3.23262
TcChr30-P	47973-49622	Tc00.1047053508577.130	Non-Esmeraldo	100	1.72057
TcChr30-P	51917-52657	Tc00.1047053508577.160	Non-Esmeraldo	100	2.69645
TcChr30-P	54102-55457	Tc00.1047053508579.10	Non-Esmeraldo	100	2.06028
TcChr30-P	56314-57834	Tc00.1047053508579.30	Non-Esmeraldo	92.7	1.90284
TcChr30-P	77732-78505	Tc00.1047053509471.40	Non-Esmeraldo	100	1.72908
TcChr30-P	78805-79461	Tc00.1047053509471.30	Non-Esmeraldo	100	1.55106
TcChr30-P	79969-82497	Tc00.1047053509471.20	Non-Esmeraldo	99.88	2.17943
TcChr30-P	89834-90871	Tc00.1047053505939.80	Non-Esmeraldo	91.62	1.46879
TcChr30-P	91319-93325	Tc00.1047053505939.70	Non-Esmeraldo	100	1.3156
TcChr30-P	94672-95643	Tc00.1047053505939.60	Non-Esmeraldo	98.46	0.962411
TcChr30-P	163217-164482	Tc00.1047053508819.40	Non-Esmeraldo	100	2.77021
TcChr30-P	166752-168170	Tc00.1047053508819.20	Non-Esmeraldo	100	1.20426
TcChr30-P	199809-200924	Tc00.1047053508817.50	Non-Esmeraldo	100	3.40142
TcChr30-P	202396-203229	Tc00.1047053508817.40	Non-Esmeraldo	100	2.32624
TcChr30-P	318178-319410	Tc00.1047053506585.80	Non-Esmeraldo	100	1.26667
TcChr30-P	330131-331066	Tc00.1047053510131.40	Non-Esmeraldo	100	2.12837
TcChr30-P	331653-332282	Tc00.1047053510131.44	Non-Esmeraldo	100	1.56667
TcChr30-P	366225-367070	Tc00.1047053506587.70	Non-Esmeraldo	100	2.66241
TcChr30-P	381127-382599	Tc00.1047053510903.60	Non-Esmeraldo	71.76	0.763121
TcChr30-P	383033-384391	Tc00.1047053510903.50	Non-Esmeraldo	100	1.29291
TcChr30-P	384958-385998	Tc00.1047053510903.40	Non-Esmeraldo	100	2.63688
TcChr30-P	389601-390266	Tc00.1047053510903.20	Non-Esmeraldo	100	0.846099
TcChr30-P	460345-461655	Tc00.1047053510899.50	Non-Esmeraldo	100	1.87872
TcChr30-P	463708-464826	Tc00.1047053510899.30	Non-Esmeraldo	100	2.02837
TcChr30-P	472613-475063	Tc00.1047053508601.130	Non-Esmeraldo	89.51	1.76312
TcChr30-P	482114-484222	Tc00.1047053508601.100	Non-Esmeraldo	99.53	2.31844
TcChr30-P	485283-486938	Tc00.1047053508601.90	Non-Esmeraldo	100	2.05887
TcChr30-P	487563-489002	Tc00.1047053508601.70	Non-Esmeraldo	100	1.80496
TcChr30-P	489192-490916	Tc00.1047053508601.60	Non-Esmeraldo	100	2.1617
TcChr30-P	492602-493219	Tc00.1047053508601.40	Non-Esmeraldo	100	2.32695
TcChr30-P	494537-495691	Tc00.1047053508601.20	Non-Esmeraldo	100	2.64965
TcChr30-P	550601-551515	Tc00.1047053511017.40	Non-Esmeraldo	88.74	1.1
TcChr30-P	551803-552459	Tc00.1047053511017.50	Non-Esmeraldo	100	1.39645
TcChr30-P	567727-568950	Tc00.1047053508699.40	Non-Esmeraldo	100	2.30993
TcChr30-P	573589-574341	Tc00.1047053508699.70	Non-Esmeraldo	95.88	1.82908
TcChr30-P	574863-575588	Tc00.1047053508699.80	Non-Esmeraldo	100	1.88298
TcChr30-P	609515-610693	Tc00.1047053503935.20	Non-Esmeraldo	100	1.64894
TcChr30-P	612682-614172	Tc00.1047053511209.10	Non-Esmeraldo	100	2.64752
TcChr30-P	621953-622807	Tc00.1047053511209.60	Non-Esmeraldo	100	2.71135
TcChr30-P	693674-695224	Tc00.1047053510439.30	Non-Esmeraldo	100	2.21986
TcChr30-P	702282-703622	Tc00.1047053510437.60	Non-Esmeraldo	100	1.30142
TcChr30-P	704107-705600	Tc00.1047053510437.50	Non-Esmeraldo	100	1.7156
TcChr30-P	708150-709148	Tc00.1047053510437.40	Non-Esmeraldo	100	1.54113
TcChr30-P	742066-742575	Tc00.1047053511671.110	Non-Esmeraldo	100	0.697872
TcChr31-P	160670-161884	Tc00.1047053507897.20	Non-Esmeraldo	100	4.98014
TcChr31-P	194140-194904	Tc00.1047053507895.80	Non-Esmeraldo	100	3.67092
TcChr31-P	195201-196733	Tc00.1047053507895.69	Non-Esmeraldo	100	4.48014
TcChr31-P	292542-294197	Tc00.1047053508933.10	Non-Esmeraldo	100	4.31986
TcChr31-P	398930-399589	Tc00.1047053504259.10	Non-Esmeraldo	100	1.96738
TcChr32-P	101811-102500	Tc00.1047053509033.40	Non-Esmeraldo	100	3.21064
TcChr32-P	103769-106102	Tc00.1047053509033.50	Non-Esmeraldo	100	2.73262
TcChr32-P	106366-107208	Tc00.1047053509033.60	Non-Esmeraldo	95.85	2.72908
TcChr32-P	107422-108267	Tc00.1047053509033.70	Non-Esmeraldo	100	2.76383
TcChr32-P	110274-114875	Tc00.1047053509033.100	Non-Esmeraldo	100	2.7695
TcChr32-P	116885-118726	Tc00.1047053503815.10	Non-Esmeraldo	100	2.24468
TcChr32-P	119138-121096	Tc00.1047053503815.20	Non-Esmeraldo	100	2.31348
TcChr32-P	125170-126225	Tc00.1047053507017.20	Non-Esmeraldo	100	1.97376
TcChr32-P	126441-128138	Tc00.1047053507017.30	Non-Esmeraldo	100	1.86738
TcChr32-P	129098-130006	Tc00.1047053507017.40	Non-Esmeraldo	100	2.94965
TcChr32-P	132077-133795	Tc00.1047053507017.60	Non-Esmeraldo	97.27	1.38156
TcChr32-P	134854-135888	Tc00.1047053507017.70	Non-Esmeraldo	100	2.73972
TcChr32-P	137183-138061	Tc00.1047053507017.90	Non-Esmeraldo	100	2.61064
TcChr32-P	138330-139388	Tc00.1047053507017.100	Non-Esmeraldo	100	2.01206
TcChr32-P	140809-142488	Tc00.1047053507017.110	Non-Esmeraldo	100	3.24113
TcChr32-P	148011-149627	Tc00.1047053507017.140	Non-Esmeraldo	100	2.45957
TcChr32-P	150029-151015	Tc00.1047053507017.150	Non-Esmeraldo	100	2.12128
TcChr32-P	151366-151956	Tc00.1047053507017.159	Non-Esmeraldo	100	2.61915
TcChr32-P	200519-201364	Tc00.1047053509037.30	Non-Esmeraldo	100	2.36809
TcChr32-P	286316-286912	Tc00.1047053509047.40	Non-Esmeraldo	100	2.38085
TcChr32-P	288859-292140	Tc00.1047053509047.60	Non-Esmeraldo	100	2.34043
TcChr32-P	325437-327581	Tc00.1047053509053.20	Non-Esmeraldo	100	2.86454
TcChr32-P	327745-329463	Tc00.1047053509053.30	Non-Esmeraldo	100	2.21844
TcChr32-P	329980-332031	Tc00.1047053509053.40	Non-Esmeraldo	100	2.17234
TcChr32-P	340019-341548	Tc00.1047053509053.100	Non-Esmeraldo	100	2.14184
TcChr32-P	342024-345062	Tc00.1047053509053.110	Non-Esmeraldo	100	2.14965
TcChr32-P	345806-347290	Tc00.1047053509053.120	Non-Esmeraldo	99.93	2.19504
TcChr32-P	349106-349825	Tc00.1047053509053.140	Non-Esmeraldo	100	2.45319
TcChr32-P	350361-351149	Tc00.1047053509053.150	Non-Esmeraldo	100	1.75816
TcChr32-P	352843-353787	Tc00.1047053509053.170	Non-Esmeraldo	100	2.14539
TcChr32-P	358139-359056	Tc00.1047053509055.20	Non-Esmeraldo	100	1.65674
TcChr32-P	361295-363142	Tc00.1047053509055.40	Non-Esmeraldo	96	1.95106
TcChr32-P	368623-370224	Tc00.1047053509057.20	Non-Esmeraldo	100	1.09716
TcChr32-P	371779-374070	Tc00.1047053511499.10	Non-Esmeraldo	98.08	1.77589
TcChr32-P	393603-394727	Tc00.1047053509059.30	Non-Esmeraldo	100	2.40638
TcChr32-P	401146-402048	Tc00.1047053509059.50	Non-Esmeraldo	100	1.37305
TcChr32-P	403615-407952	Tc00.1047053509059.70	Non-Esmeraldo	99.65	1.53688
TcChr32-P	426648-427436	Tc00.1047053511501.40	Non-Esmeraldo	97.85	0.916312
TcChr32-P	427789-429162	Tc00.1047053511501.50	Non-Esmeraldo	100	2.34468
TcChr32-P	436181-437521	Tc00.1047053507021.30	Non-Esmeraldo	100	1.68723
TcChr32-P	440354-443593	Tc00.1047053507021.50	Non-Esmeraldo	100	1.96241
TcChr32-P	448365-449501	Tc00.1047053507021.80	Non-Esmeraldo	100	2.49078
TcChr32-P	452309-453871	Tc00.1047053507021.100	Non-Esmeraldo	100	2.29433
TcChr32-P	454286-455095	Tc00.1047053507021.110	Non-Esmeraldo	100	1.61702
TcChr32-P	463205-464494	Tc00.1047053507023.30	Non-Esmeraldo	97.05	2.44043
TcChr32-P	469217-471040	Tc00.1047053507023.60	Non-Esmeraldo	97.86	1.62766
TcChr32-P	474067-476520	Tc00.1047053507023.90	Non-Esmeraldo	100	2.4078
TcChr32-P	478735-479424	Tc00.1047053507023.110	Non-Esmeraldo	100	2.2539
TcChr32-P	489300-494177	Tc00.1047053507023.160	Non-Esmeraldo	100	1.94255
TcChr32-P	494919-496298	Tc00.1047053507023.170	Non-Esmeraldo	92.32	1.76738
TcChr32-P	496943-498262	Tc00.1047053507023.180	Non-Esmeraldo	100	2.09007
TcChr32-P	498730-499638	Tc00.1047053507023.190	Non-Esmeraldo	100	1.81773
TcChr32-P	500600-502018	Tc00.1047053507023.200	Non-Esmeraldo	100	2.3227
TcChr32-P	532689-534113	Tc00.1047053511505.10	Non-Esmeraldo	100	1.6539
TcChr32-P	549139-550557	Tc00.1047053511507.50	Non-Esmeraldo	95	1.27518
TcChr32-P	552771-555863	Tc00.1047053511507.70	Non-Esmeraldo	99.35	1.96241
TcChr32-P	556374-557096	Tc00.1047053511507.80	Non-Esmeraldo	99.86	1.37943
TcChr32-P	557429-558376	Tc00.1047053511507.90	Non-Esmeraldo	100	0.870922
TcChr32-P	558693-559319	Tc00.1047053511507.100	Non-Esmeraldo	100	1.20638
TcChr32-P	559677-561296	Tc00.1047053511507.110	Non-Esmeraldo	99.44	1.82766
TcChr32-P	631091-631933	Tc00.1047053511511.40	Non-Esmeraldo	100	2.66879
TcChr32-P	632693-633793	Tc00.1047053511511.50	Non-Esmeraldo	100	1.38511
TcChr32-P	643516-645411	Tc00.1047053511511.80	Non-Esmeraldo	100	2.44965
TcChr32-P	645622-648375	Tc00.1047053511511.90	Non-Esmeraldo	100	2.14965
TcChr32-P	652278-653600	Tc00.1047053511511.120	Non-Esmeraldo	100	2.49007
TcChr32-P	653972-654964	Tc00.1047053511511.130	Non-Esmeraldo	100	2.06028
TcChr32-P	658880-660517	Tc00.1047053511511.150	Non-Esmeraldo	100	2.57447
TcChr32-P	678104-678844	Tc00.1047053507027.50	Non-Esmeraldo	100	2.11489
TcChr32-P	679184-680428	Tc00.1047053507027.59	Non-Esmeraldo	100	1.63404
TcChr32-P	680717-681442	Tc00.1047053507027.70	Non-Esmeraldo	100	1.11631
TcChr32-P	684894-686834	Tc00.1047053507029.10	Non-Esmeraldo	100	2.28865
TcChr32-P	687344-688279	Tc00.1047053507029.20	Non-Esmeraldo	100	1.81206
TcChr32-P	690974-691369	Tc00.1047053507029.41	Non-Esmeraldo	27.78	0.0382979
TcChr32-P	692155-693120	Tc00.1047053507029.50	Non-Esmeraldo	100	3.07234
TcChr32-P	704669-707200	Tc00.1047053511517.20	Non-Esmeraldo	100	1.9156
TcChr32-P	713039-714193	Tc00.1047053511517.50	Non-Esmeraldo	100	2.4922
TcChr32-P	718600-719643	Tc00.1047053511517.80	Non-Esmeraldo	100	2.41702
TcChr32-P	720571-722289	Tc00.1047053511517.90	Non-Esmeraldo	94.94	2.04752
TcChr32-P	723120-723569	Tc00.1047053511517.99	Non-Esmeraldo	99.78	1.96241
TcChr32-P	723912-725183	Tc00.1047053511517.110	Non-Esmeraldo	100	2.19716
TcChr32-P	731660-732469	Tc00.1047053511517.153	Non-Esmeraldo	100	2.10709
TcChr32-P	755199-756011	Tc00.1047053511521.40	Non-Esmeraldo	78.97	1.00638
TcChr32-P	757664-758419	Tc00.1047053509063.10	Non-Esmeraldo	100	2.06312
TcChr32-P	758725-759342	Tc00.1047053509063.20	Non-Esmeraldo	100	2.8078
TcChr32-P	771674-772915	Tc00.1047053511523.50	Non-Esmeraldo	97.58	1.61418
TcChr32-P	773358-774533	Tc00.1047053511523.60	Non-Esmeraldo	100	2.49858
TcChr32-P	775944-777590	Tc00.1047053511523.80	Non-Esmeraldo	100	2.90426
TcChr32-P	777924-779246	Tc00.1047053511523.90	Non-Esmeraldo	100	2.4766
TcChr32-P	789835-790509	Tc00.1047053509065.50	Non-Esmeraldo	100	2.39929
TcChr32-P	802885-803763	Tc00.1047053509065.130	Non-Esmeraldo	100	2.54752
TcChr32-P	806548-808056	Tc00.1047053509065.160	Non-Esmeraldo	100	2.53121
TcChr33-P	53411-56020	Tc00.1047053510155.210	Non-Esmeraldo	100	2.53191
TcChr33-P	68548-70101	Tc00.1047053510155.150	Non-Esmeraldo	100	2.39433
TcChr33-P	76155-80003	Tc00.1047053510155.130	Non-Esmeraldo	99.9	1.88936
TcChr33-P	80403-81842	Tc00.1047053510155.120	Non-Esmeraldo	100	2.43333
TcChr33-P	93636-96785	Tc00.1047053510155.90	Non-Esmeraldo	100	2.21348
TcChr33-P	99490-102141	Tc00.1047053510155.70	Non-Esmeraldo	100	1.40142
TcChr33-P	106350-107792	Tc00.1047053510155.40	Non-Esmeraldo	100	1.59929
TcChr33-P	108121-112398	Tc00.1047053510155.30	Non-Esmeraldo	100	1.86809
TcChr33-P	112879-114267	Tc00.1047053510155.20	Non-Esmeraldo	100	2.76241
TcChr33-P	120001-121638	Tc00.1047053510153.10	Non-Esmeraldo	100	1.53901
TcChr33-P	152001-153668	Tc00.1047053506593.40	Non-Esmeraldo	100	1.72979
TcChr33-P	157435-159531	Tc00.1047053504231.30	Non-Esmeraldo	100	1.97234
TcChr33-P	160337-162502	Tc00.1047053504231.20	Non-Esmeraldo	100	2.75319
TcChr33-P	170579-172468	Tc00.1047053509337.10	Non-Esmeraldo	100	2.45177
TcChr33-P	178538-179689	Tc00.1047053504797.10	Non-Esmeraldo	100	1.59787
TcChr33-P	183066-184412	Tc00.1047053504797.30	Non-Esmeraldo	99.33	2.41844
TcChr33-P	193792-196806	Tc00.1047053504797.80	Non-Esmeraldo	95.26	1.4922
TcChr33-P	198271-199197	Tc00.1047053504797.100	Non-Esmeraldo	100	1.9844
TcChr33-P	199581-202028	Tc00.1047053504797.110	Non-Esmeraldo	100	2.53617
TcChr33-P	202533-203369	Tc00.1047053504797.120	Non-Esmeraldo	100	2.80922
TcChr33-P	508937-509860	Tc00.1047053508501.240	Non-Esmeraldo	100	2.08014
TcChr33-P	511730-512443	Tc00.1047053508501.260	Non-Esmeraldo	100	1.99291
TcChr33-P	517290-519326	Tc00.1047053508501.290	Non-Esmeraldo	100	2.63475
TcChr33-P	520019-521626	Tc00.1047053508501.300	Non-Esmeraldo	100	2.20355
TcChr33-P	548786-550534	Tc00.1047053508503.40	Non-Esmeraldo	96.28	1.71844
TcChr33-P	551161-554190	Tc00.1047053508503.60	Non-Esmeraldo	100	2.9227
TcChr33-P	556040-557329	Tc00.1047053508503.70	Non-Esmeraldo	100	1.52837
TcChr33-P	558253-559374	Tc00.1047053508503.90	Non-Esmeraldo	78.25	0.52695
TcChr33-P	586376-586846	Tc00.1047053506145.30	Non-Esmeraldo	93.21	0.479433
TcChr33-P	602697-603824	Tc00.1047053507615.110	Non-Esmeraldo	100	1.89858
TcChr33-P	604481-606259	Tc00.1047053507615.100	Non-Esmeraldo	100	2.16028
TcChr33-P	615507-617531	Tc00.1047053507615.80	Non-Esmeraldo	100	2.83191
TcChr33-P	618558-619274	Tc00.1047053507615.76	Non-Esmeraldo	100	2.3078
TcChr33-P	624605-625561	Tc00.1047053507615.70	Non-Esmeraldo	100	3.06738
TcChr33-P	668335-670521	Tc00.1047053505193.80	Non-Esmeraldo	100	1.39787
TcChr33-P	674129-676597	Tc00.1047053505193.60	Non-Esmeraldo	100	2.50709
TcChr33-P	729407-730804	Tc00.1047053508119.110	Non-Esmeraldo	100	1.66596
TcChr33-P	830982-831812	Tc00.1047053510039.40	Non-Esmeraldo	100	2.08794
TcChr33-P	832188-833411	Tc00.1047053510039.50	Non-Esmeraldo	100	1.75532
TcChr33-P	838696-839421	Tc00.1047053510039.70	Non-Esmeraldo	100	2.20567
TcChr33-P	840201-841925	Tc00.1047053510039.80	Non-Esmeraldo	99.48	2.0156
TcChr33-P	845918-846418	Tc00.1047053510041.20	Non-Esmeraldo	19.36	0.0340426
TcChr34-P	93821-94669	Tc00.1047053510691.10	Non-Esmeraldo	100	1.97234
TcChr34-P	96890-97894	Tc00.1047053510689.80	Non-Esmeraldo	100	1.07943
TcChr34-P	99022-100233	Tc00.1047053510689.60	Non-Esmeraldo	99.5	1.44255
TcChr34-P	252110-253228	Tc00.1047053508257.50	Non-Esmeraldo	100	1.81489
TcChr34-P	260327-261142	Tc00.1047053503929.60	Non-Esmeraldo	100	1.56099
TcChr34-P	262616-264064	Tc00.1047053503929.40	Non-Esmeraldo	96.41	1.45248
TcChr34-P	267680-268288	Tc00.1047053503929.20	Non-Esmeraldo	100	3.07305
TcChr34-P	268988-270820	Tc00.1047053503929.10	Non-Esmeraldo	100	2.53191
TcChr34-P	301210-302232	Tc00.1047053508693.180	Non-Esmeraldo	100	2.49858
TcChr34-P	302525-303538	Tc00.1047053508693.170	Non-Esmeraldo	100	1.3234
TcChr34-P	303770-304384	Tc00.1047053508693.160	Non-Esmeraldo	100	2.87092
TcChr34-P	328703-331444	Tc00.1047053508693.90	Non-Esmeraldo	100	2.51206
TcChr34-P	331761-332699	Tc00.1047053508693.84	Non-Esmeraldo	100	2.65957
TcChr34-P	333129-334508	Tc00.1047053508693.80	Non-Esmeraldo	100	2.94397
TcChr34-P	466942-468825	Tc00.1047053504013.50	Non-Esmeraldo	100	2.21348
TcChr34-P	473886-476159	Tc00.1047053504013.70	Non-Esmeraldo	100	2.2617
TcChr34-P	476808-478550	Tc00.1047053504013.90	Non-Esmeraldo	100	1.8
TcChr34-P	486916-488148	Tc00.1047053503923.30	Non-Esmeraldo	92.54	1.4227
TcChr34-P	501611-502432	Tc00.1047053508689.20	Non-Esmeraldo	100	2.29574
TcChr34-P	633942-635801	Tc00.1047053506559.220	Non-Esmeraldo	99.84	2.34823
TcChr34-P	636401-637537	Tc00.1047053506559.210	Non-Esmeraldo	100	2.84113
TcChr34-P	668130-668855	Tc00.1047053506559.80	Non-Esmeraldo	97.52	1.45319
TcChr34-P	689393-694255	Tc00.1047053508051.20	Non-Esmeraldo	98.81	1.79787
TcChr34-P	715395-716123	Tc00.1047053508027.50	Non-Esmeraldo	100	1.67234
TcChr34-P	722432-726097	Tc00.1047053508027.80	Non-Esmeraldo	91.03	1.2383
TcChr34-P	727042-728613	Tc00.1047053508027.90	Non-Esmeraldo	100	2.22837
TcChr34-P	733880-734575	Tc00.1047053508027.110	Non-Esmeraldo	100	1.55745
TcChr34-P	735205-737322	Tc00.1047053508027.120	Non-Esmeraldo	100	2.35816
TcChr34-P	766785-768485	Tc00.1047053510099.40	Non-Esmeraldo	100	1.4766
TcChr34-P	839377-842160	Tc00.1047053506435.30	Non-Esmeraldo	100	2.52553
TcChr34-P	854702-855322	Tc00.1047053506435.110	Non-Esmeraldo	100	1.60993
TcChr34-P	855646-859845	Tc00.1047053506435.120	Non-Esmeraldo	99.45	1.98794
TcChr34-P	868950-870296	Tc00.1047053506435.160	Non-Esmeraldo	100	2.77518
TcChr34-P	873714-875000	Tc00.1047053506435.200	Non-Esmeraldo	100	1.96454
TcChr34-P	878538-879332	Tc00.1047053506435.220	Non-Esmeraldo	100	2.10426
TcChr34-P	884893-888534	Tc00.1047053506435.270	Non-Esmeraldo	100	2.16596
TcChr34-P	889482-892115	Tc00.1047053506435.280	Non-Esmeraldo	100	2.05035
TcChr34-P	911360-913498	Tc00.1047053506435.390	Non-Esmeraldo	100	2.84184
TcChr34-P	913940-915931	Tc00.1047053506435.400	Non-Esmeraldo	100	2.38652
TcChr34-P	916896-917606	Tc00.1047053506435.410	Non-Esmeraldo	100	2.25461
TcChr34-P	921404-922690	Tc00.1047053506435.430	Non-Esmeraldo	96.97	1.93617
TcChr34-P	924534-925448	Tc00.1047053506435.450	Non-Esmeraldo	100	1.9
TcChr34-P	982324-983418	Tc00.1047053506201.10	Non-Esmeraldo	100	1.89433
TcChr34-P	988977-989429	Tc00.1047053506201.60	Non-Esmeraldo	100	1.06028
TcChr34-P	996093-996644	Tc00.1047053506201.84	Non-Esmeraldo	100	2.42908
TcChr34-P	998455-999912	Tc00.1047053506201.100	Non-Esmeraldo	100	2.65461
TcChr34-P	1003131-1004480	Tc00.1047053506201.130	Non-Esmeraldo	100	2.29078
TcChr34-P	1008592-1009290	Tc00.1047053506201.154	Non-Esmeraldo	100	2.13404
TcChr35-P	144085-145299	Tc00.1047053511031.30	Non-Esmeraldo	100	2.79716
TcChr35-P	145547-147154	Tc00.1047053511031.20	Non-Esmeraldo	100	1.98156
TcChr35-P	153050-154612	Tc00.1047053511029.10	Non-Esmeraldo	100	2.37872
TcChr35-P	156863-157489	Tc00.1047053506727.140	Non-Esmeraldo	99.52	1.35035
TcChr35-P	158440-160677	Tc00.1047053506727.120	Non-Esmeraldo	99.87	1.97801
TcChr35-P	164547-165536	Tc00.1047053506727.100	Non-Esmeraldo	100	1.06596
TcChr35-P	167481-168659	Tc00.1047053506727.80	Non-Esmeraldo	100	1.67305
TcChr35-P	188500-190245	Tc00.1047053504085.50	Non-Esmeraldo	100	1.86596
TcChr35-P	191281-193005	Tc00.1047053504085.40	Non-Esmeraldo	100	2.15532
TcChr35-P	193434-194729	Tc00.1047053504085.30	Non-Esmeraldo	100	2.40071
TcChr35-P	195045-195881	Tc00.1047053504085.20	Non-Esmeraldo	100	2.55248
TcChr35-P	205710-207899	Tc00.1047053506725.50	Non-Esmeraldo	95.8	1.54752
TcChr35-P	234873-237749	Tc00.1047053503839.30	Non-Esmeraldo	99.93	1.73121
TcChr35-P	240663-241796	Tc00.1047053511025.120	Non-Esmeraldo	100	2.34468
TcChr35-P	243212-244645	Tc00.1047053511025.110	Non-Esmeraldo	100	2.32057
TcChr35-P	247039-247752	Tc00.1047053511025.90	Non-Esmeraldo	100	1.4234
TcChr35-P	252660-254303	Tc00.1047053511025.70	Non-Esmeraldo	100	2.81915
TcChr35-P	256501-257340	Tc00.1047053511025.50	Non-Esmeraldo	100	2.78936
TcChr35-P	272177-272836	Tc00.1047053508713.20	Non-Esmeraldo	100	1.93121
TcChr35-P	283502-285430	Tc00.1047053508711.20	Non-Esmeraldo	100	1.82837
TcChr35-P	322992-324974	Tc00.1047053508707.320	Non-Esmeraldo	99.9	1.97447
TcChr35-P	363352-365487	Tc00.1047053508707.190	Non-Esmeraldo	100	2.41844
TcChr35-P	370448-372403	Tc00.1047053508707.170	Non-Esmeraldo	95.71	1.99645
TcChr35-P	374804-375811	Tc00.1047053508707.149	Non-Esmeraldo	100	1.46241
TcChr35-P	380306-382057	Tc00.1047053508707.120	Non-Esmeraldo	100	2.42624
TcChr35-P	394659-395330	Tc00.1047053508707.64	Non-Esmeraldo	100	2.0766
TcChr35-P	395774-398773	Tc00.1047053508707.60	Non-Esmeraldo	100	1.90071
TcChr35-P	414276-417059	Tc00.1047053511019.120	Non-Esmeraldo	100	2.09858
TcChr35-P	418504-418986	Tc00.1047053511019.99	Non-Esmeraldo	100	1.99362
TcChr35-P	455987-458701	Tc00.1047053506815.30	Non-Esmeraldo	100	1.97021
TcChr35-P	465714-468713	Tc00.1047053506817.20	Non-Esmeraldo	100	2.27021
TcChr35-P	475698-478514	Tc00.1047053506817.40	Non-Esmeraldo	100	2.17305
TcChr35-P	479471-480634	Tc00.1047053506817.60	Non-Esmeraldo	100	2.2844
TcChr35-P	482176-482484	Tc00.1047053506817.70	Non-Esmeraldo	100	0.399291
TcChr35-P	512613-513521	Tc00.1047053506819.30	Non-Esmeraldo	100	2.67163
TcChr35-P	514435-515325	Tc00.1047053506819.40	Non-Esmeraldo	100	2.6617
TcChr35-P	525079-526242	Tc00.1047053510435.40	Non-Esmeraldo	100	1.9773
TcChr35-P	532986-535385	Tc00.1047053508273.30	Non-Esmeraldo	92	1.31844
TcChr35-P	536787-538298	Tc00.1047053508273.40	Non-Esmeraldo	100	1.84326
TcChr35-P	539529-542513	Tc00.1047053508273.60	Non-Esmeraldo	100	1.81915
TcChr35-P	584598-585461	Tc00.1047053506821.150	Non-Esmeraldo	100	2.06525
TcChr35-P	591098-592912	Tc00.1047053506821.190	Non-Esmeraldo	100	1.24468
TcChr35-P	596277-597203	Tc00.1047053506821.210	Non-Esmeraldo	100	2.70426
TcChr35-P	610014-611387	Tc00.1047053507969.60	Non-Esmeraldo	100	2.39362
TcChr35-P	619392-620249	Tc00.1047053507969.20	Non-Esmeraldo	100	2.28085
TcChr35-P	625238-625864	Tc00.1047053510031.70	Non-Esmeraldo	100	2.64681
TcChr35-P	626854-628788	Tc00.1047053510031.60	Non-Esmeraldo	100	2.15887
TcChr35-P	628974-631130	Tc00.1047053510031.50	Non-Esmeraldo	94.02	1.94468
TcChr35-P	640973-642094	Tc00.1047053507967.20	Non-Esmeraldo	99.47	1.21206
TcChr35-P	690246-691064	Tc00.1047053506425.120	Non-Esmeraldo	100	2.25106
TcChr35-P	691246-692472	Tc00.1047053506425.130	Non-Esmeraldo	77.02	1.2922
TcChr35-P	692905-693714	Tc00.1047053506425.140	Non-Esmeraldo	100	1.64823
TcChr35-P	703564-704415	Tc00.1047053503987.20	Non-Esmeraldo	100	1.94468
TcChr35-P	704730-705890	Tc00.1047053503987.30	Non-Esmeraldo	78.81	1.29078
TcChr35-P	708090-709811	Tc00.1047053503987.50	Non-Esmeraldo	100	2.37021
TcChr35-P	728341-729300	Tc00.1047053508443.20	Non-Esmeraldo	100	1.99787
TcChr35-P	734747-736639	Tc00.1047053508443.50	Non-Esmeraldo	96.78	1.7461
TcChr35-P	762640-764100	Tc00.1047053510725.70	Non-Esmeraldo	100	1.29574
TcChr35-P	772826-774577	Tc00.1047053508445.30	Non-Esmeraldo	100	1.85035
TcChr35-P	793550-795148	Tc00.1047053504207.10	Non-Esmeraldo	96.19	1.75319
TcChr35-P	818042-819016	Tc00.1047053504217.10	Non-Esmeraldo	100	2.01418
TcChr35-P	823983-824867	Tc00.1047053427789.30	Non-Esmeraldo	100	1.93191
TcChr35-P	830078-830773	Tc00.1047053511717.30	Non-Esmeraldo	100	2.55035
TcChr35-P	851730-853100	Tc00.1047053511717.150	Non-Esmeraldo	100	2.02057
TcChr35-P	860678-862258	Tc00.1047053511717.190	Non-Esmeraldo	100	1.98369
TcChr35-P	862568-863392	Tc00.1047053511717.200	Non-Esmeraldo	100	2.17518
TcChr35-P	878188-879993	Tc00.1047053506873.10	Non-Esmeraldo	100	2.60638
TcChr35-P	899885-900358	Tc00.1047053506871.190	Non-Esmeraldo	50.21	0.077305
TcChr35-P	900792-902675	Tc00.1047053506871.180	Non-Esmeraldo	100	2.53475
TcChr35-P	903694-905463	Tc00.1047053506871.160	Non-Esmeraldo	100	1.83972
TcChr35-P	905951-907195	Tc00.1047053506871.150	Non-Esmeraldo	97.67	1.36596
TcChr35-P	918699-919481	Tc00.1047053506871.100	Non-Esmeraldo	100	2.13475
TcChr35-P	921934-923220	Tc00.1047053506871.90	Non-Esmeraldo	100	2.07021
TcChr35-P	931305-932621	Tc00.1047053506871.50	Non-Esmeraldo	100	1.44397
TcChr35-P	932930-935434	Tc00.1047053506871.40	Non-Esmeraldo	100	1.40426
TcChr35-P	936013-936936	Tc00.1047053506871.30	Non-Esmeraldo	100	2.33759
TcChr35-P	1084688-1085368	Tc00.1047053509161.20	Non-Esmeraldo	100	1.87589
TcChr36-P	28750-29601	Tc00.1047053510647.10	Non-Esmeraldo	100	2.90284
TcChr36-P	81635-83272	Tc00.1047053508409.170	Non-Esmeraldo	99.63	2.08936
TcChr36-P	89471-90283	Tc00.1047053508409.220	Non-Esmeraldo	100	1.72411
TcChr36-P	90860-92104	Tc00.1047053508409.230	Non-Esmeraldo	100	2.15035
TcChr36-P	97896-100652	Tc00.1047053508409.260	Non-Esmeraldo	100	2.32057
TcChr36-P	100999-101784	Tc00.1047053508409.270	Non-Esmeraldo	100	2.67801
TcChr36-P	135549-136733	Tc00.1047053508411.60	Non-Esmeraldo	100	2.27163
TcChr36-P	149639-155239	Tc00.1047053506989.30	Non-Esmeraldo	99.95	2.02199
TcChr36-P	165729-166532	Tc00.1047053506989.110	Non-Esmeraldo	100	0.865248
TcChr36-P	167167-169101	Tc00.1047053506989.120	Non-Esmeraldo	96.69	1.51915
TcChr36-P	169189-171507	Tc00.1047053506989.130	Non-Esmeraldo	99.14	2.12128
TcChr36-P	172581-173417	Tc00.1047053506989.140	Non-Esmeraldo	100	2.3234
TcChr36-P	176341-177426	Tc00.1047053506989.160	Non-Esmeraldo	100	2.27092
TcChr36-P	179050-180915	Tc00.1047053506989.180	Non-Esmeraldo	100	1.56028
TcChr36-P	186411-188228	Tc00.1047053506989.210	Non-Esmeraldo	100	2.20142
TcChr36-P	194369-195892	Tc00.1047053506989.250	Non-Esmeraldo	100	1.71489
TcChr36-P	222697-223509	Tc00.1047053507951.114	Non-Esmeraldo	100	1.89716
TcChr36-P	234747-235784	Tc00.1047053507951.179	Non-Esmeraldo	100	2.60922
TcChr36-P	343692-344783	Tc00.1047053509999.100	Non-Esmeraldo	100	2.08156
TcChr36-P	345195-346433	Tc00.1047053509999.110	Non-Esmeraldo	90.07	1.49149
TcChr36-P	351424-352800	Tc00.1047053509999.130	Non-Esmeraldo	100	1.46667
TcChr36-P	364870-367479	Tc00.1047053510001.40	Non-Esmeraldo	100	2.05957
TcChr36-P	405141-407189	Tc00.1047053506175.90	Non-Esmeraldo	100	1.54043
TcChr36-P	415029-416036	Tc00.1047053506175.40	Non-Esmeraldo	100	1.6227
TcChr36-P	419790-421733	Tc00.1047053506175.20	Non-Esmeraldo	100	1.55461
TcChr36-P	422307-423044	Tc00.1047053506175.10	Non-Esmeraldo	100	1.32199
TcChr36-P	439264-440016	Tc00.1047053509617.60	Non-Esmeraldo	100	1.54397
TcChr36-P	440337-441233	Tc00.1047053509617.50	Non-Esmeraldo	100	1.46667
TcChr36-P	454218-455657	Tc00.1047053506701.20	Non-Esmeraldo	100	2.50851
TcChr36-P	472531-473226	Tc00.1047053510329.370	Non-Esmeraldo	93.68	1.34397
TcChr36-P	473630-474967	Tc00.1047053510329.360	Non-Esmeraldo	100	3.11986
TcChr36-P	477651-478910	Tc00.1047053510329.340	Non-Esmeraldo	100	1.55674
TcChr36-P	481912-483384	Tc00.1047053510329.310	Non-Esmeraldo	100	3.19078
TcChr36-P	499566-501098	Tc00.1047053510329.230	Non-Esmeraldo	100	3.05957
TcChr36-P	601113-602960	Tc00.1047053508153.70	Non-Esmeraldo	98.05	1.70355
TcChr36-P	603378-604169	Tc00.1047053508153.80	Non-Esmeraldo	100	1.20142
TcChr36-P	606015-606920	Tc00.1047053508153.100	Non-Esmeraldo	100	2.33546
TcChr36-P	620081-620698	Tc00.1047053508153.170	Non-Esmeraldo	93.37	0.702128
TcChr36-P	630125-631240	Tc00.1047053508153.210	Non-Esmeraldo	91.31	1.92057
TcChr36-P	632309-633469	Tc00.1047053508153.220	Non-Esmeraldo	100	2.18085
TcChr36-P	633811-635184	Tc00.1047053508153.230	Non-Esmeraldo	100	2.35177
TcChr36-P	639176-641209	Tc00.1047053508153.260	Non-Esmeraldo	100	2.4922
TcChr36-P	648256-649746	Tc00.1047053508153.310	Non-Esmeraldo	100	2.71844
TcChr36-P	655825-656826	Tc00.1047053508153.360	Non-Esmeraldo	100	2.56241
TcChr36-P	685149-686468	Tc00.1047053508153.470	Non-Esmeraldo	100	2.13475
TcChr36-P	686793-690020	Tc00.1047053508153.480	Non-Esmeraldo	100	2.70567
TcChr36-P	691098-693953	Tc00.1047053508153.500	Non-Esmeraldo	100	2.27092
TcChr36-P	694276-695775	Tc00.1047053508153.510	Non-Esmeraldo	100	2.48227
TcChr36-P	704615-705490	Tc00.1047053508153.560	Non-Esmeraldo	98.74	2.01064
TcChr36-P	707708-708805	Tc00.1047053508153.590	Non-Esmeraldo	100	2.93121
TcChr36-P	716694-717674	Tc00.1047053508153.640	Non-Esmeraldo	100	2.49433
TcChr36-P	732984-733955	Tc00.1047053508153.750	Non-Esmeraldo	100	1.89078
TcChr36-P	735194-737089	Tc00.1047053508153.770	Non-Esmeraldo	100	2.0234
TcChr36-P	740652-741632	Tc00.1047053508153.790	Non-Esmeraldo	90.72	1.21631
TcChr36-P	741944-742486	Tc00.1047053508153.800	Non-Esmeraldo	100	0.860284
TcChr36-P	745294-746388	Tc00.1047053508153.830	Non-Esmeraldo	100	2.69007
TcChr36-P	746740-748461	Tc00.1047053508153.840	Non-Esmeraldo	100	2.42908
TcChr36-P	754308-757511	Tc00.1047053508153.860	Non-Esmeraldo	67.85	1.66738
TcChr36-P	770693-773251	Tc00.1047053508153.900	Non-Esmeraldo	100	1.78014
TcChr36-P	773873-775072	Tc00.1047053508153.910	Non-Esmeraldo	100	2.29929
TcChr36-P	784383-787448	Tc00.1047053508153.950	Non-Esmeraldo	97	2.23972
TcChr36-P	795579-797114	Tc00.1047053508153.980	Non-Esmeraldo	100	2.11418
TcChr36-P	797483-798283	Tc00.1047053508153.990	Non-Esmeraldo	100	2.8461
TcChr36-P	823562-825049	Tc00.1047053508153.1070	Non-Esmeraldo	97.85	1.96879
TcChr36-P	825453-827021	Tc00.1047053508153.1074	Non-Esmeraldo	100	2.04397
TcChr36-P	827682-829331	Tc00.1047053508153.1080	Non-Esmeraldo	100	2
TcChr36-P	829710-830654	Tc00.1047053508153.1090	Non-Esmeraldo	100	1.94681
TcChr36-P	831046-833790	Tc00.1047053508153.1100	Non-Esmeraldo	100	2.38298
TcChr36-P	834816-835973	Tc00.1047053508153.1110	Non-Esmeraldo	100	2.53404
TcChr36-P	852285-853481	Tc00.1047053510265.20	Non-Esmeraldo	100	2.5227
TcChr36-P	854025-859292	Tc00.1047053510265.30	Non-Esmeraldo	99.94	1.84823
TcChr36-P	868994-871399	Tc00.1047053510265.90	Non-Esmeraldo	100	2.10284
TcChr36-P	939689-940615	Tc00.1047053510943.36	Non-Esmeraldo	100	1.51702
TcChr36-P	941261-942379	Tc00.1047053510943.40	Non-Esmeraldo	100	2.29291
TcChr36-P	945156-945731	Tc00.1047053510943.44	Non-Esmeraldo	100	0.503546
TcChr36-P	948618-949319	Tc00.1047053510943.60	Non-Esmeraldo	100	2.40567
TcChr36-P	951972-954143	Tc00.1047053510943.80	Non-Esmeraldo	100	2.25248
TcChr36-P	955061-955672	Tc00.1047053510943.100	Non-Esmeraldo	100	2.16312
TcChr36-P	958576-960870	Tc00.1047053510943.120	Non-Esmeraldo	100	1.27305
TcChr36-P	961478-962167	Tc00.1047053510943.130	Non-Esmeraldo	100	1.58014
TcChr36-P	962723-964453	Tc00.1047053510943.140	Non-Esmeraldo	100	2.37447
TcChr36-P	965139-967241	Tc00.1047053510943.150	Non-Esmeraldo	98.86	1.95177
TcChr36-P	967616-970117	Tc00.1047053510943.170	Non-Esmeraldo	100	2.98014
TcChr36-P	970533-971708	Tc00.1047053510943.180	Non-Esmeraldo	100	1.33404
TcChr36-P	1082653-1083522	Tc00.1047053506195.280	Non-Esmeraldo	100	2.3383
TcChr36-P	1083844-1085709	Tc00.1047053506195.270	Non-Esmeraldo	93.14	1.93333
TcChr36-P	1096061-1097203	Tc00.1047053506195.210	Non-Esmeraldo	100	2.39149
TcChr36-P	1102269-1104620	Tc00.1047053506195.190	Non-Esmeraldo	100	2.72837
TcChr36-P	1105206-1106009	Tc00.1047053506195.180	Non-Esmeraldo	100	2.51844
TcChr36-P	1113250-1115682	Tc00.1047053506195.140	Non-Esmeraldo	97.45	0.997872
TcChr36-P	1116053-1116922	Tc00.1047053506195.130	Non-Esmeraldo	100	1.3227
TcChr36-P	1125906-1126631	Tc00.1047053506195.90	Non-Esmeraldo	100	2.20567
TcChr36-P	1128801-1129457	Tc00.1047053506195.80	Non-Esmeraldo	100	3.23759
TcChr36-P	1129971-1132160	Tc00.1047053506195.70	Non-Esmeraldo	99.22	1.85532
TcChr37-P	84530-85237	Tc00.1047053507723.90	Non-Esmeraldo	100	2.29504
TcChr37-P	86430-87278	Tc00.1047053507723.110	Non-Esmeraldo	100	0.921986
TcChr37-P	91754-92650	Tc00.1047053507723.150	Non-Esmeraldo	100	1.6078
TcChr37-P	92837-93958	Tc00.1047053507723.160	Non-Esmeraldo	100	2.66525
TcChr37-P	209401-210531	Tc00.1047053508231.210	Non-Esmeraldo	100	2.07305
TcChr37-P	210818-211192	Tc00.1047053508231.204	Non-Esmeraldo	95.73	1.05319
TcChr37-P	211529-212311	Tc00.1047053508231.200	Non-Esmeraldo	100	1.97589
TcChr37-P	219982-221571	Tc00.1047053508231.170	Non-Esmeraldo	100	1.89291
TcChr37-P	239544-241097	Tc00.1047053508231.74	Non-Esmeraldo	100	0.648227
TcChr37-P	284150-284839	Tc00.1047053506355.60	Non-Esmeraldo	100	3.55035
TcChr37-P	294995-298255	Tc00.1047053506355.110	Non-Esmeraldo	99.91	1.46383
TcChr37-P	301489-302046	Tc00.1047053506355.130	Non-Esmeraldo	100	1.53191
TcChr37-P	305324-306295	Tc00.1047053506355.160	Non-Esmeraldo	100	1.44468
TcChr37-P	322871-323896	Tc00.1047053509789.30	Non-Esmeraldo	100	1.43121
TcChr37-P	325340-326575	Tc00.1047053509789.50	Non-Esmeraldo	100	2.39645
TcChr37-P	332938-333723	Tc00.1047053509791.20	Non-Esmeraldo	100	2.31915
TcChr37-P	339712-342084	Tc00.1047053509791.50	Non-Esmeraldo	94.48	1.21844
TcChr37-P	342796-344475	Tc00.1047053509791.60	Non-Esmeraldo	100	2.44752
TcChr37-P	350735-352480	Tc00.1047053509791.90	Non-Esmeraldo	100	1.72482
TcChr37-P	356141-357010	Tc00.1047053509791.110	Non-Esmeraldo	100	1.80638
TcChr37-P	370074-371141	Tc00.1047053509791.170	Non-Esmeraldo	96.82	1.77092
TcChr37-P	385372-386685	Tc00.1047053509793.60	Non-Esmeraldo	100	1.3234
TcChr37-P	391414-392115	Tc00.1047053509795.20	Non-Esmeraldo	90.03	0.568085
TcChr37-P	392410-393819	Tc00.1047053509795.30	Non-Esmeraldo	100	2.07092
TcChr37-P	404876-406672	Tc00.1047053509795.80	Non-Esmeraldo	100	1.99078
TcChr37-P	422390-423382	Tc00.1047053507825.40	Non-Esmeraldo	99.9	1.33617
TcChr37-P	462904-463926	Tc00.1047053509799.100	Non-Esmeraldo	100	2.34043
TcChr37-P	486726-487703	Tc00.1047053506841.12	Non-Esmeraldo	100	2.3078
TcChr37-P	487949-489571	Tc00.1047053506841.8	Non-Esmeraldo	100	1.82766
TcChr37-P	492489-493622	Tc00.1047053504079.6	Non-Esmeraldo	100	2.58227
TcChr37-P	495895-497067	Tc00.1047053506839.80	Non-Esmeraldo	100	2.68227
TcChr37-P	722707-723564	Tc00.1047053511635.50	Non-Esmeraldo	100	2.19504
TcChr37-P	730363-731787	Tc00.1047053503583.90	Non-Esmeraldo	100	1.82695
TcChr37-P	732782-733498	Tc00.1047053503583.80	Non-Esmeraldo	100	2.4617
TcChr37-P	734486-737431	Tc00.1047053503583.70	Non-Esmeraldo	100	2.30851
TcChr37-P	739630-740778	Tc00.1047053503583.50	Non-Esmeraldo	100	1.54184
TcChr37-P	744272-745171	Tc00.1047053503583.24	Non-Esmeraldo	94.22	0.907801
TcChr37-P	771149-772153	Tc00.1047053509105.80	Non-Esmeraldo	100	1.56099
TcChr37-P	796755-798527	Tc00.1047053509643.120	Non-Esmeraldo	100	1.74397
TcChr37-P	803518-806487	Tc00.1047053509643.80	Non-Esmeraldo	97.31	1.8766
TcChr37-P	810380-811402	Tc00.1047053509643.50	Non-Esmeraldo	91.89	1.43617
TcChr37-P	811743-812381	Tc00.1047053509643.40	Non-Esmeraldo	100	1.93972
TcChr37-P	824940-825656	Tc00.1047053507675.30	Non-Esmeraldo	100	1.3156
TcChr37-P	840453-841199	Tc00.1047053509641.60	Non-Esmeraldo	100	1.01773
TcChr37-P	841755-843113	Tc00.1047053509641.50	Non-Esmeraldo	89.77	1.18723
TcChr37-P	843170-848653	Tc00.1047053509641.40	Non-Esmeraldo	99.11	1.89574
TcChr37-P	848854-851142	Tc00.1047053509641.30	Non-Esmeraldo	100	2.24043
TcChr37-P	851550-852899	Tc00.1047053509641.20	Non-Esmeraldo	100	2.35603
TcChr37-P	855718-857190	Tc00.1047053509639.20	Non-Esmeraldo	98.23	1.63191
TcChr37-P	863987-864991	Tc00.1047053509637.27	Non-Esmeraldo	96.52	1.0461
TcChr37-P	875813-877123	Tc00.1047053424123.30	Non-Esmeraldo	100	1.77872
TcChr37-P	881081-881845	Tc00.1047053506577.160	Non-Esmeraldo	100	1.20142
TcChr37-P	882313-886377	Tc00.1047053506577.150	Non-Esmeraldo	100	1.58936
TcChr37-P	887996-890038	Tc00.1047053506577.130	Non-Esmeraldo	100	2.43546
TcChr37-P	908119-909291	Tc00.1047053506577.70	Non-Esmeraldo	100	2.95887
TcChr37-P	913235-914752	Tc00.1047053506577.47	Non-Esmeraldo	100	1.70851
TcChr37-P	916394-918559	Tc00.1047053506577.30	Non-Esmeraldo	99.17	1.81064
TcChr37-P	1063995-1066562	Tc00.1047053509733.50	Non-Esmeraldo	99.61	1.3773
TcChr37-P	1071282-1071857	Tc00.1047053509733.20	Non-Esmeraldo	88.19	0.248936
TcChr37-P	1090634-1091932	Tc00.1047053506327.50	Non-Esmeraldo	100	2.65248
TcChr37-P	1118525-1119460	Tc00.1047053503781.70	Non-Esmeraldo	100	2.69645
TcChr37-P	1119876-1121939	Tc00.1047053503781.60	Non-Esmeraldo	100	2.34823
TcChr37-P	1124701-1125456	Tc00.1047053503781.40	Non-Esmeraldo	91.27	1.76879
TcChr37-P	1130025-1131035	Tc00.1047053503781.20	Non-Esmeraldo	100	1.66879
TcChr37-P	1294275-1295291	Tc00.1047053503431.40	Non-Esmeraldo	100	1.47589
TcChr37-P	1298047-1299408	Tc00.1047053503431.60	Non-Esmeraldo	100	2.22482
TcChr37-P	1312733-1313419	Tc00.1047053507609.20	Non-Esmeraldo	100	2.04965
TcChr37-P	1321470-1322498	Tc00.1047053507609.70	Non-Esmeraldo	100	2.33121
TcChr37-P	1322869-1325142	Tc00.1047053507609.80	Non-Esmeraldo	100	1.87092
TcChr38-P	47230-49191	Tc00.1047053506295.140	Non-Esmeraldo	100	2.60355
TcChr38-P	49509-50429	Tc00.1047053506295.130	Non-Esmeraldo	100	3.23617
TcChr38-P	50912-52690	Tc00.1047053506295.120	Non-Esmeraldo	100	1.55887
TcChr38-P	58731-59666	Tc00.1047053506295.50	Non-Esmeraldo	100	2.37376
TcChr38-P	89838-91796	Tc00.1047053506959.110	Non-Esmeraldo	99.85	1.75177
TcChr38-P	99917-100969	Tc00.1047053506959.80	Non-Esmeraldo	100	2.12128
TcChr38-P	101481-102509	Tc00.1047053506959.74	Non-Esmeraldo	100	2.05816
TcChr38-P	103122-104804	Tc00.1047053506959.70	Non-Esmeraldo	100	1.82979
TcChr38-P	106473-107492	Tc00.1047053506959.64	Non-Esmeraldo	100	2.28227
TcChr38-P	108067-109479	Tc00.1047053506959.60	Non-Esmeraldo	100	1.71135
TcChr38-P	109947-111938	Tc00.1047053506959.50	Non-Esmeraldo	100	1.97305
TcChr38-P	112275-113105	Tc00.1047053506959.40	Non-Esmeraldo	100	1.69574
TcChr38-P	126295-127707	Tc00.1047053503635.80	Non-Esmeraldo	97.74	1.06241
TcChr38-P	130234-131736	Tc00.1047053503635.50	Non-Esmeraldo	100	2.02553
TcChr38-P	137843-140059	Tc00.1047053503635.10	Non-Esmeraldo	100	1.7
TcChr38-P	142809-145850	Tc00.1047053506957.140	Non-Esmeraldo	93.75	1.17305
TcChr38-P	156232-156897	Tc00.1047053506957.110	Non-Esmeraldo	99.55	1.15603
TcChr38-P	188286-190376	Tc00.1047053509017.40	Non-Esmeraldo	99.95	2.36738
TcChr38-P	192036-193565	Tc00.1047053509017.24	Non-Esmeraldo	96.27	1.79574
TcChr38-P	203782-205230	Tc00.1047053511463.10	Non-Esmeraldo	100	1.7234
TcChr38-P	334056-335930	Tc00.1047053507541.20	Non-Esmeraldo	91.95	1.08652
TcChr38-P	352878-354731	Tc00.1047053505163.20	Non-Esmeraldo	99.57	1.23475
TcChr38-P	355747-358728	Tc00.1047053505163.30	Non-Esmeraldo	99.2	1.52766
TcChr38-P	1255615-1256388	Tc00.1047053508303.65	Non-Esmeraldo	92.76	0.807092
TcChr38-P	1257436-1258455	Tc00.1047053508303.50	Non-Esmeraldo	100	3.16241
TcChr38-P	1258581-1259246	Tc00.1047053508303.44	Non-Esmeraldo	100	2.71489
TcChr38-P	1259438-1260355	Tc00.1047053508303.40	Non-Esmeraldo	100	2.55957
TcChr38-P	1279780-1281744	Tc00.1047053508301.10	Non-Esmeraldo	100	2.00567
TcChr38-P	1284119-1286569	Tc00.1047053508299.80	Non-Esmeraldo	100	2.58227
TcChr38-P	1304050-1304982	Tc00.1047053508299.20	Non-Esmeraldo	97.43	1.58582
TcChr38-P	1313076-1313771	Tc00.1047053503911.30	Non-Esmeraldo	100	1.28723
TcChr39-P	314390-316228	Tc00.1047053510799.18	Non-Esmeraldo	99.95	1.43546
TcChr39-P	321922-323133	Tc00.1047053503703.80	Non-Esmeraldo	100	1.45745
TcChr39-P	328533-331397	Tc00.1047053503703.50	Non-Esmeraldo	99.65	5.41277
TcChr39-P	364956-367478	Tc00.1047053508505.20	Non-Esmeraldo	100	2.0922
TcChr39-P	395373-396947	Tc00.1047053506629.210	Non-Esmeraldo	100	2.57376
TcChr39-P	407175-408302	Tc00.1047053506629.150	Non-Esmeraldo	100	2.06099
TcChr39-P	408586-411237	Tc00.1047053506629.140	Non-Esmeraldo	100	2.29574
TcChr39-P	422955-424295	Tc00.1047053506629.70	Non-Esmeraldo	100	2.87872
TcChr39-P	429142-430710	Tc00.1047053506629.40	Non-Esmeraldo	80.18	1.35603
TcChr39-P	431435-432058	Tc00.1047053506629.30	Non-Esmeraldo	100	1.71489
TcChr39-P	535167-536888	Tc00.1047053508355.130	Non-Esmeraldo	99.65	1.60426
TcChr39-P	538720-539946	Tc00.1047053508355.124	Non-Esmeraldo	98.21	0.929078
TcChr39-P	540259-542148	Tc00.1047053508355.120	Non-Esmeraldo	100	2.00071
TcChr39-P	568888-570231	Tc00.1047053508355.50	Non-Esmeraldo	100	1.74823
TcChr39-P	576700-577290	Tc00.1047053508355.10	Non-Esmeraldo	100	1.74823
TcChr39-P	590001-590786	Tc00.1047053503593.10	Non-Esmeraldo	100	2.45035
TcChr39-P	592280-594712	Tc00.1047053503593.20	Non-Esmeraldo	96.05	1.60496
TcChr39-P	595526-598099	Tc00.1047053503593.30	Non-Esmeraldo	100	2.3078
TcChr39-P	741584-743059	Tc00.1047053506301.50	Non-Esmeraldo	100	2.8617
TcChr39-P	749990-752038	Tc00.1047053506303.20	Non-Esmeraldo	97.41	1.75745
TcChr39-P	752347-753558	Tc00.1047053506303.30	Non-Esmeraldo	100	1.33191
TcChr39-P	754091-755242	Tc00.1047053506303.50	Non-Esmeraldo	100	2.11064
TcChr39-P	761960-764479	Tc00.1047053506303.70	Non-Esmeraldo	98.25	1.35816
TcChr39-P	770202-771239	Tc00.1047053506303.90	Non-Esmeraldo	94.61	0.905674
TcChr39-P	777353-779428	Tc00.1047053506303.130	Non-Esmeraldo	100	2.64681
TcChr39-P	779789-780562	Tc00.1047053506303.140	Non-Esmeraldo	99.74	2.20851
TcChr39-P	796258-797007	Tc00.1047053506305.20	Non-Esmeraldo	100	1.64823
TcChr39-P	798818-801088	Tc00.1047053506305.29	Non-Esmeraldo	98.5	1.57021
TcChr39-P	809608-810606	Tc00.1047053507771.40	Non-Esmeraldo	100	2.71773
TcChr39-P	811589-812455	Tc00.1047053507771.50	Non-Esmeraldo	100	3.20567
TcChr39-P	817853-819133	Tc00.1047053507771.80	Non-Esmeraldo	87.35	1.00993
TcChr39-P	820290-822632	Tc00.1047053507771.90	Non-Esmeraldo	100	1.84255
TcChr39-P	823688-825655	Tc00.1047053507771.110	Non-Esmeraldo	100	1.15816
TcChr39-P	836356-837558	Tc00.1047053507773.30	Non-Esmeraldo	100	1.32553
TcChr39-P	838638-840320	Tc00.1047053507773.40	Non-Esmeraldo	100	1.22057
TcChr39-P	840832-842817	Tc00.1047053507773.50	Non-Esmeraldo	95.67	1.52908
TcChr39-P	896931-897692	Tc00.1047053506883.50	Non-Esmeraldo	100	2.13191
TcChr39-P	898077-899147	Tc00.1047053506883.60	Non-Esmeraldo	99.72	2.52057
TcChr39-P	900713-901438	Tc00.1047053506883.80	Non-Esmeraldo	100	2.64681
TcChr39-P	955009-956004	Tc00.1047053510729.240	Non-Esmeraldo	98.69	1.54397
TcChr39-P	975048-977018	Tc00.1047053510729.150	Non-Esmeraldo	100	2.44965
TcChr39-P	980274-982553	Tc00.1047053510729.130	Non-Esmeraldo	100	2.1
TcChr39-P	984986-986041	Tc00.1047053510729.110	Non-Esmeraldo	100	2.95674
TcChr39-P	991639-992691	Tc00.1047053510729.80	Non-Esmeraldo	100	2.34397
TcChr39-P	993207-993959	Tc00.1047053510729.70	Non-Esmeraldo	100	2.11489
TcChr39-P	996071-997459	Tc00.1047053510729.50	Non-Esmeraldo	100	2.06099
TcChr39-P	997919-998926	Tc00.1047053510729.40	Non-Esmeraldo	100	2.14894
TcChr39-P	1000548-1001705	Tc00.1047053510729.20	Non-Esmeraldo	100	2.21348
TcChr39-P	1010781-1011461	Tc00.1047053503687.49	Non-Esmeraldo	100	2.09362
TcChr39-P	1077890-1078849	Tc00.1047053510731.20	Non-Esmeraldo	100	1.74184
TcChr39-P	1081388-1083007	Tc00.1047053510731.40	Non-Esmeraldo	100	2.2922
TcChr39-P	1083390-1084721	Tc00.1047053510731.50	Non-Esmeraldo	100	1.97943
TcChr39-P	1085433-1086224	Tc00.1047053510731.59	Non-Esmeraldo	100	2.21135
TcChr39-P	1087446-1088924	Tc00.1047053510731.80	Non-Esmeraldo	100	2.36667
TcChr39-P	1089891-1090607	Tc00.1047053510731.90	Non-Esmeraldo	100	1.69362
TcChr39-P	1094529-1095395	Tc00.1047053510731.120	Non-Esmeraldo	100	1.79858
TcChr39-P	1103750-1106365	Tc00.1047053507007.20	Non-Esmeraldo	100	2.02837
TcChr39-P	1108716-1110491	Tc00.1047053507007.34	Non-Esmeraldo	98.25	1.8078
TcChr39-P	1113789-1115936	Tc00.1047053507007.50	Non-Esmeraldo	97.72	1.70709
TcChr39-P	1136085-1136699	Tc00.1047053510733.20	Non-Esmeraldo	100	3.1078
TcChr39-P	1137893-1138996	Tc00.1047053510733.40	Non-Esmeraldo	100	2.82411
TcChr39-P	1139907-1141364	Tc00.1047053510733.50	Non-Esmeraldo	32.3	0.508511
TcChr39-P	1152526-1156299	Tc00.1047053510735.9	Non-Esmeraldo	100	1.73121
TcChr39-P	1156771-1157805	Tc00.1047053510735.20	Non-Esmeraldo	100	1.85461
TcChr39-P	1158376-1160160	Tc00.1047053510735.40	Non-Esmeraldo	99.16	2.10567
TcChr39-P	1160573-1162171	Tc00.1047053510735.50	Non-Esmeraldo	100	2.99362
TcChr39-P	1181445-1183613	Tc00.1047053508461.60	Non-Esmeraldo	99.59	1.58227
TcChr39-P	1306171-1306542	Tc00.1047053510669.40	Non-Esmeraldo	76.88	0.373759
TcChr39-P	1309956-1310699	Tc00.1047053510669.9	Non-Esmeraldo	100	1.23191
TcChr39-P	1315071-1315751	Tc00.1047053510667.110	Non-Esmeraldo	100	2.58865
TcChr39-P	1316701-1320357	Tc00.1047053510667.100	Non-Esmeraldo	94.72	1.97589
TcChr39-P	1327583-1328614	Tc00.1047053510667.50	Non-Esmeraldo	80.81	0.755319
TcChr39-P	1331344-1334355	Tc00.1047053510667.30	Non-Esmeraldo	100	2.2773
TcChr39-P	1352465-1353796	Tc00.1047053507005.30	Non-Esmeraldo	100	2.63617
TcChr39-P	1361957-1364386	Tc00.1047053510665.40	Non-Esmeraldo	95.31	1.74681
TcChr39-P	1364617-1365000	Tc00.1047053510665.30	Non-Esmeraldo	100	2.82695
TcChr39-P	1367597-1369330	Tc00.1047053510665.10	Non-Esmeraldo	100	2.27305
TcChr39-P	1373267-1373899	Tc00.1047053503983.10	Non-Esmeraldo	76.94	0.687234
TcChr39-P	1389451-1390839	Tc00.1047053510663.80	Non-Esmeraldo	96.11	2.15035
TcChr39-P	1398472-1399350	Tc00.1047053510663.40	Non-Esmeraldo	100	2.56099
TcChr39-P	1405742-1406809	Tc00.1047053510661.270	Non-Esmeraldo	100	2.95674
TcChr39-P	1415782-1417794	Tc00.1047053510661.240	Non-Esmeraldo	100	2.22624
TcChr39-P	1419578-1421323	Tc00.1047053510661.230	Non-Esmeraldo	100	1.9156
TcChr39-P	1430938-1431474	Tc00.1047053510661.174	Non-Esmeraldo	100	2.09574
TcChr39-P	1434745-1435749	Tc00.1047053510661.140	Non-Esmeraldo	100	1.37801
TcChr39-P	1443642-1445228	Tc00.1047053510661.110	Non-Esmeraldo	96.16	1.13617
TcChr39-P	1447748-1450126	Tc00.1047053510661.90	Non-Esmeraldo	100	2.34468
TcChr39-P	1464038-1465114	Tc00.1047053510659.279	Non-Esmeraldo	100	2.22057
TcChr39-P	1465586-1466401	Tc00.1047053510659.270	Non-Esmeraldo	100	1.53191
TcChr39-P	1467079-1467873	Tc00.1047053510659.264	Non-Esmeraldo	100	1.09007
TcChr39-P	1470044-1471360	Tc00.1047053510659.250	Non-Esmeraldo	100	2.44965
TcChr39-P	1472560-1473738	Tc00.1047053510659.230	Non-Esmeraldo	100	2.56454
TcChr39-P	1473966-1475129	Tc00.1047053510659.219	Non-Esmeraldo	100	2.76241
TcChr39-P	1494039-1497158	Tc00.1047053510659.110	Non-Esmeraldo	100	2.35816
TcChr39-P	1502746-1504425	Tc00.1047053510659.80	Non-Esmeraldo	100	2.53901
TcChr39-P	1536718-1537626	Tc00.1047053507001.70	Non-Esmeraldo	100	2.05106
TcChr39-P	1538067-1539344	Tc00.1047053507001.60	Non-Esmeraldo	100	1.99787
TcChr39-P	1539631-1543482	Tc00.1047053507001.50	Non-Esmeraldo	98.6	1.80284
TcChr39-P	1546944-1547441	Tc00.1047053507001.30	Non-Esmeraldo	100	1.9156
TcChr39-P	1549600-1550349	Tc00.1047053507001.14	Non-Esmeraldo	100	2.71489
TcChr39-P	1554770-1555801	Tc00.1047053504185.30	Non-Esmeraldo	99.52	1.4844
TcChr39-P	1569943-1572051	Tc00.1047053510657.170	Non-Esmeraldo	100	2.06525
TcChr39-P	1572425-1573690	Tc00.1047053510657.160	Non-Esmeraldo	100	1.26738
TcChr39-P	1577188-1578495	Tc00.1047053510657.130	Non-Esmeraldo	100	2.11915
TcChr39-P	1579427-1580845	Tc00.1047053510657.110	Non-Esmeraldo	100	3.14255
TcChr39-P	1585035-1585931	Tc00.1047053510657.90	Non-Esmeraldo	100	1.4
TcChr39-P	1586541-1587515	Tc00.1047053510657.80	Non-Esmeraldo	100	1.25106
TcChr39-P	1600283-1601551	Tc00.1047053510657.30	Non-Esmeraldo	99.05	1.97305
TcChr39-P	1611166-1613445	Tc00.1047053510655.140	Non-Esmeraldo	100	2.10213
TcChr39-P	1659357-1660187	Tc00.1047053508413.50	Non-Esmeraldo	100	3.40993
TcChr39-P	1661969-1663381	Tc00.1047053508413.40	Non-Esmeraldo	99.36	2.44184
TcChr39-P	1666486-1667772	Tc00.1047053508413.20	Non-Esmeraldo	100	2.18865
TcChr39-P	1681874-1682332	Tc00.1047053506999.160	Non-Esmeraldo	0	0
TcChr39-P	1682955-1683572	Tc00.1047053506999.150	Non-Esmeraldo	100	3.66738
TcChr39-P	1696634-1697527	Tc00.1047053506999.90	Non-Esmeraldo	100	2.64397
TcChr39-P	1706051-1707193	Tc00.1047053506999.50	Non-Esmeraldo	100	2.38652
TcChr39-P	1709571-1711211	Tc00.1047053506999.30	Non-Esmeraldo	100	1.98369
TcChr39-P	1711858-1714128	Tc00.1047053506999.20	Non-Esmeraldo	100	2.44752
TcChr39-P	1765601-1766344	Tc00.1047053509671.180	Non-Esmeraldo	100	2.60851
TcChr39-P	1769627-1771231	Tc00.1047053509671.160	Non-Esmeraldo	100	2.70284
TcChr39-P	1771433-1772275	Tc00.1047053509671.150	Non-Esmeraldo	100	2.49149
TcChr39-P	1779192-1779836	Tc00.1047053509671.90	Non-Esmeraldo	100	2.81489
TcChr39-P	1786805-1788031	Tc00.1047053509671.50	Non-Esmeraldo	100	2.13333
TcChr39-P	1789383-1790345	Tc00.1047053509671.30	Non-Esmeraldo	100	2.56738
TcChr39-P	1819714-1821387	Tc00.1047053506241.80	Non-Esmeraldo	100	2.04539
TcChr39-P	1821798-1824917	Tc00.1047053506241.70	Non-Esmeraldo	100	2.70638
TcChr39-P	1826068-1828095	Tc00.1047053506241.60	Non-Esmeraldo	100	2.97801
TcChr40-P	73164-74057	Tc00.1047053511301.140	Non-Esmeraldo	100	4.02199
TcChr40-P	119262-120641	Tc00.1047053503809.140	Non-Esmeraldo	100	2.01135
TcChr40-P	141291-141761	Tc00.1047053503809.24	Non-Esmeraldo	100	2.35106
TcChr40-P	163782-164612	Tc00.1047053508899.130	Non-Esmeraldo	95.55	1.49574
TcChr40-P	165052-165675	Tc00.1047053508899.120	Non-Esmeraldo	100	3.17092
TcChr40-P	185815-187383	Tc00.1047053508899.30	Non-Esmeraldo	100	2.49433
TcChr40-P	207007-207777	Tc00.1047053511297.20	Non-Esmeraldo	100	2.23475
TcChr40-P	269187-270536	Tc00.1047053504161.50	Non-Esmeraldo	100	2.56099
TcChr40-P	270968-272329	Tc00.1047053504161.40	Non-Esmeraldo	100	2.43333
TcChr40-P	275466-276386	Tc00.1047053504161.20	Non-Esmeraldo	100	2.6773
TcChr40-P	296205-297563	Tc00.1047053511293.40	Non-Esmeraldo	100	1.67234
TcChr40-P	298083-299264	Tc00.1047053511293.30	Non-Esmeraldo	100	1.99362
TcChr40-P	300158-305602	Tc00.1047053511293.20	Non-Esmeraldo	100	2.30567
TcChr40-P	312448-314343	Tc00.1047053507033.10	Non-Esmeraldo	100	2.29291
TcChr40-P	340532-341710	Tc00.1047053507031.120	Non-Esmeraldo	100	2.1844
TcChr40-P	347360-348832	Tc00.1047053507031.100	Non-Esmeraldo	99.52	1.8539
TcChr40-P	355012-355827	Tc00.1047053507031.70	Non-Esmeraldo	100	1.57305
TcChr40-P	363126-364214	Tc00.1047053507031.29	Non-Esmeraldo	98.99	2.24539
TcChr40-P	375264-376202	Tc00.1047053511291.100	Non-Esmeraldo	95.1	1.91915
TcChr40-P	389527-393162	Tc00.1047053511291.40	Non-Esmeraldo	97.66	1.4461
TcChr40-P	406060-408012	Tc00.1047053508895.80	Non-Esmeraldo	100	2.70355
TcChr40-P	417556-418398	Tc00.1047053508895.50	Non-Esmeraldo	100	3.01986
TcChr40-P	423187-424788	Tc00.1047053508895.30	Non-Esmeraldo	97.94	1.78085
TcChr40-P	438065-440194	Tc00.1047053511289.90	Non-Esmeraldo	100	2.17305
TcChr40-P	449453-450631	Tc00.1047053511289.50	Non-Esmeraldo	100	2.82695
TcChr40-P	456021-457166	Tc00.1047053511289.30	Non-Esmeraldo	99.83	1.81631
TcChr40-P	464757-465470	Tc00.1047053511287.170	Non-Esmeraldo	100	2.31348
TcChr40-P	466106-466756	Tc00.1047053511287.160	Non-Esmeraldo	100	0.805674
TcChr40-P	467144-468019	Tc00.1047053511287.150	Non-Esmeraldo	91.32	1.88511
TcChr40-P	470138-471472	Tc00.1047053511287.130	Non-Esmeraldo	100	2.27234
TcChr40-P	474416-475429	Tc00.1047053511287.110	Non-Esmeraldo	100	2.67589
TcChr40-P	475907-476878	Tc00.1047053511287.100	Non-Esmeraldo	100	1.31348
TcChr40-P	479446-480621	Tc00.1047053511287.80	Non-Esmeraldo	100	2.23688
TcChr40-P	481582-482241	Tc00.1047053511287.64	Non-Esmeraldo	100	1.84823
TcChr40-P	482487-485804	Tc00.1047053511287.60	Non-Esmeraldo	100	2.06879
TcChr40-P	490019-490903	Tc00.1047053511287.34	Non-Esmeraldo	100	2.37589
TcChr40-P	492167-494296	Tc00.1047053511287.20	Non-Esmeraldo	100	2.59716
TcChr40-P	494551-496554	Tc00.1047053511287.10	Non-Esmeraldo	100	2.19645
TcChr40-P	500286-502178	Tc00.1047053511285.120	Non-Esmeraldo	99.95	2.88582
TcChr40-P	510530-511642	Tc00.1047053511285.90	Non-Esmeraldo	99.37	2.26028
TcChr40-P	521665-522948	Tc00.1047053511285.30	Non-Esmeraldo	94.7	0.912766
TcChr40-P	593462-594415	Tc00.1047053511283.140	Non-Esmeraldo	100	2.62057
TcChr40-P	600275-601168	Tc00.1047053511283.124	Non-Esmeraldo	100	1.79716
TcChr40-P	611156-612511	Tc00.1047053511283.90	Non-Esmeraldo	100	2.04752
TcChr40-P	657780-660053	Tc00.1047053508893.20	Non-Esmeraldo	99.69	2.22766
TcChr40-P	665726-667078	Tc00.1047053511279.50	Non-Esmeraldo	100	1.43546
TcChr40-P	678867-680285	Tc00.1047053511277.630	Non-Esmeraldo	99.93	2.40142
TcChr40-P	680747-682807	Tc00.1047053511277.620	Non-Esmeraldo	100	2.74255
TcChr40-P	692992-693990	Tc00.1047053511277.590	Non-Esmeraldo	100	1.96028
TcChr40-P	696803-697693	Tc00.1047053511277.570	Non-Esmeraldo	100	1.87943
TcChr40-P	708232-710262	Tc00.1047053511277.510	Non-Esmeraldo	98.77	1.59362
TcChr40-P	794225-796027	Tc00.1047053511277.120	Non-Esmeraldo	100	2.74184
TcChr40-P	810151-812322	Tc00.1047053511277.92	Non-Esmeraldo	98.76	1.30567
TcChr40-P	813690-815099	Tc00.1047053511277.70	Non-Esmeraldo	100	3.04965
TcChr40-P	829757-830605	Tc00.1047053511277.10	Non-Esmeraldo	100	1.49645
TcChr40-P	833314-834561	Tc00.1047053503681.20	Non-Esmeraldo	100	1.95674
TcChr40-P	866820-868715	Tc00.1047053508891.40	Non-Esmeraldo	100	1.72482
TcChr40-P	881416-882567	Tc00.1047053511275.30	Non-Esmeraldo	100	2.03262
TcChr40-P	898009-899457	Tc00.1047053503521.50	Non-Esmeraldo	98.76	1.9156
TcChr40-P	956087-958582	Tc00.1047053511269.20	Non-Esmeraldo	99.84	2.28936
TcChr40-P	958851-959786	Tc00.1047053511269.10	Non-Esmeraldo	100	1.46028
TcChr40-P	986815-988155	Tc00.1047053503939.60	Non-Esmeraldo	100	1.76809
TcChr40-P	992848-994923	Tc00.1047053503939.40	Non-Esmeraldo	97.11	1.56241
TcChr40-P	1005611-1007131	Tc00.1047053511267.30	Non-Esmeraldo	100	2.35532
TcChr40-P	1040671-1043490	Tc00.1047053511263.20	Non-Esmeraldo	98.87	2.22766
TcChr40-P	1049831-1050919	Tc00.1047053511261.150	Non-Esmeraldo	98.44	1.42553
TcChr40-P	1055487-1058144	Tc00.1047053511261.120	Non-Esmeraldo	100	2.44397
TcChr40-P	1067131-1067793	Tc00.1047053511261.90	Non-Esmeraldo	100	1.69504
TcChr40-P	1074347-1076860	Tc00.1047053511261.60	Non-Esmeraldo	100	2.1383
TcChr40-P	1081429-1082322	Tc00.1047053511261.30	Non-Esmeraldo	100	2.79716
TcChr40-P	1095120-1096187	Tc00.1047053509741.20	Non-Esmeraldo	98.41	1.75035
TcChr40-P	1097514-1099103	Tc00.1047053509741.30	Non-Esmeraldo	100	2.04752
TcChr40-P	1104588-1106531	Tc00.1047053507787.20	Non-Esmeraldo	100	2.77163
TcChr40-P	1107608-1108288	Tc00.1047053507787.40	Non-Esmeraldo	100	1.67376
TcChr40-P	1110870-1111649	Tc00.1047053507787.70	Non-Esmeraldo	100	1.68652
TcChr40-P	1114898-1116979	Tc00.1047053507787.100	Non-Esmeraldo	100	2.39787
TcChr40-P	1736502-1737401	Tc00.1047053510421.29	Non-Esmeraldo	98.78	1.18298
TcChr40-P	1737635-1740601	Tc00.1047053510421.50	Non-Esmeraldo	100	1.95887
TcChr40-P	1746002-1747879	Tc00.1047053510421.90	Non-Esmeraldo	94.83	1.82624
TcChr40-P	1748248-1749852	Tc00.1047053510421.100	Non-Esmeraldo	99.5	1.22199
TcChr40-P	1752473-1754458	Tc00.1047053510421.130	Non-Esmeraldo	100	2.36525
TcChr40-P	1756125-1757993	Tc00.1047053510421.150	Non-Esmeraldo	100	1.53333
TcChr40-P	1774699-1775736	Tc00.1047053510421.210	Non-Esmeraldo	100	1.35177
TcChr40-P	1783402-1784103	Tc00.1047053510421.270	Non-Esmeraldo	100	1.96241
TcChr40-P	1784674-1786728	Tc00.1047053510421.280	Non-Esmeraldo	100	2.49858
TcChr40-P	1787231-1787836	Tc00.1047053510421.290	Non-Esmeraldo	100	1.14397
TcChr40-P	1788276-1789067	Tc00.1047053510421.300	Non-Esmeraldo	100	2.06454
TcChr40-P	1801075-1801935	Tc00.1047053503603.20	Non-Esmeraldo	100	1.80284
TcChr40-P	1828298-1829146	Tc00.1047053506041.50	Non-Esmeraldo	100	2.31489
TcChr41-P	87526-88491	Tc00.1047053511481.20	Non-Esmeraldo	100	2.23404
TcChr41-P	89951-90709	Tc00.1047053511481.40	Non-Esmeraldo	100	1.98652
TcChr41-P	90973-91728	Tc00.1047053511481.50	Non-Esmeraldo	100	1.78156
TcChr41-P	107604-109619	Tc00.1047053509023.40	Non-Esmeraldo	100	2.07801
TcChr41-P	113657-115264	Tc00.1047053509023.60	Non-Esmeraldo	95.65	1.68936
TcChr41-P	117987-118886	Tc00.1047053509023.90	Non-Esmeraldo	99.78	1.6305
TcChr41-P	124543-126828	Tc00.1047053509023.120	Non-Esmeraldo	99.26	1.97447
TcChr41-P	127909-130527	Tc00.1047053509023.130	Non-Esmeraldo	100	2.71702
TcChr41-P	130793-132643	Tc00.1047053509023.140	Non-Esmeraldo	100	1.94397
TcChr41-P	144295-146655	Tc00.1047053509023.200	Non-Esmeraldo	99.49	1.4156
TcChr41-P	161190-161948	Tc00.1047053509027.24	Non-Esmeraldo	95.92	0.683688
TcChr41-P	185404-186672	Tc00.1047053503657.50	Non-Esmeraldo	96.45	1.54326
TcChr41-P	206528-208357	Tc00.1047053509029.20	Non-Esmeraldo	100	2.33262
TcChr41-P	208649-209809	Tc00.1047053509029.30	Non-Esmeraldo	99.83	1.29645
TcChr41-P	213773-214780	Tc00.1047053509029.50	Non-Esmeraldo	100	1.48085
TcChr41-P	215357-217753	Tc00.1047053509029.60	Non-Esmeraldo	100	2.82057
TcChr41-P	219188-222700	Tc00.1047053509029.70	Non-Esmeraldo	96.19	2.31489
TcChr41-P	228313-229071	Tc00.1047053509029.110	Non-Esmeraldo	100	2.24468
TcChr41-P	232556-233605	Tc00.1047053509029.130	Non-Esmeraldo	100	1.79645
TcChr41-P	234078-236513	Tc00.1047053509029.140	Non-Esmeraldo	100	1.58723
TcChr41-P	250929-252101	Tc00.1047053511483.30	Non-Esmeraldo	93.18	1.36383
TcChr41-P	475584-476399	Tc00.1047053510219.30	Non-Esmeraldo	100	2.36099
TcChr41-P	487550-489805	Tc00.1047053506621.60	Non-Esmeraldo	98.05	1.49362
TcChr41-P	521706-523052	Tc00.1047053505171.80	Non-Esmeraldo	99.85	1.72553
TcChr41-P	526467-527651	Tc00.1047053505171.60	Non-Esmeraldo	100	2.6773
TcChr41-P	528067-528726	Tc00.1047053505171.50	Non-Esmeraldo	100	1.97518
TcChr41-P	546706-547332	Tc00.1047053506391.30	Non-Esmeraldo	100	1.58085
TcChr41-P	552600-555848	Tc00.1047053506389.70	Non-Esmeraldo	94.77	2.08936
TcChr41-P	958918-960327	Tc00.1047053508873.410	Non-Esmeraldo	73.97	0.902837
TcChr41-P	961702-963474	Tc00.1047053508873.420	Non-Esmeraldo	95.09	1.90922
TcChr41-P	2208101-2210044	Tc00.1047053510359.340	Non-Esmeraldo	99.79	2.42482
TcChr41-P	2211216-2211920	Tc00.1047053510359.330	Non-Esmeraldo	100	2.6234
TcChr41-P	2212237-2213034	Tc00.1047053510359.320	Non-Esmeraldo	100	1.24184
TcChr41-P	2214080-2215513	Tc00.1047053510359.310	Non-Esmeraldo	100	2.57589
TcChr41-P	2223937-2224806	Tc00.1047053510359.240	Non-Esmeraldo	98.85	2.21135
TcChr41-P	2240504-2244148	Tc00.1047053510359.170	Non-Esmeraldo	100	2.6461
TcChr41-P	2245565-2251669	Tc00.1047053510359.150	Non-Esmeraldo	98.43	1.4383
TcChr41-P	2252875-2255346	Tc00.1047053510359.130	Non-Esmeraldo	72.25	0.956738
TcChr41-P	2263528-2264490	Tc00.1047053510359.69	Non-Esmeraldo	100	1.60426
TcChr41-P	2282280-2282906	Tc00.1047053510357.140	Non-Esmeraldo	98.25	0.961702
TcChr41-P	2288559-2290091	Tc00.1047053510357.110	Non-Esmeraldo	100	2.32199
TcChr41-P	2292597-2294201	Tc00.1047053510357.90	Non-Esmeraldo	100	1.87589
TcChr41-P	2295652-2296410	Tc00.1047053510357.70	Non-Esmeraldo	95.52	1.58085
TcChr41-P	2297464-2298852	Tc00.1047053510357.50	Non-Esmeraldo	77.39	1.50284
TcChr41-P	2312601-2313641	Tc00.1047053510355.240	Non-Esmeraldo	100	2.11702
TcChr41-P	2315849-2318110	Tc00.1047053510355.210	Non-Esmeraldo	100	2.37801

## Sheet: Sylvio
Supplementary Table 2: Normalized RDC of the single copy genes from the Sylvio strain
Chromosome	Gene Coordinates	Gene-ID	Haplotype	Gene-Coverage(%)	Normalized_RDC
TcChr1-P	3012-3752	Tc00.1047053509395.10	Non-Esmeraldo	95.82	1.75745
TcChr1-P	29143-29979	Tc00.1047053509395.59	Non-Esmeraldo	100	1.46809
TcChr1-P	38359-40320	Tc00.1047053509395.120	Non-Esmeraldo	96.13	1.12766
TcChr1-P	44009-45190	Tc00.1047053505037.30	Non-Esmeraldo	96.62	2.11064
TcChr1-P	48055-49398	Tc00.1047053505037.60	Non-Esmeraldo	83.78	1.31489
TcChr2-P	7460-9304	Tc00.1047053509985.50	Non-Esmeraldo	97.02	1.64894
TcChr2-P	9521-11104	Tc00.1047053509985.40	Non-Esmeraldo	99.12	2.42766
TcChr2-P	11565-12260	Tc00.1047053509985.30	Non-Esmeraldo	97.13	0.491489
TcChr2-P	12699-14036	Tc00.1047053509985.20	Non-Esmeraldo	95.89	1.82553
TcChr2-P	23582-24790	Tc00.1047053507943.60	Non-Esmeraldo	100	1.56596
TcChr2-P	36417-38963	Tc00.1047053507601.140	Non-Esmeraldo	97.45	1.48085
TcChr2-P	39481-40683	Tc00.1047053507601.130	Non-Esmeraldo	99.92	3.83617
TcChr2-P	51007-52317	Tc00.1047053507601.70	Non-Esmeraldo	96.03	1.09149
TcChr2-P	70251-71669	Tc00.1047053506123.30	Non-Esmeraldo	94.43	3.34894
TcChr2-P	77886-80426	Tc00.1047053509541.10	Non-Esmeraldo	100	3.10638
TcChr3-P	34327-35751	Tc00.1047053510819.60	Non-Esmeraldo	99.93	1.74681
TcChr3-P	36221-37876	Tc00.1047053510819.70	Non-Esmeraldo	99.82	2.59362
TcChr3-P	38259-40523	Tc00.1047053510819.90	Non-Esmeraldo	98.76	1.85957
TcChr3-P	52005-52910	Tc00.1047053506315.20	Non-Esmeraldo	92.49	0.944681
TcChr3-P	64069-66105	Tc00.1047053506315.90	Non-Esmeraldo	100	2.64043
TcChr3-P	68124-69362	Tc00.1047053506315.100	Non-Esmeraldo	100	3.10426
TcChr3-P	89198-91000	Tc00.1047053510823.30	Non-Esmeraldo	99	2.57021
TcChr3-P	161804-162943	Tc00.1047053506319.30	Non-Esmeraldo	89.91	0.691489
TcChr3-P	171125-171871	Tc00.1047053506319.60	Non-Esmeraldo	0	0
TcChr4-P	16299-18224	Tc00.1047053507681.250	Non-Esmeraldo	100	2.02979
TcChr4-P	18523-19818	Tc00.1047053507681.240	Non-Esmeraldo	100	3.15745
TcChr4-P	20215-21780	Tc00.1047053507681.230	Non-Esmeraldo	93.74	1.75319
TcChr4-P	78548-80086	Tc00.1047053507769.40	Non-Esmeraldo	95.13	2.64894
TcChr4-P	86574-87179	Tc00.1047053509715.26	Non-Esmeraldo	94.55	0.334043
TcChr4-P	87478-89604	Tc00.1047053509715.30	Non-Esmeraldo	99.34	2.1
TcChr4-P	97259-100273	Tc00.1047053509715.80	Non-Esmeraldo	100	2.99362
TcChr4-P	113975-114826	Tc00.1047053509715.140	Non-Esmeraldo	100	3.55957
TcChr4-P	117642-119057	Tc00.1047053509717.20	Non-Esmeraldo	96.54	2.05532
TcChr4-P	119962-122967	Tc00.1047053509717.30	Non-Esmeraldo	99.83	2.73404
TcChr4-P	123170-123934	Tc00.1047053509717.34	Non-Esmeraldo	100	1.47447
TcChr4-P	126680-130993	Tc00.1047053509717.50	Non-Esmeraldo	99.51	2.31702
TcChr4-P	131697-133670	Tc00.1047053509717.60	Non-Esmeraldo	100	1.68298
TcChr4-P	134406-137231	Tc00.1047053509717.70	Non-Esmeraldo	100	2.77872
TcChr5-P	17680-18789	Tc00.1047053506491.10	Non-Esmeraldo	97.12	2.12553
TcChr5-P	104288-105049	Tc00.1047053510119.30	Non-Esmeraldo	97.24	1.69149
TcChr5-P	106335-109370	Tc00.1047053510119.50	Non-Esmeraldo	96.67	2.13617
TcChr5-P	109477-110583	Tc00.1047053510119.60	Non-Esmeraldo	100	2.53404
TcChr5-P	134970-137561	Tc00.1047053510121.110	Non-Esmeraldo	86.5	2.42766
TcChr5-P	137612-139750	Tc00.1047053510121.120	Non-Esmeraldo	100	2.04468
TcChr5-P	140064-141110	Tc00.1047053510121.130	Non-Esmeraldo	94.56	1.11915
TcChr5-P	141376-143406	Tc00.1047053510121.140	Non-Esmeraldo	89.07	1.8
TcChr5-P	151063-153555	Tc00.1047053510121.160	Non-Esmeraldo	85.88	2.03617
TcChr5-P	167375-168691	Tc00.1047053508059.24	Non-Esmeraldo	97.95	2.21915
TcChr5-P	168831-170510	Tc00.1047053508059.30	Non-Esmeraldo	100	2.05957
TcChr5-P	170686-171375	Tc00.1047053508059.40	Non-Esmeraldo	100	1.87234
TcChr5-P	174537-175328	Tc00.1047053503965.30	Non-Esmeraldo	100	1.81915
TcChr6-P	14667-16532	Tc00.1047053508593.44	Non-Esmeraldo	100	2.94043
TcChr6-P	16751-19720	Tc00.1047053508593.50	Non-Esmeraldo	97.58	2.57872
TcChr6-P	20228-22864	Tc00.1047053508593.60	Non-Esmeraldo	100	3.10638
TcChr6-P	26837-27517	Tc00.1047053508593.100	Non-Esmeraldo	99.41	1.26809
TcChr6-P	52243-56205	Tc00.1047053510885.40	Non-Esmeraldo	98.94	2.02128
TcChr6-P	58463-61918	Tc00.1047053510885.60	Non-Esmeraldo	100	2.89149
TcChr6-P	62754-65567	Tc00.1047053510885.70	Non-Esmeraldo	96.55	1.54255
TcChr6-P	72588-74597	Tc00.1047053510885.110	Non-Esmeraldo	100	1.7766
TcChr6-P	111896-112900	Tc00.1047053510889.50	Non-Esmeraldo	100	4.24043
TcChr6-P	124175-126340	Tc00.1047053510889.110	Non-Esmeraldo	94.37	2.60426
TcChr6-P	127742-129223	Tc00.1047053510889.120	Non-Esmeraldo	27.94	0.329787
TcChr6-P	156645-158471	Tc00.1047053510889.221	Non-Esmeraldo	100	2.55532
TcChr6-P	174691-177396	Tc00.1047053510889.270	Non-Esmeraldo	100	2.18298
TcChr6-P	218999-221920	Tc00.1047053509399.190	Non-Esmeraldo	94.25	1.30426
TcChr6-P	223739-224830	Tc00.1047053509399.170	Non-Esmeraldo	90.2	2.01702
TcChr6-P	257203-258747	Tc00.1047053509399.70	Non-Esmeraldo	100	3.59787
TcChr6-P	297740-298951	Tc00.1047053509429.270	Non-Esmeraldo	100	2.9766
TcChr6-P	325983-326867	Tc00.1047053509429.170	Non-Esmeraldo	100	1.3383
TcChr6-P	329933-331297	Tc00.1047053509429.150	Non-Esmeraldo	96.63	2.72979
TcChr6-P	337372-338874	Tc00.1047053509429.120	Non-Esmeraldo	100	2.85106
TcChr6-P	339247-340101	Tc00.1047053509429.110	Non-Esmeraldo	100	1.18298
TcChr6-P	340335-340982	Tc00.1047053509429.100	Non-Esmeraldo	97.53	3.03191
TcChr6-P	341253-342164	Tc00.1047053509429.90	Non-Esmeraldo	100	2.28936
TcChr7-P	140023-141177	Tc00.1047053509941.120	Non-Esmeraldo	100	2.59574
TcChr7-P	144657-145775	Tc00.1047053503543.10	Non-Esmeraldo	88.47	1.03191
TcChr7-P	148993-149814	Tc00.1047053503541.20	Non-Esmeraldo	100	2.4766
TcChr7-P	150208-151389	Tc00.1047053503541.10	Non-Esmeraldo	65.99	1.33191
TcChr7-P	164032-164901	Tc00.1047053507913.30	Non-Esmeraldo	100	1.38936
TcChr7-P	209535-213227	Tc00.1047053506445.60	Non-Esmeraldo	100	2.73191
TcChr7-P	218719-219963	Tc00.1047053506445.80	Non-Esmeraldo	100	2.42766
TcChr7-P	247633-248985	Tc00.1047053504839.50	Non-Esmeraldo	88.77	2.40426
TcChr7-P	319775-321217	Tc00.1047053510043.40	Non-Esmeraldo	100	1.67872
TcChr8-P	130457-131530	Tc00.1047053510335.10	Non-Esmeraldo	100	2.07234
TcChr8-P	146763-148151	Tc00.1047053510337.30	Non-Esmeraldo	99.14	2.48085
TcChr8-P	157190-158005	Tc00.1047053508199.20	Non-Esmeraldo	96.94	2.13617
TcChr8-P	166176-168785	Tc00.1047053508199.50	Non-Esmeraldo	99.54	1.78085
TcChr8-P	178324-179346	Tc00.1047053510339.14	Non-Esmeraldo	100	1.73617
TcChr8-P	194894-195496	Tc00.1047053510339.80	Non-Esmeraldo	100	2.26383
TcChr8-P	246334-248322	Tc00.1047053510579.30	Non-Esmeraldo	100	2.70851
TcChr8-P	255662-256372	Tc00.1047053510577.40	Non-Esmeraldo	100	2.55745
TcChr8-P	270695-272092	Tc00.1047053510575.200	Non-Esmeraldo	100	1.84681
TcChr8-P	277503-280046	Tc00.1047053510575.150	Non-Esmeraldo	89.07	1.36596
TcChr8-P	280302-281102	Tc00.1047053510575.140	Non-Esmeraldo	57.05	0.340426
TcChr8-P	281817-284738	Tc00.1047053510575.130	Non-Esmeraldo	95.14	2.11064
TcChr8-P	285042-285680	Tc00.1047053510575.120	Non-Esmeraldo	100	2.0766
TcChr8-P	307374-308906	Tc00.1047053508351.60	Non-Esmeraldo	94.26	1.55745
TcChr8-P	310318-311130	Tc00.1047053508351.40	Non-Esmeraldo	100	2.35957
TcChr8-P	314115-315149	Tc00.1047053508351.10	Non-Esmeraldo	97.2	1.18085
TcChr8-P	325404-326984	Tc00.1047053508349.20	Non-Esmeraldo	100	2.85532
TcChr9-P	82629-84494	Tc00.1047053505999.70	Non-Esmeraldo	100	1.9383
TcChr9-P	90163-91845	Tc00.1047053505999.110	Non-Esmeraldo	100	2.25532
TcChr9-P	94085-95392	Tc00.1047053505999.130	Non-Esmeraldo	100	2.71702
TcChr9-P	99506-101881	Tc00.1047053505999.150	Non-Esmeraldo	100	2.39574
TcChr9-P	189791-191224	Tc00.1047053507949.154	Non-Esmeraldo	89.05	0.785106
TcChr9-P	192504-195335	Tc00.1047053507949.150	Non-Esmeraldo	94.6	1.7234
TcChr9-P	196068-197183	Tc00.1047053507949.140	Non-Esmeraldo	100	2.03404
TcChr9-P	197518-199362	Tc00.1047053507949.130	Non-Esmeraldo	99.67	2.19149
TcChr9-P	199633-200703	Tc00.1047053507949.120	Non-Esmeraldo	100	2.0383
TcChr9-P	202908-204431	Tc00.1047053507949.80	Non-Esmeraldo	100	2.3
TcChr9-P	213106-213807	Tc00.1047053507949.20	Non-Esmeraldo	100	2.56383
TcChr9-P	214241-215704	Tc00.1047053507949.10	Non-Esmeraldo	87.02	0.776596
TcChr9-P	219712-220944	Tc00.1047053506479.120	Non-Esmeraldo	100	1.57872
TcChr9-P	229649-230869	Tc00.1047053506479.80	Non-Esmeraldo	100	1.53191
TcChr9-P	272212-277662	Tc00.1047053506477.60	Non-Esmeraldo	95.34	1.8
TcChr9-P	278934-281090	Tc00.1047053506477.40	Non-Esmeraldo	89.43	2.04468
TcChr9-P	281196-283373	Tc00.1047053506477.30	Non-Esmeraldo	95.91	2.28723
TcChr9-P	283719-285899	Tc00.1047053506477.20	Non-Esmeraldo	100	2.74681
TcChr9-P	287724-288743	Tc00.1047053506477.10	Non-Esmeraldo	85.88	0.712766
TcChr9-P	295156-295983	Tc00.1047053507945.20	Non-Esmeraldo	100	2.98511
TcChr9-P	296417-298528	Tc00.1047053507945.10	Non-Esmeraldo	100	2.4383
TcChr9-P	302897-305236	Tc00.1047053509991.90	Non-Esmeraldo	99.96	2.4383
TcChr9-P	314552-315817	Tc00.1047053509991.29	Non-Esmeraldo	69.19	1.01064
TcChr9-P	467508-468026	Tc00.1047053509001.30	Non-Esmeraldo	77.84	0.165957
TcChr9-P	470882-471805	Tc00.1047053509003.10	Non-Esmeraldo	100	1.15319
TcChr9-P	476763-477608	Tc00.1047053509003.50	Non-Esmeraldo	92.32	0.789362
TcChr9-P	483351-484502	Tc00.1047053503869.50	Non-Esmeraldo	100	1.83191
TcChr9-P	498843-500018	Tc00.1047053509005.40	Non-Esmeraldo	83.42	1.59787
TcChr10-P	53528-54568	Tc00.1047053508637.69	Non-Esmeraldo	100	2.29574
TcChr10-P	55007-56869	Tc00.1047053508637.70	Non-Esmeraldo	98.12	1.89149
TcChr10-P	57058-58569	Tc00.1047053508637.79	Non-Esmeraldo	100	1.68723
TcChr10-P	149281-149976	Tc00.1047053509693.80	Non-Esmeraldo	100	1.57447
TcChr10-P	166289-168466	Tc00.1047053509693.160	Non-Esmeraldo	98.07	2.09574
TcChr10-P	168871-171633	Tc00.1047053509693.170	Non-Esmeraldo	97.29	1.8234
TcChr10-P	185689-186699	Tc00.1047053509695.40	Non-Esmeraldo	94.86	0.793617
TcChr10-P	208141-209568	Tc00.1047053509695.120	Non-Esmeraldo	100	1.86809
TcChr10-P	210025-210870	Tc00.1047053509695.130	Non-Esmeraldo	99.76	1.35106
TcChr10-P	273457-278322	Tc00.1047053506855.360	Non-Esmeraldo	97	2.02766
TcChr10-P	278715-279209	Tc00.1047053506855.350	Non-Esmeraldo	100	1.48298
TcChr10-P	279434-281227	Tc00.1047053506855.340	Non-Esmeraldo	100	2.66809
TcChr10-P	298930-299997	Tc00.1047053506855.260	Non-Esmeraldo	95.79	1.64894
TcChr10-P	320202-323267	Tc00.1047053506855.190	Non-Esmeraldo	76.65	1.40213
TcChr10-P	324068-324850	Tc00.1047053506855.180	Non-Esmeraldo	100	2.75319
TcChr10-P	332217-332954	Tc00.1047053506855.140	Non-Esmeraldo	100	2.11702
TcChr10-P	335437-337359	Tc00.1047053506855.120	Non-Esmeraldo	100	3.05957
TcChr10-P	346068-347492	Tc00.1047053506855.80	Non-Esmeraldo	99.3	2.77021
TcChr10-P	348186-351620	Tc00.1047053506855.70	Non-Esmeraldo	95.84	1.21277
TcChr10-P	364838-366133	Tc00.1047053506853.50	Non-Esmeraldo	100	2.31489
TcChr10-P	431538-433118	Tc00.1047053510519.40	Non-Esmeraldo	100	1.82979
TcChr10-P	435249-436562	Tc00.1047053510519.20	Non-Esmeraldo	84.09	0.938298
TcChr10-P	447677-448150	Tc00.1047053504069.20	Non-Esmeraldo	100	2.08936
TcChr10-P	452532-453641	Tc00.1047053504069.50	Non-Esmeraldo	99.91	1.90638
TcChr10-P	453928-454665	Tc00.1047053504069.53	Non-Esmeraldo	100	1.84468
TcChr10-P	455438-456826	Tc00.1047053504069.60	Non-Esmeraldo	99.5	2.64681
TcChr10-P	458110-459030	Tc00.1047053504069.80	Non-Esmeraldo	100	1.90426
TcChr11-P	126687-127601	Tc00.1047053508857.50	Non-Esmeraldo	100	1.13191
TcChr11-P	130047-131564	Tc00.1047053508857.70	Non-Esmeraldo	100	2.40213
TcChr11-P	132014-132844	Tc00.1047053508857.80	Non-Esmeraldo	92.18	1.6234
TcChr11-P	133108-135387	Tc00.1047053508857.90	Non-Esmeraldo	97.94	1.34043
TcChr11-P	136259-138838	Tc00.1047053508857.100	Non-Esmeraldo	100	1.68723
TcChr11-P	151381-153372	Tc00.1047053508857.160	Non-Esmeraldo	100	1.79787
TcChr11-P	165441-166301	Tc00.1047053506985.30	Non-Esmeraldo	100	2.57447
TcChr11-P	167169-167873	Tc00.1047053506985.20	Non-Esmeraldo	100	1.73617
TcChr11-P	168221-169069	Tc00.1047053506985.10	Non-Esmeraldo	93.4	1.02553
TcChr11-P	172092-175121	Tc00.1047053511239.10	Non-Esmeraldo	99.37	3.3234
TcChr11-P	184194-189176	Tc00.1047053511239.60	Non-Esmeraldo	93.7	2.20851
TcChr11-P	191784-193031	Tc00.1047053511239.80	Non-Esmeraldo	99.76	2.57872
TcChr11-P	197242-197844	Tc00.1047053511239.110	Non-Esmeraldo	100	2.11277
TcChr11-P	200911-201843	Tc00.1047053511239.130	Non-Esmeraldo	73.2	0.62766
TcChr11-P	203261-204697	Tc00.1047053511239.150	Non-Esmeraldo	97.43	1.70426
TcChr11-P	215276-216550	Tc00.1047053508859.20	Non-Esmeraldo	98.82	1.54681
TcChr11-P	217127-217954	Tc00.1047053508859.30	Non-Esmeraldo	100	1.68723
TcChr11-P	221184-223367	Tc00.1047053508859.70	Non-Esmeraldo	92.35	1.65532
TcChr11-P	224675-227935	Tc00.1047053508859.74	Non-Esmeraldo	100	2.4766
TcChr11-P	233717-234706	Tc00.1047053508859.109	Non-Esmeraldo	97.98	2.3234
TcChr11-P	279480-280550	Tc00.1047053511245.90	Non-Esmeraldo	96.17	0.842553
TcChr11-P	287943-288812	Tc00.1047053511245.130	Non-Esmeraldo	100	1.65957
TcChr11-P	289509-290348	Tc00.1047053511245.140	Non-Esmeraldo	73.33	0.729787
TcChr11-P	320324-323668	Tc00.1047053506983.60	Non-Esmeraldo	99.79	1.9617
TcChr11-P	337952-339559	Tc00.1047053508865.10	Non-Esmeraldo	99.81	2.64681
TcChr11-P	347351-350098	Tc00.1047053508865.30	Non-Esmeraldo	100	2.58511
TcChr11-P	369929-370897	Tc00.1047053511249.34	Non-Esmeraldo	100	1.88085
TcChr11-P	404479-405630	Tc00.1047053509935.20	Non-Esmeraldo	96.35	1.5766
TcChr11-P	413582-415369	Tc00.1047053509937.20	Non-Esmeraldo	80.37	0.995745
TcChr11-P	416301-417836	Tc00.1047053509937.30	Non-Esmeraldo	100	2.78511
TcChr11-P	449537-451114	Tc00.1047053509937.160	Non-Esmeraldo	100	2.45106
TcChr11-P	459545-460174	Tc00.1047053509937.210	Non-Esmeraldo	81.11	1.09362
TcChr11-P	461383-463179	Tc00.1047053509937.220	Non-Esmeraldo	84.86	1.78723
TcChr11-P	484328-485767	Tc00.1047053506443.50	Non-Esmeraldo	100	1.95319
TcChr12-P	117029-118309	Tc00.1047053507705.20	Non-Esmeraldo	99.53	1.63191
TcChr12-P	118769-119950	Tc00.1047053507705.10	Non-Esmeraldo	100	1.85532
TcChr12-P	183495-184844	Tc00.1047053506149.20	Non-Esmeraldo	61.26	0.614894
TcChr12-P	188767-190173	Tc00.1047053509553.20	Non-Esmeraldo	100	3.1
TcChr12-P	254125-256878	Tc00.1047053507623.30	Non-Esmeraldo	100	2.9766
TcChr12-P	260153-261517	Tc00.1047053507623.50	Non-Esmeraldo	100	1.70213
TcChr12-P	266245-268242	Tc00.1047053507623.90	Non-Esmeraldo	98.35	2.90426
TcChr12-P	295568-296488	Tc00.1047053509561.70	Non-Esmeraldo	100	1.63404
TcChr12-P	299629-303405	Tc00.1047053509561.100	Non-Esmeraldo	94.25	1.61489
TcChr12-P	304018-306657	Tc00.1047053509561.110	Non-Esmeraldo	97.73	1.84043
TcChr12-P	307652-308260	Tc00.1047053509561.120	Non-Esmeraldo	100	1.79362
TcChr12-P	317861-319120	Tc00.1047053509563.30	Non-Esmeraldo	100	2.54681
TcChr12-P	319905-320582	Tc00.1047053509563.40	Non-Esmeraldo	100	2.24894
TcChr12-P	341624-343111	Tc00.1047053509567.10	Non-Esmeraldo	100	1.35957
TcChr12-P	347435-349306	Tc00.1047053509567.34	Non-Esmeraldo	91.29	2.31064
TcChr12-P	366705-367358	Tc00.1047053506151.30	Non-Esmeraldo	99.69	1.43617
TcChr12-P	368712-369320	Tc00.1047053412435.10	Non-Esmeraldo	99.34	0.997872
TcChr12-P	385777-387654	Tc00.1047053509569.60	Non-Esmeraldo	83.97	1.48723
TcChr12-P	393972-395060	Tc00.1047053509569.110	Non-Esmeraldo	100	1.6617
TcChr12-P	400686-401396	Tc00.1047053509569.150	Non-Esmeraldo	100	1.53191
TcChr12-P	401754-402566	Tc00.1047053509569.160	Non-Esmeraldo	100	1.51915
TcChr12-P	416466-417266	Tc00.1047053466593.10	Non-Esmeraldo	77.28	0.897872
TcChr12-P	422309-426631	Tc00.1047053509571.30	Non-Esmeraldo	96.81	1.92553
TcChr12-P	426680-427771	Tc00.1047053509571.40	Non-Esmeraldo	99.45	1.55319
TcChr12-P	428502-429953	Tc00.1047053509571.50	Non-Esmeraldo	100	2.98085
TcChr12-P	436391-437056	Tc00.1047053509573.10	Non-Esmeraldo	92.94	1.79574
TcChr12-P	438418-439572	Tc00.1047053509573.30	Non-Esmeraldo	100	2.82766
TcChr13-P	30573-33026	Tc00.1047053511807.60	Non-Esmeraldo	100	3.17234
TcChr13-P	151294-152559	Tc00.1047053509207.50	Non-Esmeraldo	100	0.844681
TcChr13-P	153107-155128	Tc00.1047053509207.70	Non-Esmeraldo	85.41	1.92979
TcChr13-P	159034-159843	Tc00.1047053509207.90	Non-Esmeraldo	100	2.87447
TcChr13-P	160204-161742	Tc00.1047053509207.100	Non-Esmeraldo	94.09	1.31277
TcChr13-P	163947-166064	Tc00.1047053509207.120	Non-Esmeraldo	97.73	2.03191
TcChr13-P	166547-167812	Tc00.1047053509207.130	Non-Esmeraldo	100	2.00426
TcChr13-P	168261-170300	Tc00.1047053509207.140	Non-Esmeraldo	98.82	1.8617
TcChr13-P	174571-175884	Tc00.1047053509207.160	Non-Esmeraldo	99.24	1.68936
TcChr13-P	182110-182781	Tc00.1047053511813.20	Non-Esmeraldo	100	2.20638
TcChr13-P	191331-192746	Tc00.1047053511815.40	Non-Esmeraldo	97.46	2.21489
TcChr13-P	213238-214848	Tc00.1047053511815.170	Non-Esmeraldo	13.41	0.0489362
TcChr13-P	252238-254316	Tc00.1047053511817.120	Non-Esmeraldo	100	2.40213
TcChr13-P	283705-287163	Tc00.1047053511817.260	Non-Esmeraldo	100	2.22979
TcChr13-P	300762-303008	Tc00.1047053511819.10	Non-Esmeraldo	76.5	1.81277
TcChr13-P	332758-333882	Tc00.1047053511821.20	Non-Esmeraldo	100	2.12553
TcChr13-P	335355-336653	Tc00.1047053511821.30	Non-Esmeraldo	100	1.88511
TcChr13-P	339520-340749	Tc00.1047053511821.50	Non-Esmeraldo	88.13	1.80851
TcChr13-P	340796-342664	Tc00.1047053511821.60	Non-Esmeraldo	99.79	1.91277
TcChr13-P	348436-350844	Tc00.1047053511821.100	Non-Esmeraldo	100	1.93404
TcChr13-P	351344-353680	Tc00.1047053511821.110	Non-Esmeraldo	100	2.81277
TcChr13-P	354004-355104	Tc00.1047053511821.120	Non-Esmeraldo	100	1.62766
TcChr13-P	383589-385385	Tc00.1047053511823.30	Non-Esmeraldo	100	2.45106
TcChr13-P	394963-396255	Tc00.1047053511825.30	Non-Esmeraldo	99.69	0.734043
TcChr13-P	403055-403750	Tc00.1047053511825.69	Non-Esmeraldo	100	2.47234
TcChr13-P	405185-406552	Tc00.1047053511825.90	Non-Esmeraldo	96.93	2.13617
TcChr13-P	417163-418293	Tc00.1047053511825.170	Non-Esmeraldo	99.82	2.57234
TcChr13-P	422979-424697	Tc00.1047053511825.190	Non-Esmeraldo	100	2.79149
TcChr13-P	434361-435305	Tc00.1047053511825.250	Non-Esmeraldo	75.87	1.21915
TcChr13-P	435671-436675	Tc00.1047053511825.260	Non-Esmeraldo	93.63	1.59787
TcChr13-P	445036-447048	Tc00.1047053509211.30	Non-Esmeraldo	99.7	1.99362
TcChr13-P	453100-461145	Tc00.1047053511827.20	Non-Esmeraldo	100	2.48085
TcChr13-P	463101-464885	Tc00.1047053511827.40	Non-Esmeraldo	99.22	1.2617
TcChr13-P	469180-470865	Tc00.1047053511827.70	Non-Esmeraldo	96.5	1.91702
TcChr13-P	471105-472211	Tc00.1047053511827.80	Non-Esmeraldo	83.56	1.50426
TcChr13-P	473182-474183	Tc00.1047053511827.100	Non-Esmeraldo	95.61	1.41702
TcChr14-P	65036-65710	Tc00.1047053506177.80	Non-Esmeraldo	100	1.79574
TcChr14-P	66021-66824	Tc00.1047053506177.90	Non-Esmeraldo	100	1.01489
TcChr14-P	68459-69166	Tc00.1047053506177.110	Non-Esmeraldo	100	1.51277
TcChr14-P	71187-71987	Tc00.1047053506177.130	Non-Esmeraldo	100	2.34681
TcChr14-P	80936-82507	Tc00.1047053503395.30	Non-Esmeraldo	92.62	2.30638
TcChr14-P	89874-90671	Tc00.1047053507663.30	Non-Esmeraldo	98.37	1.24255
TcChr14-P	90890-91759	Tc00.1047053507663.40	Non-Esmeraldo	91.84	0.812766
TcChr14-P	98706-99899	Tc00.1047053507663.60	Non-Esmeraldo	100	1.44255
TcChr14-P	105944-107491	Tc00.1047053507665.10	Non-Esmeraldo	100	2.15745
TcChr14-P	176555-177556	Tc00.1047053511847.50	Non-Esmeraldo	100	1.82979
TcChr14-P	177774-182195	Tc00.1047053511847.60	Non-Esmeraldo	99.34	2.8766
TcChr14-P	249289-249954	Tc00.1047053511855.30	Non-Esmeraldo	100	1.15532
TcChr14-P	274184-277609	Tc00.1047053509229.40	Non-Esmeraldo	88.67	1.5
TcChr14-P	285842-287377	Tc00.1047053509229.80	Non-Esmeraldo	97.66	2.24255
TcChr14-P	295280-296185	Tc00.1047053509229.120	Non-Esmeraldo	100	2.14468
TcChr14-P	296458-297420	Tc00.1047053509229.130	Non-Esmeraldo	99.17	1.95106
TcChr14-P	297906-299117	Tc00.1047053509229.140	Non-Esmeraldo	95.21	1.4234
TcChr14-P	306105-306932	Tc00.1047053511857.30	Non-Esmeraldo	98.55	2.86596
TcChr14-P	307494-309800	Tc00.1047053511857.40	Non-Esmeraldo	93.76	1.64255
TcChr14-P	310092-311378	Tc00.1047053511857.50	Non-Esmeraldo	100	2.01915
TcChr14-P	311913-313691	Tc00.1047053511857.59	Non-Esmeraldo	96.35	3.12553
TcChr14-P	314532-316013	Tc00.1047053511857.70	Non-Esmeraldo	99.87	2.04043
TcChr14-P	323915-325081	Tc00.1047053511859.30	Non-Esmeraldo	92.89	1.05957
TcChr14-P	333038-333817	Tc00.1047053511859.70	Non-Esmeraldo	99.23	1.05106
TcChr14-P	355545-356858	Tc00.1047053511859.180	Non-Esmeraldo	100	2.8383
TcChr14-P	403504-405354	Tc00.1047053509683.80	Non-Esmeraldo	98.16	1.45106
TcChr14-P	407174-407956	Tc00.1047053509683.90	Non-Esmeraldo	0	0
TcChr14-P	414454-415824	Tc00.1047053509683.124	Non-Esmeraldo	100	1.50638
TcChr14-P	430672-431550	Tc00.1047053506257.60	Non-Esmeraldo	98.63	1.40213
TcChr14-P	465730-467526	Tc00.1047053504059.20	Non-Esmeraldo	99.94	1.24468
TcChr15-P	10663-13146	Tc00.1047053509719.20	Non-Esmeraldo	100	3.35106
TcChr15-P	14028-14834	Tc00.1047053509719.26	Non-Esmeraldo	100	2.70426
TcChr15-P	18361-20082	Tc00.1047053509719.40	Non-Esmeraldo	100	2.5234
TcChr15-P	20898-22658	Tc00.1047053509719.50	Non-Esmeraldo	100	1.77447
TcChr15-P	35571-37214	Tc00.1047053507775.30	Non-Esmeraldo	100	1.89574
TcChr15-P	38986-39699	Tc00.1047053507775.50	Non-Esmeraldo	100	2.58511
TcChr15-P	79080-80348	Tc00.1047053511865.60	Non-Esmeraldo	100	3.06809
TcChr15-P	96157-97272	Tc00.1047053511863.20	Non-Esmeraldo	99.91	2.33617
TcChr15-P	307294-308283	Tc00.1047053467287.10	Non-Esmeraldo	100	3.08085
TcChr15-P	309177-310607	Tc00.1047053467287.20	Non-Esmeraldo	0	0
TcChr15-P	332216-334948	Tc00.1047053506709.20	Non-Esmeraldo	99.89	2.21064
TcChr15-P	337541-339109	Tc00.1047053506709.40	Non-Esmeraldo	100	2.29149
TcChr15-P	371420-372169	Tc00.1047053503879.50	Non-Esmeraldo	100	1.89787
TcChr15-P	372728-373573	Tc00.1047053503879.30	Non-Esmeraldo	100	1.82553
TcChr15-P	373985-375466	Tc00.1047053503879.20	Non-Esmeraldo	86.5	2.14043
TcChr15-P	381064-382569	Tc00.1047053503539.20	Non-Esmeraldo	100	1.91064
TcChr16-P	126975-128753	Tc00.1047053509751.20	Non-Esmeraldo	96.63	1.60638
TcChr16-P	132711-133913	Tc00.1047053507793.30	Non-Esmeraldo	92.44	1.86383
TcChr16-P	168153-169232	Tc00.1047053506337.40	Non-Esmeraldo	87.31	1.72766
TcChr16-P	169582-170238	Tc00.1047053506337.30	Non-Esmeraldo	100	1.82979
TcChr16-P	180867-181604	Tc00.1047053509749.10	Non-Esmeraldo	90.24	2.52766
TcChr16-P	183186-183857	Tc00.1047053509747.110	Non-Esmeraldo	100	1.7617
TcChr16-P	194396-195679	Tc00.1047053509747.90	Non-Esmeraldo	65.34	0.514894
TcChr16-P	197548-198693	Tc00.1047053509747.70	Non-Esmeraldo	97.91	4.82128
TcChr16-P	203787-204593	Tc00.1047053509747.40	Non-Esmeraldo	99.5	2.64894
TcChr16-P	205208-208753	Tc00.1047053509747.30	Non-Esmeraldo	99.97	2.81277
TcChr16-P	218084-219595	Tc00.1047053509745.40	Non-Esmeraldo	65.21	0.844681
TcChr16-P	229349-229978	Tc00.1047053506275.20	Non-Esmeraldo	100	1.60213
TcChr16-P	231839-233239	Tc00.1047053506275.40	Non-Esmeraldo	100	1.27234
TcChr16-P	233838-234554	Tc00.1047053506275.50	Non-Esmeraldo	100	2.01702
TcChr16-P	235165-238671	Tc00.1047053506275.60	Non-Esmeraldo	92.19	1.89787
TcChr16-P	239657-241033	Tc00.1047053506275.70	Non-Esmeraldo	100	2.17872
TcChr16-P	245060-247036	Tc00.1047053506275.90	Non-Esmeraldo	88.92	1.96596
TcChr16-P	247604-248206	Tc00.1047053506275.110	Non-Esmeraldo	0	0
TcChr16-P	268084-269766	Tc00.1047053503823.90	Non-Esmeraldo	97.27	1.71489
TcChr16-P	278487-281402	Tc00.1047053503823.130	Non-Esmeraldo	97.6	2.47447
TcChr16-P	284294-285892	Tc00.1047053503823.150	Non-Esmeraldo	100	2.12128
TcChr16-P	286489-287361	Tc00.1047053503823.160	Non-Esmeraldo	100	2.25957
TcChr16-P	294602-297157	Tc00.1047053504827.150	Non-Esmeraldo	100	2.62553
TcChr16-P	298099-300528	Tc00.1047053504827.140	Non-Esmeraldo	97.53	2.10638
TcChr16-P	306541-307560	Tc00.1047053504827.120	Non-Esmeraldo	99.8	1.6
TcChr16-P	307788-310445	Tc00.1047053504827.110	Non-Esmeraldo	95.97	1.18085
TcChr16-P	310831-312378	Tc00.1047053504827.100	Non-Esmeraldo	98.06	1.8617
TcChr16-P	314046-316853	Tc00.1047053504827.80	Non-Esmeraldo	99.96	2.08511
TcChr16-P	319157-321883	Tc00.1047053504827.60	Non-Esmeraldo	89.48	1.42128
TcChr16-P	322427-324265	Tc00.1047053504827.50	Non-Esmeraldo	100	1.85532
TcChr16-P	370745-372247	Tc00.1047053506155.20	Non-Esmeraldo	41.32	0.759574
TcChr16-P	372939-373769	Tc00.1047053506155.10	Non-Esmeraldo	100	0.323404
TcChr16-P	376916-377752	Tc00.1047053503719.30	Non-Esmeraldo	86.86	1.55745
TcChr16-P	407386-408681	Tc00.1047053510423.50	Non-Esmeraldo	96.37	2.56596
TcChr16-P	420390-421193	Tc00.1047053506807.20	Non-Esmeraldo	98.13	1.38936
TcChr16-P	424215-425192	Tc00.1047053506807.30	Non-Esmeraldo	82.52	1.27447
TcChr16-P	433997-434830	Tc00.1047053508269.10	Non-Esmeraldo	100	1.6766
TcChr16-P	436137-437255	Tc00.1047053508269.30	Non-Esmeraldo	72.56	0.876596
TcChr16-P	438532-439587	Tc00.1047053508269.40	Non-Esmeraldo	95.93	1.62128
TcChr16-P	446712-447401	Tc00.1047053508269.60	Non-Esmeraldo	100	1.82979
TcChr16-P	448245-449327	Tc00.1047053508269.70	Non-Esmeraldo	89.29	1.58936
TcChr16-P	517663-518313	Tc00.1047053508405.30	Non-Esmeraldo	69.12	0.597872
TcChr16-P	519456-520352	Tc00.1047053508405.50	Non-Esmeraldo	100	1.29149
TcChr16-P	520687-521748	Tc00.1047053508405.60	Non-Esmeraldo	100	0.951064
TcChr16-P	527427-528272	Tc00.1047053508405.90	Non-Esmeraldo	100	2.11702
TcChr16-P	530055-531761	Tc00.1047053508405.110	Non-Esmeraldo	100	2.64681
TcChr16-P	533878-535002	Tc00.1047053506975.20	Non-Esmeraldo	97.33	1.75745
TcChr16-P	537680-538000	Tc00.1047053506975.34	Non-Esmeraldo	100	0.640426
TcChr16-P	541585-544719	Tc00.1047053506975.60	Non-Esmeraldo	94.16	1.90638
TcChr16-P	545647-549063	Tc00.1047053506975.66	Non-Esmeraldo	100	2.09574
TcChr17-P	162273-163517	Tc00.1047053509179.220	Non-Esmeraldo	92.77	1.34043
TcChr17-P	163853-165355	Tc00.1047053509179.210	Non-Esmeraldo	100	2.14681
TcChr17-P	166379-167182	Tc00.1047053509179.200	Non-Esmeraldo	100	2.46383
TcChr17-P	176506-177300	Tc00.1047053509179.150	Non-Esmeraldo	100	1.89574
TcChr17-P	177934-178785	Tc00.1047053509179.140	Non-Esmeraldo	100	1.65106
TcChr17-P	186087-187604	Tc00.1047053509179.100	Non-Esmeraldo	94.73	1.3766
TcChr17-P	188641-189510	Tc00.1047053509179.80	Non-Esmeraldo	100	2.02128
TcChr17-P	189763-190476	Tc00.1047053509179.70	Non-Esmeraldo	100	1.73191
TcChr17-P	199407-202124	Tc00.1047053509179.30	Non-Esmeraldo	94.37	2.27447
TcChr17-P	208398-209255	Tc00.1047053511763.10	Non-Esmeraldo	100	3.43617
TcChr17-P	213492-214421	Tc00.1047053509177.50	Non-Esmeraldo	100	2.75532
TcChr17-P	214804-216036	Tc00.1047053509177.40	Non-Esmeraldo	84.27	1.2383
TcChr17-P	216557-219688	Tc00.1047053509177.30	Non-Esmeraldo	100	2.68298
TcChr17-P	240216-242246	Tc00.1047053511761.50	Non-Esmeraldo	100	3.00638
TcChr17-P	264921-267770	Tc00.1047053507087.50	Non-Esmeraldo	99.82	1.98723
TcChr17-P	321346-323010	Tc00.1047053511757.20	Non-Esmeraldo	90.63	1.84043
TcChr17-P	346375-348459	Tc00.1047053511755.90	Non-Esmeraldo	92.81	2.33191
TcChr17-P	360974-362308	Tc00.1047053511755.50	Non-Esmeraldo	99.93	2.51489
TcChr17-P	362680-364092	Tc00.1047053511755.40	Non-Esmeraldo	100	1.83191
TcChr17-P	410956-413127	Tc00.1047053508909.40	Non-Esmeraldo	97.47	2.3234
TcChr17-P	413350-414393	Tc00.1047053508909.50	Non-Esmeraldo	96.93	0.753191
TcChr17-P	416923-418128	Tc00.1047053508909.70	Non-Esmeraldo	100	1.37872
TcChr17-P	439265-440278	Tc00.1047053508909.140	Non-Esmeraldo	100	2.87872
TcChr17-P	469603-470181	Tc00.1047053508909.260	Non-Esmeraldo	82.9	0.329787
TcChr17-P	470446-473472	Tc00.1047053508909.270	Non-Esmeraldo	100	2.4617
TcChr17-P	499186-500028	Tc00.1047053508911.20	Non-Esmeraldo	95.85	1.17447
TcChr17-P	535948-537537	Tc00.1047053511321.20	Non-Esmeraldo	100	2.04681
TcChr17-P	563894-564547	Tc00.1047053511323.20	Non-Esmeraldo	100	2.10851
TcChr17-P	568412-569197	Tc00.1047053511323.50	Non-Esmeraldo	100	3.48511
TcChr17-P	576757-578907	Tc00.1047053508917.10	Non-Esmeraldo	100	2.03404
TcChr17-P	580477-582069	Tc00.1047053508917.20	Non-Esmeraldo	100	3.48298
TcChr17-P	587090-588997	Tc00.1047053508917.40	Non-Esmeraldo	95.81	2.07447
TcChr17-P	591685-592632	Tc00.1047053508919.20	Non-Esmeraldo	100	3.17447
TcChr17-P	595149-596681	Tc00.1047053508919.40	Non-Esmeraldo	100	1.55319
TcChr17-P	603069-603857	Tc00.1047053508919.90	Non-Esmeraldo	100	1.13617
TcChr18-P	89151-89939	Tc00.1047053508851.40	Non-Esmeraldo	100	2.40426
TcChr18-P	93321-93971	Tc00.1047053508851.59	Non-Esmeraldo	100	1.84043
TcChr18-P	97431-99080	Tc00.1047053508851.90	Non-Esmeraldo	97.64	2.38511
TcChr18-P	106408-107457	Tc00.1047053508851.150	Non-Esmeraldo	100	1.52979
TcChr18-P	108507-110018	Tc00.1047053508851.160	Non-Esmeraldo	100	2.49574
TcChr18-P	110315-113080	Tc00.1047053508851.170	Non-Esmeraldo	100	2.53617
TcChr18-P	114534-115322	Tc00.1047053508851.180	Non-Esmeraldo	100	3.25745
TcChr18-P	117739-119376	Tc00.1047053508851.200	Non-Esmeraldo	100	2.09787
TcChr18-P	121656-123269	Tc00.1047053511229.20	Non-Esmeraldo	100	3.04681
TcChr18-P	128075-128917	Tc00.1047053511229.70	Non-Esmeraldo	100	2.67021
TcChr18-P	129262-130290	Tc00.1047053511229.80	Non-Esmeraldo	100	2.31702
TcChr18-P	149682-150659	Tc00.1047053511231.69	Non-Esmeraldo	93.05	1.30213
TcChr18-P	163614-166811	Tc00.1047053511233.70	Non-Esmeraldo	100	3.42553
TcChr18-P	168026-169093	Tc00.1047053511233.90	Non-Esmeraldo	100	2.25532
TcChr18-P	169396-170121	Tc00.1047053511233.100	Non-Esmeraldo	100	1.0234
TcChr19-P	126670-127698	Tc00.1047053509611.160	Non-Esmeraldo	100	3.2383
TcChr19-P	133812-136547	Tc00.1047053509611.120	Non-Esmeraldo	100	2.03404
TcChr19-P	138379-139920	Tc00.1047053509611.100	Non-Esmeraldo	100	2.17021
TcChr19-P	274909-277158	Tc00.1047053503733.20	Non-Esmeraldo	91.16	1.3383
TcChr19-P	331198-332280	Tc00.1047053508543.70	Non-Esmeraldo	99.72	2.04681
TcChr19-P	332850-333875	Tc00.1047053508543.80	Non-Esmeraldo	100	1.77447
TcChr19-P	345061-345720	Tc00.1047053508543.129	Non-Esmeraldo	81.06	1.22128
TcChr19-P	346877-348571	Tc00.1047053508543.140	Non-Esmeraldo	99.94	2.29149
TcChr19-P	349402-352368	Tc00.1047053508543.150	Non-Esmeraldo	98.96	1.66596
TcChr19-P	352895-355717	Tc00.1047053508543.160	Non-Esmeraldo	98.51	2.1766
TcChr19-P	356359-357801	Tc00.1047053508543.170	Non-Esmeraldo	90.23	1.0234
TcChr19-P	377295-377996	Tc00.1047053510835.30	Non-Esmeraldo	100	2.67234
TcChr19-P	380255-381241	Tc00.1047053510835.50	Non-Esmeraldo	100	1.62979
TcChr19-P	416432-418783	Tc00.1047053508547.20	Non-Esmeraldo	85.12	2.44681
TcChr19-P	419009-420580	Tc00.1047053508547.30	Non-Esmeraldo	100	2.9617
TcChr19-P	438641-441954	Tc00.1047053508547.110	Non-Esmeraldo	44.63	0.617021
TcChr19-P	443770-445281	Tc00.1047053508547.130	Non-Esmeraldo	81.94	2.61277
TcChr19-P	492006-492608	Tc00.1047053505071.50	Non-Esmeraldo	100	1.34681
TcChr19-P	493008-494909	Tc00.1047053505071.60	Non-Esmeraldo	100	1.76809
TcChr19-P	499854-500975	Tc00.1047053505071.90	Non-Esmeraldo	95.1	2.52128
TcChr19-P	508001-509293	Tc00.1047053505071.130	Non-Esmeraldo	100	2.63404
TcChr19-P	510677-512851	Tc00.1047053505071.140	Non-Esmeraldo	96.6	1.86383
TcChr20-P	21930-22934	Tc00.1047053508625.120	Non-Esmeraldo	98.41	2.12766
TcChr20-P	47503-48633	Tc00.1047053510965.10	Non-Esmeraldo	100	1.51702
TcChr20-P	52227-53009	Tc00.1047053506581.10	Non-Esmeraldo	100	2.24468
TcChr20-P	58099-60507	Tc00.1047053506581.40	Non-Esmeraldo	86.14	1.19149
TcChr20-P	64896-65618	Tc00.1047053503891.110	Non-Esmeraldo	100	3.03617
TcChr20-P	65981-66601	Tc00.1047053503891.100	Non-Esmeraldo	100	2.03191
TcChr20-P	70708-72147	Tc00.1047053503891.70	Non-Esmeraldo	100	3.13617
TcChr20-P	77063-77791	Tc00.1047053503891.40	Non-Esmeraldo	100	2.02979
TcChr20-P	78533-79879	Tc00.1047053503891.30	Non-Esmeraldo	97.92	2.0383
TcChr20-P	91651-92043	Tc00.1047053510967.20	Non-Esmeraldo	100	0.706383
TcChr20-P	110056-112179	Tc00.1047053508659.18	Non-Esmeraldo	100	2.73404
TcChr20-P	112907-114340	Tc00.1047053508659.30	Non-Esmeraldo	100	2.59149
TcChr20-P	119028-119924	Tc00.1047053506583.30	Non-Esmeraldo	100	1.87234
TcChr20-P	120284-121219	Tc00.1047053506583.40	Non-Esmeraldo	100	2.89574
TcChr20-P	129985-130833	Tc00.1047053508661.30	Non-Esmeraldo	100	2.24681
TcChr20-P	131905-132687	Tc00.1047053508661.40	Non-Esmeraldo	87.1	1.42128
TcChr20-P	133175-134149	Tc00.1047053508661.50	Non-Esmeraldo	99.79	0.876596
TcChr20-P	142591-143424	Tc00.1047053506007.30	Non-Esmeraldo	100	2.78723
TcChr20-P	144188-145549	Tc00.1047053506007.40	Non-Esmeraldo	100	2.60213
TcChr20-P	158870-161773	Tc00.1047053506009.30	Non-Esmeraldo	100	2.40851
TcChr20-P	170829-172334	Tc00.1047053506009.80	Non-Esmeraldo	91.24	1.85106
TcChr20-P	172659-174014	Tc00.1047053506009.90	Non-Esmeraldo	100	1.69362
TcChr20-P	174551-175381	Tc00.1047053506009.100	Non-Esmeraldo	75.81	0.657447
TcChr20-P	241468-245460	Tc00.1047053506679.190	Non-Esmeraldo	97.65	2.11489
TcChr20-P	246046-246891	Tc00.1047053506679.200	Non-Esmeraldo	100	1.02979
TcChr20-P	247132-248730	Tc00.1047053506679.210	Non-Esmeraldo	100	3.09787
TcChr20-P	263447-264991	Tc00.1047053510299.20	Non-Esmeraldo	100	2.58936
TcChr20-P	268696-270450	Tc00.1047053510299.50	Non-Esmeraldo	90.43	0.782979
TcChr20-P	270794-271477	Tc00.1047053510299.60	Non-Esmeraldo	100	1.25319
TcChr20-P	280617-281735	Tc00.1047053510301.20	Non-Esmeraldo	100	2.40426
TcChr20-P	284845-285555	Tc00.1047053510301.50	Non-Esmeraldo	100	1.52979
TcChr20-P	287672-288649	Tc00.1047053510301.70	Non-Esmeraldo	96.52	1.78511
TcChr20-P	289221-291359	Tc00.1047053510301.80	Non-Esmeraldo	99.95	2.67872
TcChr20-P	349995-350666	Tc00.1047053507049.66	Non-Esmeraldo	0	0
TcChr20-P	374592-375845	Tc00.1047053511837.70	Non-Esmeraldo	100	2.41915
TcChr20-P	377136-377996	Tc00.1047053511837.80	Non-Esmeraldo	100	1.31702
TcChr20-P	421606-422226	Tc00.1047053509213.50	Non-Esmeraldo	100	1.87234
TcChr20-P	423768-424502	Tc00.1047053509213.70	Non-Esmeraldo	100	1.43617
TcChr20-P	425014-426102	Tc00.1047053509213.80	Non-Esmeraldo	100	1.88085
TcChr20-P	428098-429081	Tc00.1047053509213.100	Non-Esmeraldo	94	2.47872
TcChr20-P	429572-431887	Tc00.1047053509213.110	Non-Esmeraldo	99.74	3.67447
TcChr20-P	435711-436523	Tc00.1047053509213.130	Non-Esmeraldo	100	1.35319
TcChr20-P	439919-441238	Tc00.1047053509213.150	Non-Esmeraldo	100	2.41489
TcChr20-P	442022-443881	Tc00.1047053509213.160	Non-Esmeraldo	100	3.61489
TcChr20-P	451623-452990	Tc00.1047053509215.16	Non-Esmeraldo	100	3.2
TcChr20-P	454641-455255	Tc00.1047053509215.19	Non-Esmeraldo	99.51	2.18511
TcChr20-P	455392-456204	Tc00.1047053509215.20	Non-Esmeraldo	100	2.2
TcChr21-P	100516-101640	Tc00.1047053507057.10	Non-Esmeraldo	100	1.55319
TcChr21-P	103268-104392	Tc00.1047053507057.30	Non-Esmeraldo	100	1.90638
TcChr21-P	104655-105611	Tc00.1047053507057.40	Non-Esmeraldo	100	3.40213
TcChr21-P	114727-116919	Tc00.1047053504251.30	Non-Esmeraldo	100	1.71064
TcChr21-P	265564-267057	Tc00.1047053511647.40	Non-Esmeraldo	87.35	1.35319
TcChr21-P	272570-274153	Tc00.1047053511647.60	Non-Esmeraldo	99.62	1.43191
TcChr21-P	282799-284517	Tc00.1047053511649.50	Non-Esmeraldo	99.94	2.22553
TcChr21-P	297648-298658	Tc00.1047053511649.90	Non-Esmeraldo	100	1.43617
TcChr21-P	298988-299752	Tc00.1047053511649.94	Non-Esmeraldo	100	2.17021
TcChr21-P	306086-307369	Tc00.1047053511649.120	Non-Esmeraldo	100	3.19787
TcChr21-P	307801-308448	Tc00.1047053511649.130	Non-Esmeraldo	100	2.40851
TcChr21-P	312767-314596	Tc00.1047053511649.160	Non-Esmeraldo	98.91	1.85957
TcChr21-P	329250-330035	Tc00.1047053511653.40	Non-Esmeraldo	86.51	0.951064
TcChr21-P	353921-354712	Tc00.1047053504141.20	Non-Esmeraldo	100	1.1383
TcChr21-P	413433-414089	Tc00.1047053511657.40	Non-Esmeraldo	100	2.13617
TcChr21-P	441837-448343	Tc00.1047053511661.30	Non-Esmeraldo	99.59	2.32979
TcChr21-P	450366-451049	Tc00.1047053511661.60	Non-Esmeraldo	97.51	1.5766
TcChr21-P	474637-475668	Tc00.1047053507063.20	Non-Esmeraldo	75.58	2.18298
TcChr21-P	476247-476918	Tc00.1047053507063.30	Non-Esmeraldo	100	1.06596
TcChr21-P	488913-489953	Tc00.1047053507063.80	Non-Esmeraldo	100	2.52553
TcChr21-P	495935-499252	Tc00.1047053507063.110	Non-Esmeraldo	100	1.99362
TcChr21-P	515720-516415	Tc00.1047053507063.180	Non-Esmeraldo	87.5	1.3234
TcChr21-P	607083-609674	Tc00.1047053506321.320	Non-Esmeraldo	100	1.87872
TcChr21-P	619228-620619	Tc00.1047053509721.20	Non-Esmeraldo	79.53	1.55319
TcChr21-P	621132-624899	Tc00.1047053509721.30	Non-Esmeraldo	100	2.73404
TcChr21-P	630048-631046	Tc00.1047053509721.70	Non-Esmeraldo	100	2.43404
TcChr22-P	116053-117360	Tc00.1047053508649.20	Non-Esmeraldo	97.86	2.09787
TcChr22-P	117760-118719	Tc00.1047053508649.14	Non-Esmeraldo	100	1.65532
TcChr22-P	118928-120376	Tc00.1047053508649.10	Non-Esmeraldo	100	2.37021
TcChr22-P	124982-126253	Tc00.1047053510947.30	Non-Esmeraldo	99.29	1.76383
TcChr22-P	127908-129059	Tc00.1047053510947.10	Non-Esmeraldo	100	3.09787
TcChr22-P	203919-204785	Tc00.1047053508677.160	Non-Esmeraldo	62.86	0.544681
TcChr22-P	258213-261725	Tc00.1047053509331.200	Non-Esmeraldo	95.22	1.61277
TcChr22-P	262892-267334	Tc00.1047053509331.189	Non-Esmeraldo	77.65	1.5
TcChr22-P	270846-271622	Tc00.1047053509331.160	Non-Esmeraldo	100	0.874468
TcChr22-P	277033-277743	Tc00.1047053509331.134	Non-Esmeraldo	100	1.0383
TcChr22-P	285325-286257	Tc00.1047053509331.90	Non-Esmeraldo	98.29	2.07021
TcChr22-P	290054-291070	Tc00.1047053509331.70	Non-Esmeraldo	100	1.44468
TcChr22-P	292032-292964	Tc00.1047053509331.60	Non-Esmeraldo	100	1.85319
TcChr22-P	293470-294231	Tc00.1047053509331.50	Non-Esmeraldo	100	1.23404
TcChr22-P	310188-310994	Tc00.1047053507221.50	Non-Esmeraldo	100	2.72553
TcChr22-P	316737-318509	Tc00.1047053507221.20	Non-Esmeraldo	100	2.48298
TcChr22-P	346979-348229	Tc00.1047053508043.20	Non-Esmeraldo	94.4	1.25957
TcChr22-P	348849-351965	Tc00.1047053508043.30	Non-Esmeraldo	100	3.40426
TcChr22-P	369547-373116	Tc00.1047053508045.60	Non-Esmeraldo	98.29	1.9617
TcChr22-P	374110-375483	Tc00.1047053508045.70	Non-Esmeraldo	93.01	1.01489
TcChr22-P	398130-399443	Tc00.1047053509463.30	Non-Esmeraldo	100	4.2
TcChr22-P	422336-423772	Tc00.1047053509461.80	Non-Esmeraldo	100	1.13191
TcChr22-P	435449-436210	Tc00.1047053509461.20	Non-Esmeraldo	100	1.41915
TcChr22-P	493173-494639	Tc00.1047053509855.10	Non-Esmeraldo	100	2.6766
TcChr22-P	495262-496878	Tc00.1047053509855.20	Non-Esmeraldo	100	1.88511
TcChr22-P	497842-498900	Tc00.1047053509857.10	Non-Esmeraldo	99.06	1.87872
TcChr22-P	499188-500417	Tc00.1047053509857.20	Non-Esmeraldo	100	1.78298
TcChr22-P	500730-501653	Tc00.1047053509857.30	Non-Esmeraldo	94.05	1.91702
TcChr22-P	517344-518033	Tc00.1047053509859.20	Non-Esmeraldo	96.96	2.65319
TcChr22-P	521328-523082	Tc00.1047053509859.40	Non-Esmeraldo	100	2.54468
TcChr22-P	530508-532004	Tc00.1047053509859.80	Non-Esmeraldo	95.39	1.80638
TcChr22-P	534989-536383	Tc00.1047053504003.70	Non-Esmeraldo	100	2.95106
TcChr22-P	553348-557493	Tc00.1047053507851.30	Non-Esmeraldo	100	3.35745
TcChr22-P	559522-561810	Tc00.1047053507851.50	Non-Esmeraldo	98.56	1.99149
TcChr22-P	564620-565111	Tc00.1047053507851.70	Non-Esmeraldo	0	0
TcChr22-P	572016-572852	Tc00.1047053507853.10	Non-Esmeraldo	0	0
TcChr22-P	622994-623866	Tc00.1047053507645.40	Non-Esmeraldo	89.69	0.757447
TcChr22-P	632109-632879	Tc00.1047053506219.30	Non-Esmeraldo	100	3.68511
TcChr22-P	633399-634331	Tc00.1047053506219.40	Non-Esmeraldo	100	1.04255
TcChr22-P	637187-638656	Tc00.1047053509601.150	Non-Esmeraldo	100	2.43617
TcChr22-P	639217-639759	Tc00.1047053509601.140	Non-Esmeraldo	48.07	0.102128
TcChr22-P	641967-643616	Tc00.1047053509601.120	Non-Esmeraldo	100	2.5383
TcChr22-P	646909-647583	Tc00.1047053509601.100	Non-Esmeraldo	100	1.84043
TcChr22-P	647906-648664	Tc00.1047053509601.90	Non-Esmeraldo	100	2.49787
TcChr22-P	652379-654700	Tc00.1047053509601.70	Non-Esmeraldo	100	2.66383
TcChr22-P	657266-659641	Tc00.1047053509601.50	Non-Esmeraldo	100	1.95106
TcChr22-P	659931-662756	Tc00.1047053509601.44	Non-Esmeraldo	100	2.97234
TcChr23-P	30248-31558	Tc00.1047053508667.30	Non-Esmeraldo	97.41	2.70638
TcChr23-P	59519-61174	Tc00.1047053506619.40	Non-Esmeraldo	100	1.94043
TcChr23-P	71222-74947	Tc00.1047053506619.90	Non-Esmeraldo	96.27	2.81915
TcChr23-P	242218-243651	Tc00.1047053507715.30	Non-Esmeraldo	100	3.00638
TcChr23-P	246481-248805	Tc00.1047053507715.40	Non-Esmeraldo	100	2.04043
TcChr23-P	262508-263221	Tc00.1047053507715.80	Non-Esmeraldo	100	1.68085
TcChr23-P	271490-273991	Tc00.1047053506235.10	Non-Esmeraldo	100	2.52128
TcChr23-P	283872-285278	Tc00.1047053504157.20	Non-Esmeraldo	92.68	1.74681
TcChr23-P	286482-288971	Tc00.1047053504157.40	Non-Esmeraldo	96.18	3.28511
TcChr23-P	289204-289881	Tc00.1047053504157.50	Non-Esmeraldo	100	0.602128
TcChr23-P	295639-298302	Tc00.1047053504157.80	Non-Esmeraldo	100	2.15745
TcChr23-P	301075-302271	Tc00.1047053504157.100	Non-Esmeraldo	100	1.53617
TcChr23-P	303182-305707	Tc00.1047053504157.110	Non-Esmeraldo	99.8	1.66383
TcChr23-P	306260-307183	Tc00.1047053504157.120	Non-Esmeraldo	98.59	2.02979
TcChr23-P	333725-336103	Tc00.1047053508441.70	Non-Esmeraldo	98.44	3.13617
TcChr23-P	366258-368201	Tc00.1047053509319.90	Non-Esmeraldo	95.58	1.58085
TcChr23-P	368846-370369	Tc00.1047053509319.70	Non-Esmeraldo	75	1.93617
TcChr23-P	370566-372815	Tc00.1047053509319.60	Non-Esmeraldo	100	3.95957
TcChr23-P	373511-377038	Tc00.1047053509319.50	Non-Esmeraldo	99.97	2.5234
TcChr23-P	381797-383548	Tc00.1047053509319.10	Non-Esmeraldo	97.26	2.38298
TcChr23-P	390100-392514	Tc00.1047053507209.40	Non-Esmeraldo	100	2.35532
TcChr23-P	408855-409190	Tc00.1047053503499.24	Non-Esmeraldo	13.39	0.0276596
TcChr23-P	411572-412210	Tc00.1047053490507.10	Non-Esmeraldo	9.39	0.0191489
TcChr23-P	414493-415692	Tc00.1047053509317.100	Non-Esmeraldo	100	2.54043
TcChr23-P	419902-421161	Tc00.1047053509317.60	Non-Esmeraldo	99.52	1.9766
TcChr23-P	443208-444269	Tc00.1047053504741.220	Non-Esmeraldo	100	1.83191
TcChr23-P	444782-448828	Tc00.1047053504741.210	Non-Esmeraldo	100	2.3383
TcChr23-P	451990-452727	Tc00.1047053504741.180	Non-Esmeraldo	100	3.34894
TcChr23-P	453047-453982	Tc00.1047053504741.170	Non-Esmeraldo	83.97	2.01702
TcChr23-P	462249-462509	Tc00.1047053504741.124	Non-Esmeraldo	0	0
TcChr23-P	472169-473650	Tc00.1047053504741.80	Non-Esmeraldo	100	2.22766
TcChr23-P	481424-482380	Tc00.1047053504741.30	Non-Esmeraldo	100	1.78511
TcChr23-P	482676-483860	Tc00.1047053504741.20	Non-Esmeraldo	99.49	1.88511
TcChr23-P	521619-522287	Tc00.1047053507801.179	Non-Esmeraldo	100	2.04255
TcChr23-P	522494-523660	Tc00.1047053507801.160	Non-Esmeraldo	98.89	1.76809
TcChr23-P	524646-524972	Tc00.1047053507801.144	Non-Esmeraldo	100	0.931915
TcChr23-P	525197-526630	Tc00.1047053507801.140	Non-Esmeraldo	100	1.97234
TcChr23-P	532928-533653	Tc00.1047053507801.90	Non-Esmeraldo	100	2.77872
TcChr23-P	536313-537854	Tc00.1047053507801.60	Non-Esmeraldo	100	1.81277
TcChr23-P	538177-539427	Tc00.1047053507801.50	Non-Esmeraldo	100	2.06809
TcChr24-P	274858-275847	Tc00.1047053508737.150	Non-Esmeraldo	96.97	1.53191
TcChr24-P	277576-280254	Tc00.1047053508737.160	Non-Esmeraldo	97.2	2.11702
TcChr24-P	280836-281798	Tc00.1047053508737.170	Non-Esmeraldo	100	1.19149
TcChr24-P	284258-285439	Tc00.1047053508737.187	Non-Esmeraldo	100	2.5617
TcChr24-P	344359-345318	Tc00.1047053508741.20	Non-Esmeraldo	98.96	0.525532
TcChr24-P	391794-392630	Tc00.1047053508741.240	Non-Esmeraldo	100	3.26596
TcChr24-P	397803-400223	Tc00.1047053508741.270	Non-Esmeraldo	96.9	1.75745
TcChr24-P	400757-401464	Tc00.1047053508741.280	Non-Esmeraldo	94.07	0.955319
TcChr24-P	410912-412129	Tc00.1047053508741.320	Non-Esmeraldo	34.24	0.1
TcChr24-P	415815-417989	Tc00.1047053508741.340	Non-Esmeraldo	94.99	1.84681
TcChr24-P	682840-684900	Tc00.1047053511237.10	Non-Esmeraldo	100	2.42128
TcChr24-P	695224-696975	Tc00.1047053511237.80	Non-Esmeraldo	98.97	1.90851
TcChr24-P	697900-699117	Tc00.1047053511237.100	Non-Esmeraldo	91.87	1.75532
TcChr24-P	699867-700541	Tc00.1047053511237.110	Non-Esmeraldo	100	1.42553
TcChr25-P	68833-69489	Tc00.1047053508963.20	Non-Esmeraldo	82.65	0.461702
TcChr25-P	85643-86362	Tc00.1047053511383.70	Non-Esmeraldo	99.72	3.00638
TcChr25-P	86807-87967	Tc00.1047053511383.60	Non-Esmeraldo	100	2.40851
TcChr25-P	88571-89389	Tc00.1047053511383.50	Non-Esmeraldo	100	2.9766
TcChr25-P	90375-92219	Tc00.1047053511383.40	Non-Esmeraldo	100	3.81277
TcChr25-P	157271-158086	Tc00.1047053508961.20	Non-Esmeraldo	100	2.01702
TcChr25-P	199924-201906	Tc00.1047053506575.60	Non-Esmeraldo	100	1.25532
TcChr25-P	230586-231560	Tc00.1047053503581.20	Non-Esmeraldo	96.41	2.37447
TcChr25-P	232030-235188	Tc00.1047053503581.30	Non-Esmeraldo	96.01	1.42128
TcChr25-P	240584-242560	Tc00.1047053506573.60	Non-Esmeraldo	83.51	0.834043
TcChr25-P	246036-247061	Tc00.1047053506573.40	Non-Esmeraldo	49.61	0.368085
TcChr25-P	248732-249466	Tc00.1047053506573.30	Non-Esmeraldo	95.37	1.56383
TcChr25-P	264962-265435	Tc00.1047053507491.39	Non-Esmeraldo	98.52	1.58936
TcChr25-P	265969-267399	Tc00.1047053507491.50	Non-Esmeraldo	100	1.59787
TcChr25-P	283485-285458	Tc00.1047053507491.119	Non-Esmeraldo	100	2.77021
TcChr25-P	285841-287076	Tc00.1047053507491.130	Non-Esmeraldo	100	3.2
TcChr25-P	287449-288108	Tc00.1047053507491.140	Non-Esmeraldo	100	1.73404
TcChr25-P	336721-337677	Tc00.1047053509901.130	Non-Esmeraldo	91.22	0.938298
TcChr25-P	339499-341184	Tc00.1047053509901.110	Non-Esmeraldo	99.53	1.29362
TcChr25-P	341716-343704	Tc00.1047053509901.100	Non-Esmeraldo	100	1.98936
TcChr25-P	363705-364700	Tc00.1047053507889.10	Non-Esmeraldo	100	2.40638
TcChr25-P	616207-617388	Tc00.1047053509253.40	Non-Esmeraldo	90.36	0.642553
TcChr25-P	617954-620899	Tc00.1047053509253.50	Non-Esmeraldo	87.54	1.61702
TcChr25-P	622214-623746	Tc00.1047053503473.20	Non-Esmeraldo	99.61	1.01277
TcChr25-P	624088-625512	Tc00.1047053503473.10	Non-Esmeraldo	100	2.38936
TcChr25-P	627206-629809	Tc00.1047053503851.40	Non-Esmeraldo	99.92	1.87872
TcChr26-P	103023-103763	Tc00.1047053511899.30	Non-Esmeraldo	100	4.27021
TcChr26-P	114181-115221	Tc00.1047053511901.30	Non-Esmeraldo	100	2.15745
TcChr26-P	115637-116035	Tc00.1047053511903.10	Non-Esmeraldo	86.97	0.197872
TcChr26-P	125474-126469	Tc00.1047053511903.60	Non-Esmeraldo	85.54	1.72128
TcChr26-P	128053-129231	Tc00.1047053511903.90	Non-Esmeraldo	100	2.4
TcChr26-P	148470-149270	Tc00.1047053511903.190	Non-Esmeraldo	100	2.05319
TcChr26-P	159591-160850	Tc00.1047053511903.250	Non-Esmeraldo	90.63	1.68723
TcChr26-P	165560-168193	Tc00.1047053511903.290	Non-Esmeraldo	100	2.32979
TcChr26-P	194687-195532	Tc00.1047053511907.50	Non-Esmeraldo	100	1.31915
TcChr26-P	195914-196621	Tc00.1047053511907.60	Non-Esmeraldo	100	1.52128
TcChr26-P	196955-198412	Tc00.1047053511907.70	Non-Esmeraldo	100	1.62766
TcChr26-P	198982-200223	Tc00.1047053511907.80	Non-Esmeraldo	100	3.13404
TcChr26-P	228679-230193	Tc00.1047053511907.220	Non-Esmeraldo	52.54	0.406383
TcChr26-P	230492-231454	Tc00.1047053511907.230	Non-Esmeraldo	92.73	0.923404
TcChr26-P	231759-234863	Tc00.1047053511907.240	Non-Esmeraldo	92.69	2.14255
TcChr26-P	293515-295344	Tc00.1047053509243.30	Non-Esmeraldo	100	1.59149
TcChr26-P	298130-298534	Tc00.1047053509243.60	Non-Esmeraldo	0	0
TcChr26-P	329740-331008	Tc00.1047053510065.40	Non-Esmeraldo	100	3.53617
TcChr26-P	331382-332473	Tc00.1047053510065.50	Non-Esmeraldo	100	2.2617
TcChr26-P	341089-342423	Tc00.1047053507991.20	Non-Esmeraldo	100	2.24681
TcChr26-P	342731-343996	Tc00.1047053507991.30	Non-Esmeraldo	91.31	2.09362
TcChr26-P	351980-354556	Tc00.1047053507991.60	Non-Esmeraldo	93.64	2.24043
TcChr26-P	357044-359311	Tc00.1047053507991.80	Non-Esmeraldo	100	2.93191
TcChr26-P	361713-364187	Tc00.1047053507991.110	Non-Esmeraldo	96.61	3.22979
TcChr26-P	369684-370478	Tc00.1047053507991.130	Non-Esmeraldo	100	3.48936
TcChr26-P	434800-437361	Tc00.1047053508641.80	Non-Esmeraldo	97.7	2.69362
TcChr26-P	437695-441321	Tc00.1047053508641.90	Non-Esmeraldo	100	2.95319
TcChr26-P	445338-447020	Tc00.1047053508641.120	Non-Esmeraldo	100	2.43617
TcChr26-P	447871-449190	Tc00.1047053508641.140	Non-Esmeraldo	100	1.79362
TcChr26-P	456109-457707	Tc00.1047053508641.180	Non-Esmeraldo	96.94	2.74681
TcChr26-P	461696-462613	Tc00.1047053508641.200	Non-Esmeraldo	100	3.29574
TcChr26-P	463352-463969	Tc00.1047053508641.210	Non-Esmeraldo	99.51	0.957447
TcChr26-P	490239-493145	Tc00.1047053508641.320	Non-Esmeraldo	95.67	2.75745
TcChr26-P	499904-501151	Tc00.1047053508643.30	Non-Esmeraldo	100	2.70851
TcChr26-P	508762-511944	Tc00.1047053508645.10	Non-Esmeraldo	83.03	2.02979
TcChr26-P	571602-574745	Tc00.1047053505183.40	Non-Esmeraldo	97.17	2.49787
TcChr26-P	576655-577638	Tc00.1047053505183.50	Non-Esmeraldo	98.48	1.41702
TcChr26-P	584847-586910	Tc00.1047053505183.100	Non-Esmeraldo	100	2.18936
TcChr26-P	587117-587587	Tc00.1047053505183.110	Non-Esmeraldo	84.93	0.523404
TcChr26-P	677584-678462	Tc00.1047053509879.20	Non-Esmeraldo	100	1.7617
TcChr26-P	685547-686620	Tc00.1047053507857.70	Non-Esmeraldo	100	2.60426
TcChr26-P	687607-689610	Tc00.1047053507857.60	Non-Esmeraldo	100	2.18511
TcChr26-P	698277-699008	Tc00.1047053507857.10	Non-Esmeraldo	100	1.46596
TcChr26-P	703489-705093	Tc00.1047053509877.80	Non-Esmeraldo	100	2.30851
TcChr26-P	705361-706098	Tc00.1047053509877.70	Non-Esmeraldo	85.5	0.848936
TcChr26-P	708864-710048	Tc00.1047053509877.40	Non-Esmeraldo	100	2.43191
TcChr26-P	710767-712449	Tc00.1047053509877.30	Non-Esmeraldo	100	2.69787
TcChr26-P	712890-714131	Tc00.1047053509877.20	Non-Esmeraldo	100	1.75532
TcChr26-P	716560-717963	Tc00.1047053509875.250	Non-Esmeraldo	100	2.72979
TcChr26-P	718321-719649	Tc00.1047053509875.240	Non-Esmeraldo	100	3.82979
TcChr27-P	79981-81267	Tc00.1047053506297.310	Non-Esmeraldo	100	2.58085
TcChr27-P	81657-83699	Tc00.1047053506297.300	Non-Esmeraldo	84.92	1.92553
TcChr27-P	92589-94034	Tc00.1047053506297.260	Non-Esmeraldo	100	2.55532
TcChr27-P	99140-100585	Tc00.1047053506297.240	Non-Esmeraldo	100	2.91277
TcChr27-P	104948-105754	Tc00.1047053506297.220	Non-Esmeraldo	100	2.8234
TcChr27-P	109936-111666	Tc00.1047053506297.200	Non-Esmeraldo	100	2.48723
TcChr27-P	123123-124520	Tc00.1047053506297.130	Non-Esmeraldo	100	1.2
TcChr27-P	137345-138280	Tc00.1047053506297.60	Non-Esmeraldo	100	1.98085
TcChr27-P	177361-178131	Tc00.1047053507765.80	Non-Esmeraldo	100	1.65319
TcChr27-P	181556-182800	Tc00.1047053507765.40	Non-Esmeraldo	100	1.20426
TcChr27-P	243908-245758	Tc00.1047053508799.170	Non-Esmeraldo	90.65	1.83617
TcChr27-P	251914-254874	Tc00.1047053508799.140	Non-Esmeraldo	90	2.60426
TcChr27-P	255439-257322	Tc00.1047053508799.130	Non-Esmeraldo	99.95	1.75106
TcChr27-P	258144-259652	Tc00.1047053508799.120	Non-Esmeraldo	100	3.43617
TcChr27-P	260004-261245	Tc00.1047053508799.110	Non-Esmeraldo	97.1	1.50213
TcChr27-P	262466-263647	Tc00.1047053508799.100	Non-Esmeraldo	100	2.44468
TcChr27-P	264413-267598	Tc00.1047053508799.80	Non-Esmeraldo	99.78	2.40851
TcChr27-P	268997-271081	Tc00.1047053508799.70	Non-Esmeraldo	100	2.25745
TcChr27-P	271519-273270	Tc00.1047053508799.60	Non-Esmeraldo	100	3.44468
TcChr27-P	278213-280276	Tc00.1047053508799.30	Non-Esmeraldo	99.85	1.81277
TcChr27-P	302144-302902	Tc00.1047053511167.90	Non-Esmeraldo	100	2.58723
TcChr27-P	320781-321428	Tc00.1047053511167.40	Non-Esmeraldo	100	0.968085
TcChr27-P	323785-325428	Tc00.1047053511167.20	Non-Esmeraldo	100	2.61915
TcChr27-P	354141-355043	Tc00.1047053511163.40	Non-Esmeraldo	97.56	1.64894
TcChr27-P	355509-356369	Tc00.1047053511163.30	Non-Esmeraldo	100	3.01064
TcChr27-P	357904-359115	Tc00.1047053511163.20	Non-Esmeraldo	100	2.23404
TcChr27-P	381271-382182	Tc00.1047053506905.30	Non-Esmeraldo	100	3.29362
TcChr27-P	382712-383644	Tc00.1047053506905.20	Non-Esmeraldo	99.79	1.61702
TcChr27-P	390447-393296	Tc00.1047053511159.14	Non-Esmeraldo	99.82	1.94894
TcChr27-P	413841-418283	Tc00.1047053511153.120	Non-Esmeraldo	99.71	2.14255
TcChr27-P	419936-421453	Tc00.1047053511153.110	Non-Esmeraldo	100	3.58723
TcChr27-P	421778-423028	Tc00.1047053511153.100	Non-Esmeraldo	81.14	1.39362
TcChr27-P	423354-424595	Tc00.1047053511153.90	Non-Esmeraldo	80.19	1.80851
TcChr27-P	425197-425829	Tc00.1047053511153.84	Non-Esmeraldo	77.57	0.653191
TcChr27-P	431975-432877	Tc00.1047053511153.60	Non-Esmeraldo	99.89	3.42128
TcChr27-P	433802-434779	Tc00.1047053511153.50	Non-Esmeraldo	85.07	0.985106
TcChr27-P	451676-452563	Tc00.1047053511151.80	Non-Esmeraldo	100	2.19787
TcChr27-P	460832-461926	Tc00.1047053511151.50	Non-Esmeraldo	95.07	1.55106
TcChr27-P	486670-487554	Tc00.1047053508177.100	Non-Esmeraldo	100	1.71064
TcChr27-P	501189-502988	Tc00.1047053508177.40	Non-Esmeraldo	100	3.22766
TcChr27-P	504507-506675	Tc00.1047053508177.30	Non-Esmeraldo	100	2
TcChr27-P	508175-510067	Tc00.1047053508177.10	Non-Esmeraldo	98.05	2.46596
TcChr27-P	512264-513229	Tc00.1047053503559.109	Non-Esmeraldo	100	1.32979
TcChr27-P	514071-516245	Tc00.1047053503559.100	Non-Esmeraldo	97.93	2.49362
TcChr27-P	566486-567730	Tc00.1047053508175.350	Non-Esmeraldo	79.6	2.12553
TcChr27-P	568112-570391	Tc00.1047053508175.340	Non-Esmeraldo	89.74	1.54681
TcChr27-P	575933-577789	Tc00.1047053508175.290	Non-Esmeraldo	100	3.15957
TcChr27-P	583990-586401	Tc00.1047053508175.260	Non-Esmeraldo	100	2.19149
TcChr27-P	592578-594284	Tc00.1047053508175.220	Non-Esmeraldo	94.61	3.05532
TcChr27-P	594868-596094	Tc00.1047053508175.210	Non-Esmeraldo	100	1.31064
TcChr27-P	600000-600737	Tc00.1047053508175.189	Non-Esmeraldo	90.79	1.35957
TcChr27-P	602036-603424	Tc00.1047053508175.180	Non-Esmeraldo	85.1	1.88085
TcChr27-P	604136-608506	Tc00.1047053508175.170	Non-Esmeraldo	88.61	1.88936
TcChr27-P	608784-609635	Tc00.1047053508175.160	Non-Esmeraldo	100	2.3383
TcChr27-P	620298-623060	Tc00.1047053508175.110	Non-Esmeraldo	98.77	2.31702
TcChr27-P	628310-633511	Tc00.1047053508175.80	Non-Esmeraldo	97.75	1.94681
TcChr27-P	634189-636897	Tc00.1047053508175.70	Non-Esmeraldo	100	2.85532
TcChr27-P	646663-652779	Tc00.1047053508175.20	Non-Esmeraldo	99.85	2.26809
TcChr27-P	720856-722115	Tc00.1047053510303.310	Non-Esmeraldo	100	1.32766
TcChr27-P	758810-761980	Tc00.1047053510303.160	Non-Esmeraldo	100	2.9234
TcChr27-P	767928-769862	Tc00.1047053510303.100	Non-Esmeraldo	100	2.1383
TcChr27-P	770281-770934	Tc00.1047053510303.90	Non-Esmeraldo	77.68	0.355319
TcChr27-P	771613-773430	Tc00.1047053510303.80	Non-Esmeraldo	99.89	2.63404
TcChr27-P	773669-775630	Tc00.1047053510303.70	Non-Esmeraldo	94.34	2.27234
TcChr27-P	776415-777368	Tc00.1047053510303.60	Non-Esmeraldo	100	4.98723
TcChr27-P	777759-778583	Tc00.1047053510303.50	Non-Esmeraldo	100	1.52128
TcChr27-P	782104-783951	Tc00.1047053510303.30	Non-Esmeraldo	100	2.99574
TcChr28-P	49198-50205	Tc00.1047053503617.31	Non-Esmeraldo	99.5	1.30851
TcChr28-P	58133-59125	Tc00.1047053503617.10	Non-Esmeraldo	100	2.50426
TcChr28-P	60874-61863	Tc00.1047053510393.10	Non-Esmeraldo	66.46	0.508511
TcChr28-P	68364-71015	Tc00.1047053506793.80	Non-Esmeraldo	87.75	1.78723
TcChr28-P	82472-85468	Tc00.1047053506793.30	Non-Esmeraldo	83.12	1.0766
TcChr28-P	93185-94126	Tc00.1047053506791.70	Non-Esmeraldo	81.42	1.09574
TcChr28-P	129476-130354	Tc00.1047053504175.20	Non-Esmeraldo	97.27	1.99149
TcChr28-P	148821-149846	Tc00.1047053506789.330	Non-Esmeraldo	99.12	1.74681
TcChr28-P	156577-157500	Tc00.1047053506789.280	Non-Esmeraldo	100	2.15745
TcChr28-P	165840-166562	Tc00.1047053506789.240	Non-Esmeraldo	87.83	1.24894
TcChr28-P	167289-172664	Tc00.1047053506789.230	Non-Esmeraldo	98.1	2.40638
TcChr28-P	176339-178348	Tc00.1047053506789.210	Non-Esmeraldo	96.67	2.09787
TcChr28-P	184048-186009	Tc00.1047053506789.180	Non-Esmeraldo	67.94	0.776596
TcChr28-P	187151-188578	Tc00.1047053506789.170	Non-Esmeraldo	100	1.89362
TcChr28-P	189259-191028	Tc00.1047053506789.160	Non-Esmeraldo	97.91	2.32979
TcChr28-P	195071-197386	Tc00.1047053506789.140	Non-Esmeraldo	98.83	2.56809
TcChr28-P	636423-637631	Tc00.1047053510629.420	Non-Esmeraldo	100	2.08511
TcChr28-P	645507-646964	Tc00.1047053510629.450	Non-Esmeraldo	98.9	3.01915
TcChr28-P	651319-652389	Tc00.1047053508397.10	Non-Esmeraldo	99.07	2.21489
TcChr28-P	652990-654552	Tc00.1047053508397.20	Non-Esmeraldo	99.04	2.49787
TcChr28-P	654889-656106	Tc00.1047053508397.30	Non-Esmeraldo	99.92	3.9617
TcChr28-P	668597-670051	Tc00.1047053508399.10	Non-Esmeraldo	99.86	2.04043
TcChr29-P	437844-439610	Tc00.1047053503723.70	Non-Esmeraldo	73.68	1.25745
TcChr29-P	462356-463744	Tc00.1047053506991.10	Non-Esmeraldo	96.76	1.60851
TcChr29-P	473129-475039	Tc00.1047053508881.110	Non-Esmeraldo	92.62	1.54681
TcChr29-P	488388-489104	Tc00.1047053508881.54	Non-Esmeraldo	94.42	1.63191
TcChr29-P	491019-492026	Tc00.1047053508881.50	Non-Esmeraldo	100	2.34468
TcChr29-P	496423-497841	Tc00.1047053508881.30	Non-Esmeraldo	98.8	1.62766
TcChr29-P	502266-504599	Tc00.1047053508881.10	Non-Esmeraldo	98.67	1.64043
TcChr29-P	573232-575316	Tc00.1047053503721.20	Non-Esmeraldo	91.22	1.55532
TcChr29-P	586216-588213	Tc00.1047053508879.190	Non-Esmeraldo	87.69	1.74043
TcChr29-P	645848-647332	Tc00.1047053503463.20	Non-Esmeraldo	100	2.55319
TcChr29-P	652993-654600	Tc00.1047053503843.10	Non-Esmeraldo	99.94	2.17021
TcChr29-P	664773-666950	Tc00.1047053507513.20	Non-Esmeraldo	97.25	2.20851
TcChr29-P	668436-669410	Tc00.1047053507513.40	Non-Esmeraldo	100	0.893617
TcChr29-P	687160-688206	Tc00.1047053503625.10	Non-Esmeraldo	94.65	1.45957
TcChr29-P	709077-710345	Tc00.1047053507515.80	Non-Esmeraldo	99.61	3.44894
TcChr29-P	710991-713516	Tc00.1047053507515.90	Non-Esmeraldo	100	2.52979
TcChr29-P	719878-722358	Tc00.1047053507515.110	Non-Esmeraldo	88.03	1.2766
TcChr29-P	722970-725243	Tc00.1047053507515.120	Non-Esmeraldo	74.32	0.608511
TcChr29-P	732652-733416	Tc00.1047053472777.20	Non-Esmeraldo	84.44	1.07234
TcChr29-P	738260-742228	Tc00.1047053509505.20	Non-Esmeraldo	99.65	1.79362
TcChr29-P	743531-744604	Tc00.1047053509505.40	Non-Esmeraldo	97.39	1.36383
TcChr29-P	748071-749189	Tc00.1047053509505.80	Non-Esmeraldo	100	2.2
TcChr29-P	751202-753067	Tc00.1047053503919.10	Non-Esmeraldo	95.93	1.89787
TcChr29-P	755790-757505	Tc00.1047053503919.40	Non-Esmeraldo	100	2.09149
TcChr29-P	769544-770941	Tc00.1047053507517.20	Non-Esmeraldo	96.78	1.68723
TcChr29-P	771614-772594	Tc00.1047053507517.30	Non-Esmeraldo	93.78	2.26809
TcChr29-P	772853-775708	Tc00.1047053507517.40	Non-Esmeraldo	78.01	1.09362
TcChr29-P	782014-782847	Tc00.1047053507517.90	Non-Esmeraldo	100	1.86383
TcChr29-P	783160-785127	Tc00.1047053507517.100	Non-Esmeraldo	75.97	1.4617
TcChr29-P	786220-787500	Tc00.1047053507517.110	Non-Esmeraldo	95.86	1.14255
TcChr29-P	788793-790253	Tc00.1047053507517.130	Non-Esmeraldo	100	2.39149
TcChr29-P	807882-809990	Tc00.1047053509509.30	Non-Esmeraldo	96.06	3.92553
TcChr29-P	810413-811291	Tc00.1047053509509.40	Non-Esmeraldo	99.89	2.24468
TcChr29-P	812563-814278	Tc00.1047053509509.60	Non-Esmeraldo	100	2.10851
TcChr29-P	816983-819961	Tc00.1047053507519.20	Non-Esmeraldo	100	2.84894
TcChr29-P	828562-829779	Tc00.1047053507519.80	Non-Esmeraldo	100	3.03191
TcChr29-P	829995-830837	Tc00.1047053507519.90	Non-Esmeraldo	100	3.12979
TcChr29-P	835395-837131	Tc00.1047053507519.130	Non-Esmeraldo	92.63	1.92766
TcChr29-P	837328-838035	Tc00.1047053507519.140	Non-Esmeraldo	100	1.74255
TcChr29-P	840501-841205	Tc00.1047053507519.154	Non-Esmeraldo	100	2.61915
TcChr30-P	43747-45003	Tc00.1047053508577.100	Non-Esmeraldo	100	2.72553
TcChr30-P	47973-49622	Tc00.1047053508577.130	Non-Esmeraldo	100	2.07447
TcChr30-P	51917-52657	Tc00.1047053508577.160	Non-Esmeraldo	100	1.61915
TcChr30-P	54102-55457	Tc00.1047053508579.10	Non-Esmeraldo	100	3.36596
TcChr30-P	56314-57834	Tc00.1047053508579.30	Non-Esmeraldo	83.1	1.52553
TcChr30-P	77732-78505	Tc00.1047053509471.40	Non-Esmeraldo	100	2.39787
TcChr30-P	78805-79461	Tc00.1047053509471.30	Non-Esmeraldo	100	1.36383
TcChr30-P	79969-82497	Tc00.1047053509471.20	Non-Esmeraldo	98.81	2.46596
TcChr30-P	89834-90871	Tc00.1047053505939.80	Non-Esmeraldo	96.92	0.985106
TcChr30-P	91319-93325	Tc00.1047053505939.70	Non-Esmeraldo	94.62	1.33191
TcChr30-P	94672-95643	Tc00.1047053505939.60	Non-Esmeraldo	98.66	2.52553
TcChr30-P	163217-164482	Tc00.1047053508819.40	Non-Esmeraldo	100	2.97447
TcChr30-P	166752-168170	Tc00.1047053508819.20	Non-Esmeraldo	96.9	1.44894
TcChr30-P	199809-200924	Tc00.1047053508817.50	Non-Esmeraldo	100	2.48723
TcChr30-P	202396-203229	Tc00.1047053508817.40	Non-Esmeraldo	100	2.90638
TcChr30-P	318178-319410	Tc00.1047053506585.80	Non-Esmeraldo	79.24	0.931915
TcChr30-P	330131-331066	Tc00.1047053510131.40	Non-Esmeraldo	98.5	1.47872
TcChr30-P	331653-332282	Tc00.1047053510131.44	Non-Esmeraldo	99.84	1.45957
TcChr30-P	366225-367070	Tc00.1047053506587.70	Non-Esmeraldo	100	2.68723
TcChr30-P	381127-382599	Tc00.1047053510903.60	Non-Esmeraldo	80.18	0.946809
TcChr30-P	383033-384391	Tc00.1047053510903.50	Non-Esmeraldo	94.04	1.41702
TcChr30-P	384958-385998	Tc00.1047053510903.40	Non-Esmeraldo	100	4.25957
TcChr30-P	389601-390266	Tc00.1047053510903.20	Non-Esmeraldo	99.85	1.34255
TcChr30-P	460345-461655	Tc00.1047053510899.50	Non-Esmeraldo	95.42	2.24681
TcChr30-P	463708-464826	Tc00.1047053510899.30	Non-Esmeraldo	100	1.81064
TcChr30-P	472613-475063	Tc00.1047053508601.130	Non-Esmeraldo	76.25	1.5
TcChr30-P	482114-484222	Tc00.1047053508601.100	Non-Esmeraldo	99.95	1.87447
TcChr30-P	485283-486938	Tc00.1047053508601.90	Non-Esmeraldo	100	1.87447
TcChr30-P	487563-489002	Tc00.1047053508601.70	Non-Esmeraldo	99.79	2.41915
TcChr30-P	489192-490916	Tc00.1047053508601.60	Non-Esmeraldo	100	3.25957
TcChr30-P	492602-493219	Tc00.1047053508601.40	Non-Esmeraldo	100	2.29787
TcChr30-P	494537-495691	Tc00.1047053508601.20	Non-Esmeraldo	100	3.01702
TcChr30-P	550601-551515	Tc00.1047053511017.40	Non-Esmeraldo	95.08	1.95532
TcChr30-P	551803-552459	Tc00.1047053511017.50	Non-Esmeraldo	100	1.79362
TcChr30-P	567727-568950	Tc00.1047053508699.40	Non-Esmeraldo	100	3.04681
TcChr30-P	573589-574341	Tc00.1047053508699.70	Non-Esmeraldo	78.49	0.602128
TcChr30-P	574863-575588	Tc00.1047053508699.80	Non-Esmeraldo	100	2.82128
TcChr30-P	609515-610693	Tc00.1047053503935.20	Non-Esmeraldo	63.53	0.670213
TcChr30-P	612682-614172	Tc00.1047053511209.10	Non-Esmeraldo	100	3.1383
TcChr30-P	621953-622807	Tc00.1047053511209.60	Non-Esmeraldo	99.88	2.66383
TcChr30-P	693674-695224	Tc00.1047053510439.30	Non-Esmeraldo	99.81	2.23191
TcChr30-P	702282-703622	Tc00.1047053510437.60	Non-Esmeraldo	79.72	0.848936
TcChr30-P	704107-705600	Tc00.1047053510437.50	Non-Esmeraldo	99.46	1.89787
TcChr30-P	708150-709148	Tc00.1047053510437.40	Non-Esmeraldo	96.5	1.41702
TcChr30-P	742066-742575	Tc00.1047053511671.110	Non-Esmeraldo	84.9	0.742553
TcChr31-P	160670-161884	Tc00.1047053507897.20	Non-Esmeraldo	100	3.71277
TcChr31-P	194140-194904	Tc00.1047053507895.80	Non-Esmeraldo	98.43	2.42979
TcChr31-P	195201-196733	Tc00.1047053507895.69	Non-Esmeraldo	100	3.64894
TcChr31-P	292542-294197	Tc00.1047053508933.10	Non-Esmeraldo	100	6.44894
TcChr31-P	398930-399589	Tc00.1047053504259.10	Non-Esmeraldo	90.3	1.09574
TcChr32-P	101811-102500	Tc00.1047053509033.40	Non-Esmeraldo	100	1.37872
TcChr32-P	103769-106102	Tc00.1047053509033.50	Non-Esmeraldo	100	2.81064
TcChr32-P	106366-107208	Tc00.1047053509033.60	Non-Esmeraldo	97.39	2.1617
TcChr32-P	107422-108267	Tc00.1047053509033.70	Non-Esmeraldo	97.52	1.79362
TcChr32-P	110274-114875	Tc00.1047053509033.100	Non-Esmeraldo	100	3.1617
TcChr32-P	116885-118726	Tc00.1047053503815.10	Non-Esmeraldo	100	1.84043
TcChr32-P	119138-121096	Tc00.1047053503815.20	Non-Esmeraldo	100	2.83191
TcChr32-P	125170-126225	Tc00.1047053507017.20	Non-Esmeraldo	100	2.4
TcChr32-P	126441-128138	Tc00.1047053507017.30	Non-Esmeraldo	100	2.42553
TcChr32-P	129098-130006	Tc00.1047053507017.40	Non-Esmeraldo	100	2.20213
TcChr32-P	132077-133795	Tc00.1047053507017.60	Non-Esmeraldo	83.54	1.19787
TcChr32-P	134854-135888	Tc00.1047053507017.70	Non-Esmeraldo	100	1.28723
TcChr32-P	137183-138061	Tc00.1047053507017.90	Non-Esmeraldo	100	2.92979
TcChr32-P	138330-139388	Tc00.1047053507017.100	Non-Esmeraldo	95.37	1.57234
TcChr32-P	140809-142488	Tc00.1047053507017.110	Non-Esmeraldo	100	1.5
TcChr32-P	148011-149627	Tc00.1047053507017.140	Non-Esmeraldo	100	1.7766
TcChr32-P	150029-151015	Tc00.1047053507017.150	Non-Esmeraldo	94.02	0.93617
TcChr32-P	151366-151956	Tc00.1047053507017.159	Non-Esmeraldo	100	2.45106
TcChr32-P	200519-201364	Tc00.1047053509037.30	Non-Esmeraldo	100	1.19787
TcChr32-P	286316-286912	Tc00.1047053509047.40	Non-Esmeraldo	100	1.76596
TcChr32-P	288859-292140	Tc00.1047053509047.60	Non-Esmeraldo	97.41	1.53404
TcChr32-P	325437-327581	Tc00.1047053509053.20	Non-Esmeraldo	100	2.71702
TcChr32-P	327745-329463	Tc00.1047053509053.30	Non-Esmeraldo	99.65	1.92553
TcChr32-P	329980-332031	Tc00.1047053509053.40	Non-Esmeraldo	99.66	1.93191
TcChr32-P	340019-341548	Tc00.1047053509053.100	Non-Esmeraldo	100	2.36383
TcChr32-P	342024-345062	Tc00.1047053509053.110	Non-Esmeraldo	98.49	1.99149
TcChr32-P	345806-347290	Tc00.1047053509053.120	Non-Esmeraldo	99.93	2.01702
TcChr32-P	349106-349825	Tc00.1047053509053.140	Non-Esmeraldo	100	2.5766
TcChr32-P	350361-351149	Tc00.1047053509053.150	Non-Esmeraldo	100	1.93404
TcChr32-P	352843-353787	Tc00.1047053509053.170	Non-Esmeraldo	84.55	1.64894
TcChr32-P	358139-359056	Tc00.1047053509055.20	Non-Esmeraldo	100	1.97021
TcChr32-P	361295-363142	Tc00.1047053509055.40	Non-Esmeraldo	95.29	1.74043
TcChr32-P	368623-370224	Tc00.1047053509057.20	Non-Esmeraldo	100	1.19149
TcChr32-P	371779-374070	Tc00.1047053511499.10	Non-Esmeraldo	99.26	2.22766
TcChr32-P	393603-394727	Tc00.1047053509059.30	Non-Esmeraldo	100	2.24894
TcChr32-P	401146-402048	Tc00.1047053509059.50	Non-Esmeraldo	99	0.889362
TcChr32-P	403615-407952	Tc00.1047053509059.70	Non-Esmeraldo	96.08	2.0766
TcChr32-P	426648-427436	Tc00.1047053511501.40	Non-Esmeraldo	76.3	0.878723
TcChr32-P	427789-429162	Tc00.1047053511501.50	Non-Esmeraldo	99.27	1.55957
TcChr32-P	436181-437521	Tc00.1047053507021.30	Non-Esmeraldo	80.01	1.23191
TcChr32-P	440354-443593	Tc00.1047053507021.50	Non-Esmeraldo	100	2.39149
TcChr32-P	448365-449501	Tc00.1047053507021.80	Non-Esmeraldo	91.64	1.85106
TcChr32-P	452309-453871	Tc00.1047053507021.100	Non-Esmeraldo	100	2.38298
TcChr32-P	454286-455095	Tc00.1047053507021.110	Non-Esmeraldo	100	2.09787
TcChr32-P	463205-464494	Tc00.1047053507023.30	Non-Esmeraldo	100	1.56809
TcChr32-P	469217-471040	Tc00.1047053507023.60	Non-Esmeraldo	97.86	4.52979
TcChr32-P	474067-476520	Tc00.1047053507023.90	Non-Esmeraldo	100	2.40213
TcChr32-P	478735-479424	Tc00.1047053507023.110	Non-Esmeraldo	100	1.88936
TcChr32-P	489300-494177	Tc00.1047053507023.160	Non-Esmeraldo	99.86	2.64894
TcChr32-P	494919-496298	Tc00.1047053507023.170	Non-Esmeraldo	85.29	2.82979
TcChr32-P	496943-498262	Tc00.1047053507023.180	Non-Esmeraldo	99.85	2.14681
TcChr32-P	498730-499638	Tc00.1047053507023.190	Non-Esmeraldo	100	1.73617
TcChr32-P	500600-502018	Tc00.1047053507023.200	Non-Esmeraldo	100	2.55532
TcChr32-P	532689-534113	Tc00.1047053511505.10	Non-Esmeraldo	100	3.12128
TcChr32-P	549139-550557	Tc00.1047053511507.50	Non-Esmeraldo	87.88	1.73617
TcChr32-P	552771-555863	Tc00.1047053511507.70	Non-Esmeraldo	100	1.88511
TcChr32-P	556374-557096	Tc00.1047053511507.80	Non-Esmeraldo	100	1.5
TcChr32-P	557429-558376	Tc00.1047053511507.90	Non-Esmeraldo	98.73	1.3383
TcChr32-P	558693-559319	Tc00.1047053511507.100	Non-Esmeraldo	92.03	0.719149
TcChr32-P	559677-561296	Tc00.1047053511507.110	Non-Esmeraldo	98.33	2.13191
TcChr32-P	631091-631933	Tc00.1047053511511.40	Non-Esmeraldo	100	3.15745
TcChr32-P	632693-633793	Tc00.1047053511511.50	Non-Esmeraldo	96	0.970213
TcChr32-P	643516-645411	Tc00.1047053511511.80	Non-Esmeraldo	100	2.25745
TcChr32-P	645622-648375	Tc00.1047053511511.90	Non-Esmeraldo	100	2.10426
TcChr32-P	652278-653600	Tc00.1047053511511.120	Non-Esmeraldo	100	2.35319
TcChr32-P	653972-654964	Tc00.1047053511511.130	Non-Esmeraldo	98.89	1.67021
TcChr32-P	658880-660517	Tc00.1047053511511.150	Non-Esmeraldo	96.7	3.17234
TcChr32-P	678104-678844	Tc00.1047053507027.50	Non-Esmeraldo	100	2.20426
TcChr32-P	679184-680428	Tc00.1047053507027.59	Non-Esmeraldo	98.88	2.08085
TcChr32-P	680717-681442	Tc00.1047053507027.70	Non-Esmeraldo	100	13.0979
TcChr32-P	684894-686834	Tc00.1047053507029.10	Non-Esmeraldo	91.24	1.51489
TcChr32-P	687344-688279	Tc00.1047053507029.20	Non-Esmeraldo	100	2.50426
TcChr32-P	690974-691369	Tc00.1047053507029.41	Non-Esmeraldo	22.47	0.161702
TcChr32-P	692155-693120	Tc00.1047053507029.50	Non-Esmeraldo	100	1.78723
TcChr32-P	704669-707200	Tc00.1047053511517.20	Non-Esmeraldo	94.43	1.95745
TcChr32-P	713039-714193	Tc00.1047053511517.50	Non-Esmeraldo	100	2.54255
TcChr32-P	718600-719643	Tc00.1047053511517.80	Non-Esmeraldo	100	1.60851
TcChr32-P	720571-722289	Tc00.1047053511517.90	Non-Esmeraldo	90.69	2.82979
TcChr32-P	723120-723569	Tc00.1047053511517.99	Non-Esmeraldo	99.78	1.71064
TcChr32-P	723912-725183	Tc00.1047053511517.110	Non-Esmeraldo	100	2.2234
TcChr32-P	731660-732469	Tc00.1047053511517.153	Non-Esmeraldo	100	1.58511
TcChr32-P	755199-756011	Tc00.1047053511521.40	Non-Esmeraldo	69.37	0.797872
TcChr32-P	757664-758419	Tc00.1047053509063.10	Non-Esmeraldo	100	1.20213
TcChr32-P	758725-759342	Tc00.1047053509063.20	Non-Esmeraldo	100	2.58511
TcChr32-P	771674-772915	Tc00.1047053511523.50	Non-Esmeraldo	86.55	2.19149
TcChr32-P	773358-774533	Tc00.1047053511523.60	Non-Esmeraldo	100	2.50638
TcChr32-P	775944-777590	Tc00.1047053511523.80	Non-Esmeraldo	100	3.12553
TcChr32-P	777924-779246	Tc00.1047053511523.90	Non-Esmeraldo	100	2.94468
TcChr32-P	789835-790509	Tc00.1047053509065.50	Non-Esmeraldo	100	2.89149
TcChr32-P	802885-803763	Tc00.1047053509065.130	Non-Esmeraldo	87.26	1.24894
TcChr32-P	806548-808056	Tc00.1047053509065.160	Non-Esmeraldo	100	2.11915
TcChr33-P	53411-56020	Tc00.1047053510155.210	Non-Esmeraldo	100	2.7
TcChr33-P	68548-70101	Tc00.1047053510155.150	Non-Esmeraldo	98.65	1.20213
TcChr33-P	76155-80003	Tc00.1047053510155.130	Non-Esmeraldo	99.97	2.24255
TcChr33-P	80403-81842	Tc00.1047053510155.120	Non-Esmeraldo	100	2.37021
TcChr33-P	93636-96785	Tc00.1047053510155.90	Non-Esmeraldo	100	3.47234
TcChr33-P	99490-102141	Tc00.1047053510155.70	Non-Esmeraldo	99.13	1.75106
TcChr33-P	106350-107792	Tc00.1047053510155.40	Non-Esmeraldo	99.93	1.89574
TcChr33-P	108121-112398	Tc00.1047053510155.30	Non-Esmeraldo	99.98	2.14894
TcChr33-P	112879-114267	Tc00.1047053510155.20	Non-Esmeraldo	100	1.90638
TcChr33-P	120001-121638	Tc00.1047053510153.10	Non-Esmeraldo	100	1.7
TcChr33-P	152001-153668	Tc00.1047053506593.40	Non-Esmeraldo	100	3.13191
TcChr33-P	157435-159531	Tc00.1047053504231.30	Non-Esmeraldo	97.42	2.18511
TcChr33-P	160337-162502	Tc00.1047053504231.20	Non-Esmeraldo	100	2.7234
TcChr33-P	170579-172468	Tc00.1047053509337.10	Non-Esmeraldo	100	2.9766
TcChr33-P	178538-179689	Tc00.1047053504797.10	Non-Esmeraldo	98.26	1.44468
TcChr33-P	183066-184412	Tc00.1047053504797.30	Non-Esmeraldo	98	1.68511
TcChr33-P	193792-196806	Tc00.1047053504797.80	Non-Esmeraldo	93.9	1.60426
TcChr33-P	198271-199197	Tc00.1047053504797.100	Non-Esmeraldo	100	2.28085
TcChr33-P	199581-202028	Tc00.1047053504797.110	Non-Esmeraldo	96.41	2.11064
TcChr33-P	202533-203369	Tc00.1047053504797.120	Non-Esmeraldo	100	2.25532
TcChr33-P	508937-509860	Tc00.1047053508501.240	Non-Esmeraldo	100	4.99787
TcChr33-P	511730-512443	Tc00.1047053508501.260	Non-Esmeraldo	100	1.38936
TcChr33-P	517290-519326	Tc00.1047053508501.290	Non-Esmeraldo	100	2.90426
TcChr33-P	520019-521626	Tc00.1047053508501.300	Non-Esmeraldo	100	2.1766
TcChr33-P	548786-550534	Tc00.1047053508503.40	Non-Esmeraldo	95.6	2.19149
TcChr33-P	551161-554190	Tc00.1047053508503.60	Non-Esmeraldo	100	2.40426
TcChr33-P	556040-557329	Tc00.1047053508503.70	Non-Esmeraldo	100	1.44255
TcChr33-P	558253-559374	Tc00.1047053508503.90	Non-Esmeraldo	87.61	0.342553
TcChr33-P	586376-586846	Tc00.1047053506145.30	Non-Esmeraldo	91.08	0.717021
TcChr33-P	602697-603824	Tc00.1047053507615.110	Non-Esmeraldo	100	1.45957
TcChr33-P	604481-606259	Tc00.1047053507615.100	Non-Esmeraldo	100	2.42553
TcChr33-P	615507-617531	Tc00.1047053507615.80	Non-Esmeraldo	100	2.90851
TcChr33-P	618558-619274	Tc00.1047053507615.76	Non-Esmeraldo	97.07	1.26383
TcChr33-P	624605-625561	Tc00.1047053507615.70	Non-Esmeraldo	100	1.45745
TcChr33-P	668335-670521	Tc00.1047053505193.80	Non-Esmeraldo	100	1.57447
TcChr33-P	674129-676597	Tc00.1047053505193.60	Non-Esmeraldo	99.55	2.93617
TcChr33-P	729407-730804	Tc00.1047053508119.110	Non-Esmeraldo	99.57	1.17021
TcChr33-P	830982-831812	Tc00.1047053510039.40	Non-Esmeraldo	100	1.57872
TcChr33-P	832188-833411	Tc00.1047053510039.50	Non-Esmeraldo	100	1.77234
TcChr33-P	838696-839421	Tc00.1047053510039.70	Non-Esmeraldo	100	2.34468
TcChr33-P	840201-841925	Tc00.1047053510039.80	Non-Esmeraldo	99.48	1.54681
TcChr33-P	845918-846418	Tc00.1047053510041.20	Non-Esmeraldo	7.39	0.0446809
TcChr34-P	93821-94669	Tc00.1047053510691.10	Non-Esmeraldo	100	2.72766
TcChr34-P	96890-97894	Tc00.1047053510689.80	Non-Esmeraldo	100	1.57872
TcChr34-P	99022-100233	Tc00.1047053510689.60	Non-Esmeraldo	93.98	1.91915
TcChr34-P	252110-253228	Tc00.1047053508257.50	Non-Esmeraldo	72.83	1.51702
TcChr34-P	260327-261142	Tc00.1047053503929.60	Non-Esmeraldo	100	1.5766
TcChr34-P	262616-264064	Tc00.1047053503929.40	Non-Esmeraldo	87.85	1.64468
TcChr34-P	267680-268288	Tc00.1047053503929.20	Non-Esmeraldo	100	2.26809
TcChr34-P	268988-270820	Tc00.1047053503929.10	Non-Esmeraldo	100	2.65319
TcChr34-P	301210-302232	Tc00.1047053508693.180	Non-Esmeraldo	100	1.65532
TcChr34-P	302525-303538	Tc00.1047053508693.170	Non-Esmeraldo	100	2.22979
TcChr34-P	303770-304384	Tc00.1047053508693.160	Non-Esmeraldo	100	2.95106
TcChr34-P	328703-331444	Tc00.1047053508693.90	Non-Esmeraldo	100	2.51915
TcChr34-P	331761-332699	Tc00.1047053508693.84	Non-Esmeraldo	100	2.95319
TcChr34-P	333129-334508	Tc00.1047053508693.80	Non-Esmeraldo	100	1.54043
TcChr34-P	466942-468825	Tc00.1047053504013.50	Non-Esmeraldo	100	2.2383
TcChr34-P	473886-476159	Tc00.1047053504013.70	Non-Esmeraldo	99.38	1.66383
TcChr34-P	476808-478550	Tc00.1047053504013.90	Non-Esmeraldo	99.43	0.953191
TcChr34-P	486916-488148	Tc00.1047053503923.30	Non-Esmeraldo	92.78	1.58298
TcChr34-P	501611-502432	Tc00.1047053508689.20	Non-Esmeraldo	99.88	1.24894
TcChr34-P	633942-635801	Tc00.1047053506559.220	Non-Esmeraldo	100	3.60426
TcChr34-P	636401-637537	Tc00.1047053506559.210	Non-Esmeraldo	97.54	2.54255
TcChr34-P	668130-668855	Tc00.1047053506559.80	Non-Esmeraldo	61.29	0.27234
TcChr34-P	689393-694255	Tc00.1047053508051.20	Non-Esmeraldo	97.66	2.27021
TcChr34-P	715395-716123	Tc00.1047053508027.50	Non-Esmeraldo	94.38	1.00851
TcChr34-P	722432-726097	Tc00.1047053508027.80	Non-Esmeraldo	75.23	0.574468
TcChr34-P	727042-728613	Tc00.1047053508027.90	Non-Esmeraldo	92.75	2.19574
TcChr34-P	733880-734575	Tc00.1047053508027.110	Non-Esmeraldo	99.28	1.16596
TcChr34-P	735205-737322	Tc00.1047053508027.120	Non-Esmeraldo	100	1.65319
TcChr34-P	766785-768485	Tc00.1047053510099.40	Non-Esmeraldo	89.83	1.81702
TcChr34-P	839377-842160	Tc00.1047053506435.30	Non-Esmeraldo	98.28	1.80851
TcChr34-P	854702-855322	Tc00.1047053506435.110	Non-Esmeraldo	91.63	1.09574
TcChr34-P	855646-859845	Tc00.1047053506435.120	Non-Esmeraldo	100	2.25957
TcChr34-P	868950-870296	Tc00.1047053506435.160	Non-Esmeraldo	93.54	2.02553
TcChr34-P	873714-875000	Tc00.1047053506435.200	Non-Esmeraldo	100	2.06809
TcChr34-P	878538-879332	Tc00.1047053506435.220	Non-Esmeraldo	100	2.39149
TcChr34-P	884893-888534	Tc00.1047053506435.270	Non-Esmeraldo	100	3.08511
TcChr34-P	889482-892115	Tc00.1047053506435.280	Non-Esmeraldo	100	2.49149
TcChr34-P	911360-913498	Tc00.1047053506435.390	Non-Esmeraldo	100	2.62766
TcChr34-P	913940-915931	Tc00.1047053506435.400	Non-Esmeraldo	100	1.71277
TcChr34-P	916896-917606	Tc00.1047053506435.410	Non-Esmeraldo	100	2.99362
TcChr34-P	921404-922690	Tc00.1047053506435.430	Non-Esmeraldo	93.78	1.94255
TcChr34-P	924534-925448	Tc00.1047053506435.450	Non-Esmeraldo	100	3.75319
TcChr34-P	982324-983418	Tc00.1047053506201.10	Non-Esmeraldo	100	1.99787
TcChr34-P	988977-989429	Tc00.1047053506201.60	Non-Esmeraldo	97.13	0.514894
TcChr34-P	996093-996644	Tc00.1047053506201.84	Non-Esmeraldo	100	3.00213
TcChr34-P	998455-999912	Tc00.1047053506201.100	Non-Esmeraldo	100	2.97021
TcChr34-P	1003131-1004480	Tc00.1047053506201.130	Non-Esmeraldo	100	3.23404
TcChr34-P	1008592-1009290	Tc00.1047053506201.154	Non-Esmeraldo	100	1.56809
TcChr35-P	144085-145299	Tc00.1047053511031.30	Non-Esmeraldo	100	1.77872
TcChr35-P	145547-147154	Tc00.1047053511031.20	Non-Esmeraldo	100	2.89362
TcChr35-P	153050-154612	Tc00.1047053511029.10	Non-Esmeraldo	100	2.45532
TcChr35-P	156863-157489	Tc00.1047053506727.140	Non-Esmeraldo	99.52	2.05319
TcChr35-P	158440-160677	Tc00.1047053506727.120	Non-Esmeraldo	99.87	3.44043
TcChr35-P	164547-165536	Tc00.1047053506727.100	Non-Esmeraldo	100	1.71702
TcChr35-P	167481-168659	Tc00.1047053506727.80	Non-Esmeraldo	100	3.35319
TcChr35-P	188500-190245	Tc00.1047053504085.50	Non-Esmeraldo	93.41	1.58511
TcChr35-P	191281-193005	Tc00.1047053504085.40	Non-Esmeraldo	100	2.00851
TcChr35-P	193434-194729	Tc00.1047053504085.30	Non-Esmeraldo	100	2.03404
TcChr35-P	195045-195881	Tc00.1047053504085.20	Non-Esmeraldo	98.09	1.82979
TcChr35-P	205710-207899	Tc00.1047053506725.50	Non-Esmeraldo	95.98	1.96596
TcChr35-P	234873-237749	Tc00.1047053503839.30	Non-Esmeraldo	98.96	3.33191
TcChr35-P	240663-241796	Tc00.1047053511025.120	Non-Esmeraldo	100	1.67234
TcChr35-P	243212-244645	Tc00.1047053511025.110	Non-Esmeraldo	100	3.98298
TcChr35-P	247039-247752	Tc00.1047053511025.90	Non-Esmeraldo	85.71	0.738298
TcChr35-P	252660-254303	Tc00.1047053511025.70	Non-Esmeraldo	100	2.51489
TcChr35-P	256501-257340	Tc00.1047053511025.50	Non-Esmeraldo	100	2.35957
TcChr35-P	272177-272836	Tc00.1047053508713.20	Non-Esmeraldo	100	1.71915
TcChr35-P	283502-285430	Tc00.1047053508711.20	Non-Esmeraldo	95.96	1.60638
TcChr35-P	322992-324974	Tc00.1047053508707.320	Non-Esmeraldo	98.08	2.10426
TcChr35-P	363352-365487	Tc00.1047053508707.190	Non-Esmeraldo	99.25	2.59787
TcChr35-P	370448-372403	Tc00.1047053508707.170	Non-Esmeraldo	99.85	3.11915
TcChr35-P	374804-375811	Tc00.1047053508707.149	Non-Esmeraldo	100	2.28936
TcChr35-P	380306-382057	Tc00.1047053508707.120	Non-Esmeraldo	98.92	3.4383
TcChr35-P	394659-395330	Tc00.1047053508707.64	Non-Esmeraldo	100	2
TcChr35-P	395774-398773	Tc00.1047053508707.60	Non-Esmeraldo	99.97	2.2383
TcChr35-P	414276-417059	Tc00.1047053511019.120	Non-Esmeraldo	100	2.82553
TcChr35-P	418504-418986	Tc00.1047053511019.99	Non-Esmeraldo	100	1.93617
TcChr35-P	455987-458701	Tc00.1047053506815.30	Non-Esmeraldo	100	2.58723
TcChr35-P	465714-468713	Tc00.1047053506817.20	Non-Esmeraldo	100	2.74043
TcChr35-P	475698-478514	Tc00.1047053506817.40	Non-Esmeraldo	100	1.72979
TcChr35-P	479471-480634	Tc00.1047053506817.60	Non-Esmeraldo	100	2.47234
TcChr35-P	482176-482484	Tc00.1047053506817.70	Non-Esmeraldo	79.29	0.168085
TcChr35-P	512613-513521	Tc00.1047053506819.30	Non-Esmeraldo	100	2.15745
TcChr35-P	514435-515325	Tc00.1047053506819.40	Non-Esmeraldo	99.66	1.86383
TcChr35-P	525079-526242	Tc00.1047053510435.40	Non-Esmeraldo	87.46	1.74468
TcChr35-P	532986-535385	Tc00.1047053508273.30	Non-Esmeraldo	92.38	1.8383
TcChr35-P	536787-538298	Tc00.1047053508273.40	Non-Esmeraldo	100	2.40851
TcChr35-P	539529-542513	Tc00.1047053508273.60	Non-Esmeraldo	100	2.29149
TcChr35-P	584598-585461	Tc00.1047053506821.150	Non-Esmeraldo	99.19	3.62766
TcChr35-P	591098-592912	Tc00.1047053506821.190	Non-Esmeraldo	99.56	1.76383
TcChr35-P	596277-597203	Tc00.1047053506821.210	Non-Esmeraldo	100	2.66596
TcChr35-P	610014-611387	Tc00.1047053507969.60	Non-Esmeraldo	100	3.49362
TcChr35-P	619392-620249	Tc00.1047053507969.20	Non-Esmeraldo	100	2.9617
TcChr35-P	625238-625864	Tc00.1047053510031.70	Non-Esmeraldo	100	1.44468
TcChr35-P	626854-628788	Tc00.1047053510031.60	Non-Esmeraldo	100	2.3766
TcChr35-P	628974-631130	Tc00.1047053510031.50	Non-Esmeraldo	99.12	2.41064
TcChr35-P	640973-642094	Tc00.1047053507967.20	Non-Esmeraldo	100	1.90426
TcChr35-P	690246-691064	Tc00.1047053506425.120	Non-Esmeraldo	99.15	0.882979
TcChr35-P	691246-692472	Tc00.1047053506425.130	Non-Esmeraldo	70.82	0.7
TcChr35-P	692905-693714	Tc00.1047053506425.140	Non-Esmeraldo	100	1.98298
TcChr35-P	703564-704415	Tc00.1047053503987.20	Non-Esmeraldo	100	1.37447
TcChr35-P	704730-705890	Tc00.1047053503987.30	Non-Esmeraldo	80.1	1.34894
TcChr35-P	708090-709811	Tc00.1047053503987.50	Non-Esmeraldo	100	2.71489
TcChr35-P	728341-729300	Tc00.1047053508443.20	Non-Esmeraldo	98.44	1.11702
TcChr35-P	734747-736639	Tc00.1047053508443.50	Non-Esmeraldo	96.09	3.1766
TcChr35-P	762640-764100	Tc00.1047053510725.70	Non-Esmeraldo	100	1.43404
TcChr35-P	772826-774577	Tc00.1047053508445.30	Non-Esmeraldo	100	2.09149
TcChr35-P	793550-795148	Tc00.1047053504207.10	Non-Esmeraldo	100	1.4383
TcChr35-P	818042-819016	Tc00.1047053504217.10	Non-Esmeraldo	100	1.59574
TcChr35-P	823983-824867	Tc00.1047053427789.30	Non-Esmeraldo	99.44	0.721277
TcChr35-P	830078-830773	Tc00.1047053511717.30	Non-Esmeraldo	100	1.82766
TcChr35-P	851730-853100	Tc00.1047053511717.150	Non-Esmeraldo	91.54	1.0766
TcChr35-P	860678-862258	Tc00.1047053511717.190	Non-Esmeraldo	100	2.34043
TcChr35-P	862568-863392	Tc00.1047053511717.200	Non-Esmeraldo	91.27	1.11277
TcChr35-P	878188-879993	Tc00.1047053506873.10	Non-Esmeraldo	99.28	2.52766
TcChr35-P	899885-900358	Tc00.1047053506871.190	Non-Esmeraldo	0	0
TcChr35-P	900792-902675	Tc00.1047053506871.180	Non-Esmeraldo	100	2.42766
TcChr35-P	903694-905463	Tc00.1047053506871.160	Non-Esmeraldo	100	2.65106
TcChr35-P	905951-907195	Tc00.1047053506871.150	Non-Esmeraldo	95.98	1.77447
TcChr35-P	918699-919481	Tc00.1047053506871.100	Non-Esmeraldo	100	2.69362
TcChr35-P	921934-923220	Tc00.1047053506871.90	Non-Esmeraldo	100	1.90426
TcChr35-P	931305-932621	Tc00.1047053506871.50	Non-Esmeraldo	92.03	1.62979
TcChr35-P	932930-935434	Tc00.1047053506871.40	Non-Esmeraldo	100	1.59149
TcChr35-P	936013-936936	Tc00.1047053506871.30	Non-Esmeraldo	100	3.77234
TcChr35-P	1084688-1085368	Tc00.1047053509161.20	Non-Esmeraldo	97.5	1.99362
TcChr36-P	28750-29601	Tc00.1047053510647.10	Non-Esmeraldo	100	2.44468
TcChr36-P	81635-83272	Tc00.1047053508409.170	Non-Esmeraldo	98.84	1.93404
TcChr36-P	89471-90283	Tc00.1047053508409.220	Non-Esmeraldo	91.51	2.06383
TcChr36-P	90860-92104	Tc00.1047053508409.230	Non-Esmeraldo	100	2.61277
TcChr36-P	97896-100652	Tc00.1047053508409.260	Non-Esmeraldo	100	3.02553
TcChr36-P	100999-101784	Tc00.1047053508409.270	Non-Esmeraldo	100	2.06809
TcChr36-P	135549-136733	Tc00.1047053508411.60	Non-Esmeraldo	99.92	1.99574
TcChr36-P	149639-155239	Tc00.1047053506989.30	Non-Esmeraldo	98.7	2.77021
TcChr36-P	165729-166532	Tc00.1047053506989.110	Non-Esmeraldo	100	1.18298
TcChr36-P	167167-169101	Tc00.1047053506989.120	Non-Esmeraldo	100	2.48936
TcChr36-P	169189-171507	Tc00.1047053506989.130	Non-Esmeraldo	99.61	2.29787
TcChr36-P	172581-173417	Tc00.1047053506989.140	Non-Esmeraldo	100	2.71489
TcChr36-P	176341-177426	Tc00.1047053506989.160	Non-Esmeraldo	100	2.14681
TcChr36-P	179050-180915	Tc00.1047053506989.180	Non-Esmeraldo	100	2.64468
TcChr36-P	186411-188228	Tc00.1047053506989.210	Non-Esmeraldo	100	2.06596
TcChr36-P	194369-195892	Tc00.1047053506989.250	Non-Esmeraldo	99.93	2.24255
TcChr36-P	222697-223509	Tc00.1047053507951.114	Non-Esmeraldo	100	1.95319
TcChr36-P	234747-235784	Tc00.1047053507951.179	Non-Esmeraldo	100	1.97234
TcChr36-P	343692-344783	Tc00.1047053509999.100	Non-Esmeraldo	100	3.32979
TcChr36-P	345195-346433	Tc00.1047053509999.110	Non-Esmeraldo	75.06	2.25745
TcChr36-P	351424-352800	Tc00.1047053509999.130	Non-Esmeraldo	99.78	2.40851
TcChr36-P	364870-367479	Tc00.1047053510001.40	Non-Esmeraldo	100	2.74255
TcChr36-P	405141-407189	Tc00.1047053506175.90	Non-Esmeraldo	100	1.39787
TcChr36-P	415029-416036	Tc00.1047053506175.40	Non-Esmeraldo	100	1.67872
TcChr36-P	419790-421733	Tc00.1047053506175.20	Non-Esmeraldo	100	3.76383
TcChr36-P	422307-423044	Tc00.1047053506175.10	Non-Esmeraldo	99.73	0.944681
TcChr36-P	439264-440016	Tc00.1047053509617.60	Non-Esmeraldo	90.04	0.778723
TcChr36-P	440337-441233	Tc00.1047053509617.50	Non-Esmeraldo	100	2.84681
TcChr36-P	454218-455657	Tc00.1047053506701.20	Non-Esmeraldo	100	2.56809
TcChr36-P	472531-473226	Tc00.1047053510329.370	Non-Esmeraldo	84.77	0.976596
TcChr36-P	473630-474967	Tc00.1047053510329.360	Non-Esmeraldo	100	2.07872
TcChr36-P	477651-478910	Tc00.1047053510329.340	Non-Esmeraldo	95.71	1.40213
TcChr36-P	481912-483384	Tc00.1047053510329.310	Non-Esmeraldo	100	2.18723
TcChr36-P	499566-501098	Tc00.1047053510329.230	Non-Esmeraldo	100	2.27447
TcChr36-P	601113-602960	Tc00.1047053508153.70	Non-Esmeraldo	97.46	1.60213
TcChr36-P	603378-604169	Tc00.1047053508153.80	Non-Esmeraldo	98.86	1.40426
TcChr36-P	606015-606920	Tc00.1047053508153.100	Non-Esmeraldo	100	3.08511
TcChr36-P	620081-620698	Tc00.1047053508153.170	Non-Esmeraldo	81.88	1.21489
TcChr36-P	630125-631240	Tc00.1047053508153.210	Non-Esmeraldo	82.97	1.56809
TcChr36-P	632309-633469	Tc00.1047053508153.220	Non-Esmeraldo	96.04	1.90851
TcChr36-P	633811-635184	Tc00.1047053508153.230	Non-Esmeraldo	100	1.92979
TcChr36-P	639176-641209	Tc00.1047053508153.260	Non-Esmeraldo	100	3.88936
TcChr36-P	648256-649746	Tc00.1047053508153.310	Non-Esmeraldo	100	3.32128
TcChr36-P	655825-656826	Tc00.1047053508153.360	Non-Esmeraldo	100	1.71064
TcChr36-P	685149-686468	Tc00.1047053508153.470	Non-Esmeraldo	100	2.91489
TcChr36-P	686793-690020	Tc00.1047053508153.480	Non-Esmeraldo	99.6	2.57872
TcChr36-P	691098-693953	Tc00.1047053508153.500	Non-Esmeraldo	100	2.15957
TcChr36-P	694276-695775	Tc00.1047053508153.510	Non-Esmeraldo	100	2.90851
TcChr36-P	704615-705490	Tc00.1047053508153.560	Non-Esmeraldo	96.46	1.81064
TcChr36-P	707708-708805	Tc00.1047053508153.590	Non-Esmeraldo	100	2.51915
TcChr36-P	716694-717674	Tc00.1047053508153.640	Non-Esmeraldo	99.18	2.07872
TcChr36-P	732984-733955	Tc00.1047053508153.750	Non-Esmeraldo	100	1.75532
TcChr36-P	735194-737089	Tc00.1047053508153.770	Non-Esmeraldo	87.82	1.15957
TcChr36-P	740652-741632	Tc00.1047053508153.790	Non-Esmeraldo	91.74	1.9234
TcChr36-P	741944-742486	Tc00.1047053508153.800	Non-Esmeraldo	100	1.01489
TcChr36-P	745294-746388	Tc00.1047053508153.830	Non-Esmeraldo	100	2.13617
TcChr36-P	746740-748461	Tc00.1047053508153.840	Non-Esmeraldo	100	2.7766
TcChr36-P	754308-757511	Tc00.1047053508153.860	Non-Esmeraldo	74.59	1.33191
TcChr36-P	770693-773251	Tc00.1047053508153.900	Non-Esmeraldo	99.57	2.00851
TcChr36-P	773873-775072	Tc00.1047053508153.910	Non-Esmeraldo	100	2.92979
TcChr36-P	784383-787448	Tc00.1047053508153.950	Non-Esmeraldo	94.1	2.37872
TcChr36-P	795579-797114	Tc00.1047053508153.980	Non-Esmeraldo	100	1.6766
TcChr36-P	797483-798283	Tc00.1047053508153.990	Non-Esmeraldo	92.76	1.67021
TcChr36-P	823562-825049	Tc00.1047053508153.1070	Non-Esmeraldo	96.03	1.51064
TcChr36-P	825453-827021	Tc00.1047053508153.1074	Non-Esmeraldo	95.41	2.03404
TcChr36-P	827682-829331	Tc00.1047053508153.1080	Non-Esmeraldo	100	2.17447
TcChr36-P	829710-830654	Tc00.1047053508153.1090	Non-Esmeraldo	92.06	1.89787
TcChr36-P	831046-833790	Tc00.1047053508153.1100	Non-Esmeraldo	100	2.29149
TcChr36-P	834816-835973	Tc00.1047053508153.1110	Non-Esmeraldo	100	2.81277
TcChr36-P	852285-853481	Tc00.1047053510265.20	Non-Esmeraldo	100	2.51702
TcChr36-P	854025-859292	Tc00.1047053510265.30	Non-Esmeraldo	99.94	2.30851
TcChr36-P	868994-871399	Tc00.1047053510265.90	Non-Esmeraldo	100	1.62128
TcChr36-P	939689-940615	Tc00.1047053510943.36	Non-Esmeraldo	100	1.05319
TcChr36-P	941261-942379	Tc00.1047053510943.40	Non-Esmeraldo	100	2.21702
TcChr36-P	945156-945731	Tc00.1047053510943.44	Non-Esmeraldo	100	1.20426
TcChr36-P	948618-949319	Tc00.1047053510943.60	Non-Esmeraldo	100	1.20426
TcChr36-P	951972-954143	Tc00.1047053510943.80	Non-Esmeraldo	100	2.6383
TcChr36-P	955061-955672	Tc00.1047053510943.100	Non-Esmeraldo	100	1.87021
TcChr36-P	958576-960870	Tc00.1047053510943.120	Non-Esmeraldo	93.2	1.3234
TcChr36-P	961478-962167	Tc00.1047053510943.130	Non-Esmeraldo	100	2.0234
TcChr36-P	962723-964453	Tc00.1047053510943.140	Non-Esmeraldo	100	2.05319
TcChr36-P	965139-967241	Tc00.1047053510943.150	Non-Esmeraldo	91.06	1.5234
TcChr36-P	967616-970117	Tc00.1047053510943.170	Non-Esmeraldo	100	2.17021
TcChr36-P	970533-971708	Tc00.1047053510943.180	Non-Esmeraldo	100	1.3383
TcChr36-P	1082653-1083522	Tc00.1047053506195.280	Non-Esmeraldo	100	1.44255
TcChr36-P	1083844-1085709	Tc00.1047053506195.270	Non-Esmeraldo	94.69	1.41489
TcChr36-P	1096061-1097203	Tc00.1047053506195.210	Non-Esmeraldo	99.56	1.11277
TcChr36-P	1102269-1104620	Tc00.1047053506195.190	Non-Esmeraldo	100	2.6
TcChr36-P	1105206-1106009	Tc00.1047053506195.180	Non-Esmeraldo	99.88	1.45319
TcChr36-P	1113250-1115682	Tc00.1047053506195.140	Non-Esmeraldo	91.33	0.829787
TcChr36-P	1116053-1116922	Tc00.1047053506195.130	Non-Esmeraldo	100	1.01489
TcChr36-P	1125906-1126631	Tc00.1047053506195.90	Non-Esmeraldo	100	1.84043
TcChr36-P	1128801-1129457	Tc00.1047053506195.80	Non-Esmeraldo	100	1.56809
TcChr36-P	1129971-1132160	Tc00.1047053506195.70	Non-Esmeraldo	100	1.89574
TcChr37-P	84530-85237	Tc00.1047053507723.90	Non-Esmeraldo	100	2.09787
TcChr37-P	86430-87278	Tc00.1047053507723.110	Non-Esmeraldo	93.76	2.25319
TcChr37-P	91754-92650	Tc00.1047053507723.150	Non-Esmeraldo	100	1.90426
TcChr37-P	92837-93958	Tc00.1047053507723.160	Non-Esmeraldo	88.95	2.09574
TcChr37-P	209401-210531	Tc00.1047053508231.210	Non-Esmeraldo	96.91	1.15319
TcChr37-P	210818-211192	Tc00.1047053508231.204	Non-Esmeraldo	74.67	0.159574
TcChr37-P	211529-212311	Tc00.1047053508231.200	Non-Esmeraldo	100	2.32766
TcChr37-P	219982-221571	Tc00.1047053508231.170	Non-Esmeraldo	100	2.11702
TcChr37-P	239544-241097	Tc00.1047053508231.74	Non-Esmeraldo	74.52	0.434043
TcChr37-P	284150-284839	Tc00.1047053506355.60	Non-Esmeraldo	100	4.05319
TcChr37-P	294995-298255	Tc00.1047053506355.110	Non-Esmeraldo	92.46	1.2617
TcChr37-P	301489-302046	Tc00.1047053506355.130	Non-Esmeraldo	100	1.39362
TcChr37-P	305324-306295	Tc00.1047053506355.160	Non-Esmeraldo	97.63	0.589362
TcChr37-P	322871-323896	Tc00.1047053509789.30	Non-Esmeraldo	100	1.57447
TcChr37-P	325340-326575	Tc00.1047053509789.50	Non-Esmeraldo	100	1.58298
TcChr37-P	332938-333723	Tc00.1047053509791.20	Non-Esmeraldo	100	1.78298
TcChr37-P	339712-342084	Tc00.1047053509791.50	Non-Esmeraldo	81.58	1.04255
TcChr37-P	342796-344475	Tc00.1047053509791.60	Non-Esmeraldo	99.11	2.35957
TcChr37-P	350735-352480	Tc00.1047053509791.90	Non-Esmeraldo	100	1.86596
TcChr37-P	356141-357010	Tc00.1047053509791.110	Non-Esmeraldo	99.89	1.4
TcChr37-P	370074-371141	Tc00.1047053509791.170	Non-Esmeraldo	100	0.921277
TcChr37-P	385372-386685	Tc00.1047053509793.60	Non-Esmeraldo	100	0.9
TcChr37-P	391414-392115	Tc00.1047053509795.20	Non-Esmeraldo	88.32	0.644681
TcChr37-P	392410-393819	Tc00.1047053509795.30	Non-Esmeraldo	100	2.18085
TcChr37-P	404876-406672	Tc00.1047053509795.80	Non-Esmeraldo	100	2.4
TcChr37-P	422390-423382	Tc00.1047053507825.40	Non-Esmeraldo	74.72	1.32128
TcChr37-P	462904-463926	Tc00.1047053509799.100	Non-Esmeraldo	100	2.1383
TcChr37-P	486726-487703	Tc00.1047053506841.12	Non-Esmeraldo	99.8	1.12128
TcChr37-P	487949-489571	Tc00.1047053506841.8	Non-Esmeraldo	97.6	1.79149
TcChr37-P	492489-493622	Tc00.1047053504079.6	Non-Esmeraldo	100	2.66596
TcChr37-P	495895-497067	Tc00.1047053506839.80	Non-Esmeraldo	100	1.08723
TcChr37-P	722707-723564	Tc00.1047053511635.50	Non-Esmeraldo	88.46	3.54043
TcChr37-P	730363-731787	Tc00.1047053503583.90	Non-Esmeraldo	100	2.01489
TcChr37-P	732782-733498	Tc00.1047053503583.80	Non-Esmeraldo	100	2.23617
TcChr37-P	734486-737431	Tc00.1047053503583.70	Non-Esmeraldo	98.1	2.23404
TcChr37-P	739630-740778	Tc00.1047053503583.50	Non-Esmeraldo	100	1.58511
TcChr37-P	744272-745171	Tc00.1047053503583.24	Non-Esmeraldo	92.89	1.41277
TcChr37-P	771149-772153	Tc00.1047053509105.80	Non-Esmeraldo	96.82	1.53404
TcChr37-P	796755-798527	Tc00.1047053509643.120	Non-Esmeraldo	96.84	1.68723
TcChr37-P	803518-806487	Tc00.1047053509643.80	Non-Esmeraldo	82.09	1.29574
TcChr37-P	810380-811402	Tc00.1047053509643.50	Non-Esmeraldo	95.01	2.49362
TcChr37-P	811743-812381	Tc00.1047053509643.40	Non-Esmeraldo	100	1.7766
TcChr37-P	824940-825656	Tc00.1047053507675.30	Non-Esmeraldo	100	1.11915
TcChr37-P	840453-841199	Tc00.1047053509641.60	Non-Esmeraldo	43.91	0.1
TcChr37-P	841755-843113	Tc00.1047053509641.50	Non-Esmeraldo	88.23	1.40638
TcChr37-P	843170-848653	Tc00.1047053509641.40	Non-Esmeraldo	97.83	2.11064
TcChr37-P	848854-851142	Tc00.1047053509641.30	Non-Esmeraldo	95.33	1.67872
TcChr37-P	851550-852899	Tc00.1047053509641.20	Non-Esmeraldo	100	2.63404
TcChr37-P	855718-857190	Tc00.1047053509639.20	Non-Esmeraldo	92.6	1.23191
TcChr37-P	863987-864991	Tc00.1047053509637.27	Non-Esmeraldo	93.83	0.993617
TcChr37-P	875813-877123	Tc00.1047053424123.30	Non-Esmeraldo	99.69	1.1
TcChr37-P	881081-881845	Tc00.1047053506577.160	Non-Esmeraldo	95.69	1.27872
TcChr37-P	882313-886377	Tc00.1047053506577.150	Non-Esmeraldo	98.33	1.91064
TcChr37-P	887996-890038	Tc00.1047053506577.130	Non-Esmeraldo	100	3.5
TcChr37-P	908119-909291	Tc00.1047053506577.70	Non-Esmeraldo	100	1.46596
TcChr37-P	913235-914752	Tc00.1047053506577.47	Non-Esmeraldo	99.93	1.40426
TcChr37-P	916394-918559	Tc00.1047053506577.30	Non-Esmeraldo	99.12	1.87447
TcChr37-P	1063995-1066562	Tc00.1047053509733.50	Non-Esmeraldo	97.7	1.82979
TcChr37-P	1071282-1071857	Tc00.1047053509733.20	Non-Esmeraldo	44.27	0.146809
TcChr37-P	1090634-1091932	Tc00.1047053506327.50	Non-Esmeraldo	99.92	2.64255
TcChr37-P	1118525-1119460	Tc00.1047053503781.70	Non-Esmeraldo	100	1.07872
TcChr37-P	1119876-1121939	Tc00.1047053503781.60	Non-Esmeraldo	89.63	1.78298
TcChr37-P	1124701-1125456	Tc00.1047053503781.40	Non-Esmeraldo	80.56	2.39149
TcChr37-P	1130025-1131035	Tc00.1047053503781.20	Non-Esmeraldo	100	1.94043
TcChr37-P	1294275-1295291	Tc00.1047053503431.40	Non-Esmeraldo	100	2.25532
TcChr37-P	1298047-1299408	Tc00.1047053503431.60	Non-Esmeraldo	100	2.00638
TcChr37-P	1312733-1313419	Tc00.1047053507609.20	Non-Esmeraldo	100	1.74043
TcChr37-P	1321470-1322498	Tc00.1047053507609.70	Non-Esmeraldo	100	2.25319
TcChr37-P	1322869-1325142	Tc00.1047053507609.80	Non-Esmeraldo	100	2.53617
TcChr38-P	47230-49191	Tc00.1047053506295.140	Non-Esmeraldo	100	1.55532
TcChr38-P	49509-50429	Tc00.1047053506295.130	Non-Esmeraldo	100	2.36596
TcChr38-P	50912-52690	Tc00.1047053506295.120	Non-Esmeraldo	100	2.79574
TcChr38-P	58731-59666	Tc00.1047053506295.50	Non-Esmeraldo	100	1.81064
TcChr38-P	89838-91796	Tc00.1047053506959.110	Non-Esmeraldo	92.09	0.857447
TcChr38-P	99917-100969	Tc00.1047053506959.80	Non-Esmeraldo	100	1.64681
TcChr38-P	101481-102509	Tc00.1047053506959.74	Non-Esmeraldo	100	1.71489
TcChr38-P	103122-104804	Tc00.1047053506959.70	Non-Esmeraldo	100	2.76383
TcChr38-P	106473-107492	Tc00.1047053506959.64	Non-Esmeraldo	100	2.03404
TcChr38-P	108067-109479	Tc00.1047053506959.60	Non-Esmeraldo	97.88	2.51489
TcChr38-P	109947-111938	Tc00.1047053506959.50	Non-Esmeraldo	99.15	2.58511
TcChr38-P	112275-113105	Tc00.1047053506959.40	Non-Esmeraldo	87.85	1.58723
TcChr38-P	126295-127707	Tc00.1047053503635.80	Non-Esmeraldo	77.21	1.17872
TcChr38-P	130234-131736	Tc00.1047053503635.50	Non-Esmeraldo	100	2.00851
TcChr38-P	137843-140059	Tc00.1047053503635.10	Non-Esmeraldo	91.38	2.01702
TcChr38-P	142809-145850	Tc00.1047053506957.140	Non-Esmeraldo	69.4	1.10426
TcChr38-P	156232-156897	Tc00.1047053506957.110	Non-Esmeraldo	92.19	1.97021
TcChr38-P	188286-190376	Tc00.1047053509017.40	Non-Esmeraldo	100	2.82766
TcChr38-P	192036-193565	Tc00.1047053509017.24	Non-Esmeraldo	100	2.85319
TcChr38-P	203782-205230	Tc00.1047053511463.10	Non-Esmeraldo	100	2.04468
TcChr38-P	334056-335930	Tc00.1047053507541.20	Non-Esmeraldo	78.83	1.49362
TcChr38-P	352878-354731	Tc00.1047053505163.20	Non-Esmeraldo	89.43	1.36596
TcChr38-P	355747-358728	Tc00.1047053505163.30	Non-Esmeraldo	92.05	1.39787
TcChr38-P	1255615-1256388	Tc00.1047053508303.65	Non-Esmeraldo	66.15	0.621277
TcChr38-P	1257436-1258455	Tc00.1047053508303.50	Non-Esmeraldo	100	2.32979
TcChr38-P	1258581-1259246	Tc00.1047053508303.44	Non-Esmeraldo	99.85	1.95745
TcChr38-P	1259438-1260355	Tc00.1047053508303.40	Non-Esmeraldo	100	2.84255
TcChr38-P	1279780-1281744	Tc00.1047053508301.10	Non-Esmeraldo	100	2.17447
TcChr38-P	1284119-1286569	Tc00.1047053508299.80	Non-Esmeraldo	100	2.69362
TcChr38-P	1304050-1304982	Tc00.1047053508299.20	Non-Esmeraldo	90.78	0.851064
TcChr38-P	1313076-1313771	Tc00.1047053503911.30	Non-Esmeraldo	73.28	0.691489
TcChr39-P	314390-316228	Tc00.1047053510799.18	Non-Esmeraldo	100	1.83404
TcChr39-P	321922-323133	Tc00.1047053503703.80	Non-Esmeraldo	99.09	1.06596
TcChr39-P	328533-331397	Tc00.1047053503703.50	Non-Esmeraldo	99.27	7.88723
TcChr39-P	364956-367478	Tc00.1047053508505.20	Non-Esmeraldo	100	1.68511
TcChr39-P	395373-396947	Tc00.1047053506629.210	Non-Esmeraldo	100	2.05532
TcChr39-P	407175-408302	Tc00.1047053506629.150	Non-Esmeraldo	100	0.925532
TcChr39-P	408586-411237	Tc00.1047053506629.140	Non-Esmeraldo	100	2.62128
TcChr39-P	422955-424295	Tc00.1047053506629.70	Non-Esmeraldo	100	3.01277
TcChr39-P	429142-430710	Tc00.1047053506629.40	Non-Esmeraldo	59.97	0.776596
TcChr39-P	431435-432058	Tc00.1047053506629.30	Non-Esmeraldo	96.96	0.970213
TcChr39-P	535167-536888	Tc00.1047053508355.130	Non-Esmeraldo	93.67	2.51277
TcChr39-P	538720-539946	Tc00.1047053508355.124	Non-Esmeraldo	89.65	0.485106
TcChr39-P	540259-542148	Tc00.1047053508355.120	Non-Esmeraldo	100	2.04255
TcChr39-P	568888-570231	Tc00.1047053508355.50	Non-Esmeraldo	88.62	1.31702
TcChr39-P	576700-577290	Tc00.1047053508355.10	Non-Esmeraldo	100	2.18723
TcChr39-P	590001-590786	Tc00.1047053503593.10	Non-Esmeraldo	100	4.20213
TcChr39-P	592280-594712	Tc00.1047053503593.20	Non-Esmeraldo	95.31	1.88723
TcChr39-P	595526-598099	Tc00.1047053503593.30	Non-Esmeraldo	100	2.35957
TcChr39-P	741584-743059	Tc00.1047053506301.50	Non-Esmeraldo	100	3.25745
TcChr39-P	749990-752038	Tc00.1047053506303.20	Non-Esmeraldo	99.61	1.67234
TcChr39-P	752347-753558	Tc00.1047053506303.30	Non-Esmeraldo	100	1.08723
TcChr39-P	754091-755242	Tc00.1047053506303.50	Non-Esmeraldo	100	1.20851
TcChr39-P	761960-764479	Tc00.1047053506303.70	Non-Esmeraldo	98.21	2.55106
TcChr39-P	770202-771239	Tc00.1047053506303.90	Non-Esmeraldo	100	2.27234
TcChr39-P	777353-779428	Tc00.1047053506303.130	Non-Esmeraldo	100	3.02553
TcChr39-P	779789-780562	Tc00.1047053506303.140	Non-Esmeraldo	100	1.60213
TcChr39-P	796258-797007	Tc00.1047053506305.20	Non-Esmeraldo	100	0.844681
TcChr39-P	798818-801088	Tc00.1047053506305.29	Non-Esmeraldo	91.5	1.45532
TcChr39-P	809608-810606	Tc00.1047053507771.40	Non-Esmeraldo	100	2.24468
TcChr39-P	811589-812455	Tc00.1047053507771.50	Non-Esmeraldo	100	3.26596
TcChr39-P	817853-819133	Tc00.1047053507771.80	Non-Esmeraldo	88.06	1.39149
TcChr39-P	820290-822632	Tc00.1047053507771.90	Non-Esmeraldo	100	2.18085
TcChr39-P	823688-825655	Tc00.1047053507771.110	Non-Esmeraldo	100	1.53617
TcChr39-P	836356-837558	Tc00.1047053507773.30	Non-Esmeraldo	100	1.07021
TcChr39-P	838638-840320	Tc00.1047053507773.40	Non-Esmeraldo	100	1.67021
TcChr39-P	840832-842817	Tc00.1047053507773.50	Non-Esmeraldo	83.53	2.32553
TcChr39-P	896931-897692	Tc00.1047053506883.50	Non-Esmeraldo	100	3.32766
TcChr39-P	898077-899147	Tc00.1047053506883.60	Non-Esmeraldo	100	2.21702
TcChr39-P	900713-901438	Tc00.1047053506883.80	Non-Esmeraldo	100	2.55957
TcChr39-P	955009-956004	Tc00.1047053510729.240	Non-Esmeraldo	100	1.53617
TcChr39-P	975048-977018	Tc00.1047053510729.150	Non-Esmeraldo	100	2.82128
TcChr39-P	980274-982553	Tc00.1047053510729.130	Non-Esmeraldo	100	2.24255
TcChr39-P	984986-986041	Tc00.1047053510729.110	Non-Esmeraldo	100	2.28298
TcChr39-P	991639-992691	Tc00.1047053510729.80	Non-Esmeraldo	100	2.61489
TcChr39-P	993207-993959	Tc00.1047053510729.70	Non-Esmeraldo	100	2.90213
TcChr39-P	996071-997459	Tc00.1047053510729.50	Non-Esmeraldo	100	2.08723
TcChr39-P	997919-998926	Tc00.1047053510729.40	Non-Esmeraldo	97.92	1.87234
TcChr39-P	1000548-1001705	Tc00.1047053510729.20	Non-Esmeraldo	98.45	4.3
TcChr39-P	1010781-1011461	Tc00.1047053503687.49	Non-Esmeraldo	100	1.6383
TcChr39-P	1077890-1078849	Tc00.1047053510731.20	Non-Esmeraldo	99.9	1.58085
TcChr39-P	1081388-1083007	Tc00.1047053510731.40	Non-Esmeraldo	100	2.3617
TcChr39-P	1083390-1084721	Tc00.1047053510731.50	Non-Esmeraldo	99.92	1.46383
TcChr39-P	1085433-1086224	Tc00.1047053510731.59	Non-Esmeraldo	100	1.81489
TcChr39-P	1087446-1088924	Tc00.1047053510731.80	Non-Esmeraldo	96.75	2.23617
TcChr39-P	1089891-1090607	Tc00.1047053510731.90	Non-Esmeraldo	81.03	1.23191
TcChr39-P	1094529-1095395	Tc00.1047053510731.120	Non-Esmeraldo	100	3.86596
TcChr39-P	1103750-1106365	Tc00.1047053507007.20	Non-Esmeraldo	100	1.99574
TcChr39-P	1108716-1110491	Tc00.1047053507007.34	Non-Esmeraldo	100	2.13617
TcChr39-P	1113789-1115936	Tc00.1047053507007.50	Non-Esmeraldo	100	1.35532
TcChr39-P	1136085-1136699	Tc00.1047053510733.20	Non-Esmeraldo	100	1.23617
TcChr39-P	1137893-1138996	Tc00.1047053510733.40	Non-Esmeraldo	100	3.1766
TcChr39-P	1139907-1141364	Tc00.1047053510733.50	Non-Esmeraldo	17.08	0.0468085
TcChr39-P	1152526-1156299	Tc00.1047053510735.9	Non-Esmeraldo	100	2.8617
TcChr39-P	1156771-1157805	Tc00.1047053510735.20	Non-Esmeraldo	100	1.84468
TcChr39-P	1158376-1160160	Tc00.1047053510735.40	Non-Esmeraldo	94.29	1.50851
TcChr39-P	1160573-1162171	Tc00.1047053510735.50	Non-Esmeraldo	95.18	2.25532
TcChr39-P	1181445-1183613	Tc00.1047053508461.60	Non-Esmeraldo	99.35	2.03191
TcChr39-P	1306171-1306542	Tc00.1047053510669.40	Non-Esmeraldo	10.75	0.0234043
TcChr39-P	1309956-1310699	Tc00.1047053510669.9	Non-Esmeraldo	79.03	0.857447
TcChr39-P	1315071-1315751	Tc00.1047053510667.110	Non-Esmeraldo	100	2.89787
TcChr39-P	1316701-1320357	Tc00.1047053510667.100	Non-Esmeraldo	96.75	1.94255
TcChr39-P	1327583-1328614	Tc00.1047053510667.50	Non-Esmeraldo	80.81	0.761702
TcChr39-P	1331344-1334355	Tc00.1047053510667.30	Non-Esmeraldo	100	2.42128
TcChr39-P	1352465-1353796	Tc00.1047053507005.30	Non-Esmeraldo	100	2.45319
TcChr39-P	1361957-1364386	Tc00.1047053510665.40	Non-Esmeraldo	79.05	1.5617
TcChr39-P	1364617-1365000	Tc00.1047053510665.30	Non-Esmeraldo	100	0.744681
TcChr39-P	1367597-1369330	Tc00.1047053510665.10	Non-Esmeraldo	100	3.05106
TcChr39-P	1373267-1373899	Tc00.1047053503983.10	Non-Esmeraldo	97.79	0.778723
TcChr39-P	1389451-1390839	Tc00.1047053510663.80	Non-Esmeraldo	95.03	2.0617
TcChr39-P	1398472-1399350	Tc00.1047053510663.40	Non-Esmeraldo	100	2.53191
TcChr39-P	1405742-1406809	Tc00.1047053510661.270	Non-Esmeraldo	100	3.22553
TcChr39-P	1415782-1417794	Tc00.1047053510661.240	Non-Esmeraldo	99.65	2.79787
TcChr39-P	1419578-1421323	Tc00.1047053510661.230	Non-Esmeraldo	100	3.51915
TcChr39-P	1430938-1431474	Tc00.1047053510661.174	Non-Esmeraldo	100	2.50851
TcChr39-P	1434745-1435749	Tc00.1047053510661.140	Non-Esmeraldo	100	1.48723
TcChr39-P	1443642-1445228	Tc00.1047053510661.110	Non-Esmeraldo	89.35	1.47872
TcChr39-P	1447748-1450126	Tc00.1047053510661.90	Non-Esmeraldo	99.87	2.7766
TcChr39-P	1464038-1465114	Tc00.1047053510659.279	Non-Esmeraldo	100	3.44468
TcChr39-P	1465586-1466401	Tc00.1047053510659.270	Non-Esmeraldo	100	2.62128
TcChr39-P	1467079-1467873	Tc00.1047053510659.264	Non-Esmeraldo	100	1.76383
TcChr39-P	1470044-1471360	Tc00.1047053510659.250	Non-Esmeraldo	100	2.70426
TcChr39-P	1472560-1473738	Tc00.1047053510659.230	Non-Esmeraldo	99.83	2.01277
TcChr39-P	1473966-1475129	Tc00.1047053510659.219	Non-Esmeraldo	100	1.89362
TcChr39-P	1494039-1497158	Tc00.1047053510659.110	Non-Esmeraldo	100	2.61702
TcChr39-P	1502746-1504425	Tc00.1047053510659.80	Non-Esmeraldo	100	3.3766
TcChr39-P	1536718-1537626	Tc00.1047053507001.70	Non-Esmeraldo	83.83	2.01489
TcChr39-P	1538067-1539344	Tc00.1047053507001.60	Non-Esmeraldo	100	1.77234
TcChr39-P	1539631-1543482	Tc00.1047053507001.50	Non-Esmeraldo	93.67	2.19574
TcChr39-P	1546944-1547441	Tc00.1047053507001.30	Non-Esmeraldo	100	3.1766
TcChr39-P	1549600-1550349	Tc00.1047053507001.14	Non-Esmeraldo	100	2.44255
TcChr39-P	1554770-1555801	Tc00.1047053504185.30	Non-Esmeraldo	90.12	1.1234
TcChr39-P	1569943-1572051	Tc00.1047053510657.170	Non-Esmeraldo	100	1.95532
TcChr39-P	1572425-1573690	Tc00.1047053510657.160	Non-Esmeraldo	100	1.48298
TcChr39-P	1577188-1578495	Tc00.1047053510657.130	Non-Esmeraldo	100	1.56383
TcChr39-P	1579427-1580845	Tc00.1047053510657.110	Non-Esmeraldo	100	1.91489
TcChr39-P	1585035-1585931	Tc00.1047053510657.90	Non-Esmeraldo	100	1.8766
TcChr39-P	1586541-1587515	Tc00.1047053510657.80	Non-Esmeraldo	79.69	1.18511
TcChr39-P	1600283-1601551	Tc00.1047053510657.30	Non-Esmeraldo	100	2.12766
TcChr39-P	1611166-1613445	Tc00.1047053510655.140	Non-Esmeraldo	100	1.48511
TcChr39-P	1659357-1660187	Tc00.1047053508413.50	Non-Esmeraldo	100	2.28085
TcChr39-P	1661969-1663381	Tc00.1047053508413.40	Non-Esmeraldo	99.86	1.84894
TcChr39-P	1666486-1667772	Tc00.1047053508413.20	Non-Esmeraldo	100	2.10426
TcChr39-P	1681874-1682332	Tc00.1047053506999.160	Non-Esmeraldo	0	0
TcChr39-P	1682955-1683572	Tc00.1047053506999.150	Non-Esmeraldo	100	4.07872
TcChr39-P	1696634-1697527	Tc00.1047053506999.90	Non-Esmeraldo	100	2.35532
TcChr39-P	1706051-1707193	Tc00.1047053506999.50	Non-Esmeraldo	100	2.4
TcChr39-P	1709571-1711211	Tc00.1047053506999.30	Non-Esmeraldo	100	1.78298
TcChr39-P	1711858-1714128	Tc00.1047053506999.20	Non-Esmeraldo	100	2.87021
TcChr39-P	1765601-1766344	Tc00.1047053509671.180	Non-Esmeraldo	100	0.808511
TcChr39-P	1769627-1771231	Tc00.1047053509671.160	Non-Esmeraldo	100	2.30213
TcChr39-P	1771433-1772275	Tc00.1047053509671.150	Non-Esmeraldo	100	2.77021
TcChr39-P	1779192-1779836	Tc00.1047053509671.90	Non-Esmeraldo	100	2.80851
TcChr39-P	1786805-1788031	Tc00.1047053509671.50	Non-Esmeraldo	100	1.76383
TcChr39-P	1789383-1790345	Tc00.1047053509671.30	Non-Esmeraldo	100	3.38298
TcChr39-P	1819714-1821387	Tc00.1047053506241.80	Non-Esmeraldo	98.86	2.66596
TcChr39-P	1821798-1824917	Tc00.1047053506241.70	Non-Esmeraldo	100	2.77447
TcChr39-P	1826068-1828095	Tc00.1047053506241.60	Non-Esmeraldo	100	3.37872
TcChr40-P	73164-74057	Tc00.1047053511301.140	Non-Esmeraldo	100	4.4383
TcChr40-P	119262-120641	Tc00.1047053503809.140	Non-Esmeraldo	87.83	2.5766
TcChr40-P	141291-141761	Tc00.1047053503809.24	Non-Esmeraldo	100	0.695745
TcChr40-P	163782-164612	Tc00.1047053508899.130	Non-Esmeraldo	100	1.55106
TcChr40-P	165052-165675	Tc00.1047053508899.120	Non-Esmeraldo	100	2.33617
TcChr40-P	185815-187383	Tc00.1047053508899.30	Non-Esmeraldo	98.53	2.50213
TcChr40-P	207007-207777	Tc00.1047053511297.20	Non-Esmeraldo	100	3.44681
TcChr40-P	269187-270536	Tc00.1047053504161.50	Non-Esmeraldo	100	2.39149
TcChr40-P	270968-272329	Tc00.1047053504161.40	Non-Esmeraldo	100	2.74681
TcChr40-P	275466-276386	Tc00.1047053504161.20	Non-Esmeraldo	100	2.89787
TcChr40-P	296205-297563	Tc00.1047053511293.40	Non-Esmeraldo	92.64	2.40638
TcChr40-P	298083-299264	Tc00.1047053511293.30	Non-Esmeraldo	99.41	1.86809
TcChr40-P	300158-305602	Tc00.1047053511293.20	Non-Esmeraldo	97.92	3.05106
TcChr40-P	312448-314343	Tc00.1047053507033.10	Non-Esmeraldo	100	2.48511
TcChr40-P	340532-341710	Tc00.1047053507031.120	Non-Esmeraldo	100	2.34043
TcChr40-P	347360-348832	Tc00.1047053507031.100	Non-Esmeraldo	92.33	2.08298
TcChr40-P	355012-355827	Tc00.1047053507031.70	Non-Esmeraldo	99.88	1.38085
TcChr40-P	363126-364214	Tc00.1047053507031.29	Non-Esmeraldo	87.7	1.33617
TcChr40-P	375264-376202	Tc00.1047053511291.100	Non-Esmeraldo	85.94	0.595745
TcChr40-P	389527-393162	Tc00.1047053511291.40	Non-Esmeraldo	92.02	1.93617
TcChr40-P	406060-408012	Tc00.1047053508895.80	Non-Esmeraldo	100	5.44894
TcChr40-P	417556-418398	Tc00.1047053508895.50	Non-Esmeraldo	100	2.84468
TcChr40-P	423187-424788	Tc00.1047053508895.30	Non-Esmeraldo	86.52	1.85106
TcChr40-P	438065-440194	Tc00.1047053511289.90	Non-Esmeraldo	100	3.05745
TcChr40-P	449453-450631	Tc00.1047053511289.50	Non-Esmeraldo	100	3.04894
TcChr40-P	456021-457166	Tc00.1047053511289.30	Non-Esmeraldo	97.82	2.58085
TcChr40-P	464757-465470	Tc00.1047053511287.170	Non-Esmeraldo	100	2.31064
TcChr40-P	466106-466756	Tc00.1047053511287.160	Non-Esmeraldo	34.41	0.0723404
TcChr40-P	467144-468019	Tc00.1047053511287.150	Non-Esmeraldo	87.44	2.2234
TcChr40-P	470138-471472	Tc00.1047053511287.130	Non-Esmeraldo	100	2.04255
TcChr40-P	474416-475429	Tc00.1047053511287.110	Non-Esmeraldo	100	3.04894
TcChr40-P	475907-476878	Tc00.1047053511287.100	Non-Esmeraldo	100	1.65745
TcChr40-P	479446-480621	Tc00.1047053511287.80	Non-Esmeraldo	84.35	1.61702
TcChr40-P	481582-482241	Tc00.1047053511287.64	Non-Esmeraldo	100	1.29574
TcChr40-P	482487-485804	Tc00.1047053511287.60	Non-Esmeraldo	99.91	2.08723
TcChr40-P	490019-490903	Tc00.1047053511287.34	Non-Esmeraldo	100	1.68085
TcChr40-P	492167-494296	Tc00.1047053511287.20	Non-Esmeraldo	100	3.34468
TcChr40-P	494551-496554	Tc00.1047053511287.10	Non-Esmeraldo	100	2.4383
TcChr40-P	500286-502178	Tc00.1047053511285.120	Non-Esmeraldo	100	4.00638
TcChr40-P	510530-511642	Tc00.1047053511285.90	Non-Esmeraldo	98.38	1.05957
TcChr40-P	521665-522948	Tc00.1047053511285.30	Non-Esmeraldo	92.06	1.60851
TcChr40-P	593462-594415	Tc00.1047053511283.140	Non-Esmeraldo	100	1.31064
TcChr40-P	600275-601168	Tc00.1047053511283.124	Non-Esmeraldo	100	1.98936
TcChr40-P	611156-612511	Tc00.1047053511283.90	Non-Esmeraldo	100	2.64894
TcChr40-P	657780-660053	Tc00.1047053508893.20	Non-Esmeraldo	95.47	1.87872
TcChr40-P	665726-667078	Tc00.1047053511279.50	Non-Esmeraldo	98.3	2.8617
TcChr40-P	678867-680285	Tc00.1047053511277.630	Non-Esmeraldo	99.65	2.67021
TcChr40-P	680747-682807	Tc00.1047053511277.620	Non-Esmeraldo	100	2.87021
TcChr40-P	692992-693990	Tc00.1047053511277.590	Non-Esmeraldo	93.59	0.770213
TcChr40-P	696803-697693	Tc00.1047053511277.570	Non-Esmeraldo	100	1.83617
TcChr40-P	708232-710262	Tc00.1047053511277.510	Non-Esmeraldo	100	2.38936
TcChr40-P	794225-796027	Tc00.1047053511277.120	Non-Esmeraldo	100	3.37234
TcChr40-P	810151-812322	Tc00.1047053511277.92	Non-Esmeraldo	100	1.77021
TcChr40-P	813690-815099	Tc00.1047053511277.70	Non-Esmeraldo	100	1.89362
TcChr40-P	829757-830605	Tc00.1047053511277.10	Non-Esmeraldo	94.58	0.934043
TcChr40-P	833314-834561	Tc00.1047053503681.20	Non-Esmeraldo	100	2.80426
TcChr40-P	866820-868715	Tc00.1047053508891.40	Non-Esmeraldo	99.89	1.98936
TcChr40-P	881416-882567	Tc00.1047053511275.30	Non-Esmeraldo	100	2.01915
TcChr40-P	898009-899457	Tc00.1047053503521.50	Non-Esmeraldo	100	1.91915
TcChr40-P	956087-958582	Tc00.1047053511269.20	Non-Esmeraldo	99.6	2.49787
TcChr40-P	958851-959786	Tc00.1047053511269.10	Non-Esmeraldo	99.89	1.54468
TcChr40-P	986815-988155	Tc00.1047053503939.60	Non-Esmeraldo	83	1.14468
TcChr40-P	992848-994923	Tc00.1047053503939.40	Non-Esmeraldo	95.52	1.14468
TcChr40-P	1005611-1007131	Tc00.1047053511267.30	Non-Esmeraldo	100	2.89362
TcChr40-P	1040671-1043490	Tc00.1047053511263.20	Non-Esmeraldo	96.77	2.9234
TcChr40-P	1049831-1050919	Tc00.1047053511261.150	Non-Esmeraldo	100	1.98085
TcChr40-P	1055487-1058144	Tc00.1047053511261.120	Non-Esmeraldo	100	3.06596
TcChr40-P	1067131-1067793	Tc00.1047053511261.90	Non-Esmeraldo	100	1.60426
TcChr40-P	1074347-1076860	Tc00.1047053511261.60	Non-Esmeraldo	85.12	2.01702
TcChr40-P	1081429-1082322	Tc00.1047053511261.30	Non-Esmeraldo	100	1.59574
TcChr40-P	1095120-1096187	Tc00.1047053509741.20	Non-Esmeraldo	89.98	1.28298
TcChr40-P	1097514-1099103	Tc00.1047053509741.30	Non-Esmeraldo	100	3.06596
TcChr40-P	1104588-1106531	Tc00.1047053507787.20	Non-Esmeraldo	99.33	2.78723
TcChr40-P	1107608-1108288	Tc00.1047053507787.40	Non-Esmeraldo	100	1.16596
TcChr40-P	1110870-1111649	Tc00.1047053507787.70	Non-Esmeraldo	95.64	1.25745
TcChr40-P	1114898-1116979	Tc00.1047053507787.100	Non-Esmeraldo	99.81	3.16596
TcChr40-P	1736502-1737401	Tc00.1047053510421.29	Non-Esmeraldo	92.67	0.7
TcChr40-P	1737635-1740601	Tc00.1047053510421.50	Non-Esmeraldo	99.49	2.34255
TcChr40-P	1746002-1747879	Tc00.1047053510421.90	Non-Esmeraldo	91.8	1.29574
TcChr40-P	1748248-1749852	Tc00.1047053510421.100	Non-Esmeraldo	89.91	3.09574
TcChr40-P	1752473-1754458	Tc00.1047053510421.130	Non-Esmeraldo	99.7	2.73191
TcChr40-P	1756125-1757993	Tc00.1047053510421.150	Non-Esmeraldo	99.89	1.20426
TcChr40-P	1774699-1775736	Tc00.1047053510421.210	Non-Esmeraldo	100	3.80426
TcChr40-P	1783402-1784103	Tc00.1047053510421.270	Non-Esmeraldo	99.43	0.938298
TcChr40-P	1784674-1786728	Tc00.1047053510421.280	Non-Esmeraldo	98.88	3.49787
TcChr40-P	1787231-1787836	Tc00.1047053510421.290	Non-Esmeraldo	90.43	1.10213
TcChr40-P	1788276-1789067	Tc00.1047053510421.300	Non-Esmeraldo	99.49	1.74894
TcChr40-P	1801075-1801935	Tc00.1047053503603.20	Non-Esmeraldo	96.63	1.7234
TcChr40-P	1828298-1829146	Tc00.1047053506041.50	Non-Esmeraldo	94.82	2.16809
TcChr41-P	87526-88491	Tc00.1047053511481.20	Non-Esmeraldo	100	3.46809
TcChr41-P	89951-90709	Tc00.1047053511481.40	Non-Esmeraldo	100	2.29787
TcChr41-P	90973-91728	Tc00.1047053511481.50	Non-Esmeraldo	93.78	0.806383
TcChr41-P	107604-109619	Tc00.1047053509023.40	Non-Esmeraldo	100	1.88511
TcChr41-P	113657-115264	Tc00.1047053509023.60	Non-Esmeraldo	92.97	1.42128
TcChr41-P	117987-118886	Tc00.1047053509023.90	Non-Esmeraldo	96.22	2.91064
TcChr41-P	124543-126828	Tc00.1047053509023.120	Non-Esmeraldo	92.52	1.54255
TcChr41-P	127909-130527	Tc00.1047053509023.130	Non-Esmeraldo	100	3.19149
TcChr41-P	130793-132643	Tc00.1047053509023.140	Non-Esmeraldo	100	2.72553
TcChr41-P	144295-146655	Tc00.1047053509023.200	Non-Esmeraldo	99.92	1.41915
TcChr41-P	161190-161948	Tc00.1047053509027.24	Non-Esmeraldo	71.28	0.365957
TcChr41-P	185404-186672	Tc00.1047053503657.50	Non-Esmeraldo	96.38	1.49149
TcChr41-P	206528-208357	Tc00.1047053509029.20	Non-Esmeraldo	100	3.49574
TcChr41-P	208649-209809	Tc00.1047053509029.30	Non-Esmeraldo	99.48	1.44043
TcChr41-P	213773-214780	Tc00.1047053509029.50	Non-Esmeraldo	100	1.75319
TcChr41-P	215357-217753	Tc00.1047053509029.60	Non-Esmeraldo	99.04	1.97021
TcChr41-P	219188-222700	Tc00.1047053509029.70	Non-Esmeraldo	97.72	2.25532
TcChr41-P	228313-229071	Tc00.1047053509029.110	Non-Esmeraldo	97.76	1.45745
TcChr41-P	232556-233605	Tc00.1047053509029.130	Non-Esmeraldo	100	1.24894
TcChr41-P	234078-236513	Tc00.1047053509029.140	Non-Esmeraldo	93.39	1.60426
TcChr41-P	250929-252101	Tc00.1047053511483.30	Non-Esmeraldo	90.62	1.44255
TcChr41-P	475584-476399	Tc00.1047053510219.30	Non-Esmeraldo	100	1.88511
TcChr41-P	487550-489805	Tc00.1047053506621.60	Non-Esmeraldo	98.49	2.38511
TcChr41-P	521706-523052	Tc00.1047053505171.80	Non-Esmeraldo	98.89	1.69787
TcChr41-P	526467-527651	Tc00.1047053505171.60	Non-Esmeraldo	100	3.18298
TcChr41-P	528067-528726	Tc00.1047053505171.50	Non-Esmeraldo	95	1.85319
TcChr41-P	546706-547332	Tc00.1047053506391.30	Non-Esmeraldo	81.82	0.578723
TcChr41-P	552600-555848	Tc00.1047053506389.70	Non-Esmeraldo	91.41	1.81277
TcChr41-P	958918-960327	Tc00.1047053508873.410	Non-Esmeraldo	0	0
TcChr41-P	961702-963474	Tc00.1047053508873.420	Non-Esmeraldo	91.88	2.23404
TcChr41-P	2208101-2210044	Tc00.1047053510359.340	Non-Esmeraldo	98.71	2.34468
TcChr41-P	2211216-2211920	Tc00.1047053510359.330	Non-Esmeraldo	99.86	1.94681
TcChr41-P	2212237-2213034	Tc00.1047053510359.320	Non-Esmeraldo	76.94	1.47021
TcChr41-P	2214080-2215513	Tc00.1047053510359.310	Non-Esmeraldo	99.86	2.21277
TcChr41-P	2223937-2224806	Tc00.1047053510359.240	Non-Esmeraldo	100	2.36596
TcChr41-P	2240504-2244148	Tc00.1047053510359.170	Non-Esmeraldo	98.52	2.43191
TcChr41-P	2245565-2251669	Tc00.1047053510359.150	Non-Esmeraldo	91.27	1.79787
TcChr41-P	2252875-2255346	Tc00.1047053510359.130	Non-Esmeraldo	59.71	0.782979
TcChr41-P	2263528-2264490	Tc00.1047053510359.69	Non-Esmeraldo	93.25	1.50426
TcChr41-P	2282280-2282906	Tc00.1047053510357.140	Non-Esmeraldo	82.62	0.493617
TcChr41-P	2288559-2290091	Tc00.1047053510357.110	Non-Esmeraldo	100	3.38936
TcChr41-P	2292597-2294201	Tc00.1047053510357.90	Non-Esmeraldo	98.44	1.23191
TcChr41-P	2295652-2296410	Tc00.1047053510357.70	Non-Esmeraldo	70.49	0.685106
TcChr41-P	2297464-2298852	Tc00.1047053510357.50	Non-Esmeraldo	77.68	1.95319
TcChr41-P	2312601-2313641	Tc00.1047053510355.240	Non-Esmeraldo	97.79	2.77447
TcChr41-P	2315849-2318110	Tc00.1047053510355.210	Non-Esmeraldo	100	2.47021

## Sheet: Esmeraldo
Supplementary Table 2: Normalized RDC of the single copy genes from the Esmeraldo strain
Chromosome	Coordenates	Gene-ID	Haplotype	Gene-Coverage(%)	Normalized_RDC
TcChr1-S	3012-3752	Tc00.1047053506533.70	Esmeraldo-like	100	2.58876
TcChr1-S	27012-27848	Tc00.1047053411427.40	Esmeraldo-like	100	2.38697
TcChr1-S	38546-40531	Tc00.1047053503653.50	Esmeraldo-like	100	3.59101
TcChr1-S	44023-45213	Tc00.1047053503653.20	Esmeraldo-like	100	2.67416
TcChr1-S	47750-49093	Tc00.1047053510077.30	Esmeraldo-like	100	2.97708
TcChr2-S	7462-9306	Tc00.1047053507941.30	Esmeraldo-like	100	2.11551
TcChr2-S	9516-11006	Tc00.1047053507941.40	Esmeraldo-like	100	2.06337
TcChr2-S	11591-12286	Tc00.1047053507941.50	Esmeraldo-like	100	1.54427
TcChr2-S	12719-14053	Tc00.1047053507941.60	Esmeraldo-like	100	1.77034
TcChr2-S	23850-25058	Tc00.1047053507941.120	Esmeraldo-like	100	2.08
TcChr2-S	36417-39104	Tc00.1047053510351.40	Esmeraldo-like	100	2.18247
TcChr2-S	39500-40702	Tc00.1047053510351.50	Esmeraldo-like	100	2.34247
TcChr2-S	47404-48720	Tc00.1047053510351.90	Esmeraldo-like	100	1.88
TcChr2-S	70411-71658	Tc00.1047053508205.30	Esmeraldo-like	100	2.06112
TcChr2-S	77866-80406	Tc00.1047053510353.20	Esmeraldo-like	100	2.94427
TcChr3-S	33962-35386	Tc00.1047053506739.50	Esmeraldo-like	100	6.1982
TcChr3-S	35880-37532	Tc00.1047053506739.60	Esmeraldo-like	100	6.22697
TcChr3-S	37919-40183	Tc00.1047053506739.70	Esmeraldo-like	100	5.55236
TcChr3-S	52005-52790	Tc00.1047053506739.120	Esmeraldo-like	100	4.2418
TcChr3-S	63950-65986	Tc00.1047053506739.190	Esmeraldo-like	100	5.44629
TcChr3-S	67950-69197	Tc00.1047053506739.200	Esmeraldo-like	100	6.23236
TcChr3-S	89075-90877	Tc00.1047053505229.10	Esmeraldo-like	100	5.93483
TcChr3-S	161309-162448	Tc00.1047053507143.50	Esmeraldo-like	100	3.59685
TcChr3-S	171033-171788	Tc00.1047053507143.80	Esmeraldo-like	100	3.07281
TcChr4-S	21214-23139	Tc00.1047053509537.40	Esmeraldo-like	100	2.51865
TcChr4-S	23442-24737	Tc00.1047053509537.30	Esmeraldo-like	100	2.68135
TcChr4-S	25270-26835	Tc00.1047053509537.20	Esmeraldo-like	100	2.44809
TcChr4-S	78568-80067	Tc00.1047053506553.30	Esmeraldo-like	100	2.26876
TcChr4-S	86739-87344	Tc00.1047053510105.36	Esmeraldo-like	100	2.05618
TcChr4-S	87595-89724	Tc00.1047053510105.40	Esmeraldo-like	100	1.63955
TcChr4-S	97541-100561	Tc00.1047053510105.90	Esmeraldo-like	100	2.21258
TcChr4-S	114358-115155	Tc00.1047053510105.150	Esmeraldo-like	100	2.53258
TcChr4-S	117642-119057	Tc00.1047053510105.170	Esmeraldo-like	100	2.38427
TcChr4-S	120022-123027	Tc00.1047053510105.180	Esmeraldo-like	100	2.54652
TcChr4-S	123222-123986	Tc00.1047053510105.184	Esmeraldo-like	100	1.44045
TcChr4-S	126795-130733	Tc00.1047053510105.200	Esmeraldo-like	100	2.32045
TcChr4-S	131344-133317	Tc00.1047053510105.210	Esmeraldo-like	100	1.77483
TcChr4-S	134043-136868	Tc00.1047053510105.220	Esmeraldo-like	100	2.73213
TcChr5-S	17680-18789	Tc00.1047053510247.20	Esmeraldo-like	100	1.87775
TcChr5-S	104288-105049	Tc00.1047053508949.10	Esmeraldo-like	100	1.7227
TcChr5-S	106304-109132	Tc00.1047053508949.30	Esmeraldo-like	100	1.92225
TcChr5-S	109484-110596	Tc00.1047053508949.40	Esmeraldo-like	100	1.56494
TcChr5-S	135838-138153	Tc00.1047053506493.30	Esmeraldo-like	100	2.10337
TcChr5-S	138480-140618	Tc00.1047053506493.40	Esmeraldo-like	100	2.24719
TcChr5-S	140957-141916	Tc00.1047053506493.50	Esmeraldo-like	100	1.77618
TcChr5-S	142204-144234	Tc00.1047053506493.60	Esmeraldo-like	100	1.97034
TcChr5-S	151844-154333	Tc00.1047053506493.80	Esmeraldo-like	100	1.76989
TcChr5-S	167417-168733	Tc00.1047053508953.28	Esmeraldo-like	100	2.37303
TcChr5-S	168890-170467	Tc00.1047053508953.40	Esmeraldo-like	100	1.86921
TcChr5-S	170779-171579	Tc00.1047053508955.10	Esmeraldo-like	84.89	1.40315
TcChr5-S	174537-175325	Tc00.1047053506495.6	Esmeraldo-like	100	1.6791
TcChr6-S	14702-16567	Tc00.1047053507997.54	Esmeraldo-like	100	3.28899
TcChr6-S	16773-19742	Tc00.1047053507997.60	Esmeraldo-like	100	3.55865
TcChr6-S	20252-22888	Tc00.1047053507997.70	Esmeraldo-like	100	3.57708
TcChr6-S	26864-27538	Tc00.1047053506529.40	Esmeraldo-like	100	2.90382
TcChr6-S	51613-55575	Tc00.1047053506529.130	Esmeraldo-like	100	3.64584
TcChr6-S	57877-61332	Tc00.1047053506529.150	Esmeraldo-like	100	3.73753
TcChr6-S	61889-64702	Tc00.1047053506529.160	Esmeraldo-like	100	3.85843
TcChr6-S	71844-73859	Tc00.1047053506529.200	Esmeraldo-like	100	3.07146
TcChr6-S	109364-110368	Tc00.1047053506529.360	Esmeraldo-like	100	3.8818
TcChr6-S	120976-123144	Tc00.1047053506529.410	Esmeraldo-like	100	3.10607
TcChr6-S	124405-125886	Tc00.1047053506529.420	Esmeraldo-like	41.43	0.266517
TcChr6-S	153749-155575	Tc00.1047053506529.508	Esmeraldo-like	100	3.15596
TcChr6-S	174691-177498	Tc00.1047053506529.590	Esmeraldo-like	100	2.87191
TcChr6-S	218999-221935	Tc00.1047053510073.30	Esmeraldo-like	100	3.39416
TcChr6-S	223702-224793	Tc00.1047053510073.50	Esmeraldo-like	100	2.40315
TcChr6-S	257193-258737	Tc00.1047053506531.30	Esmeraldo-like	100	3.0373
TcChr6-S	297890-299101	Tc00.1047053507603.200	Esmeraldo-like	100	2.99551
TcChr6-S	325835-326719	Tc00.1047053507603.100	Esmeraldo-like	100	3.75461
TcChr6-S	329782-331146	Tc00.1047053507603.80	Esmeraldo-like	100	2.78112
TcChr6-S	337279-338781	Tc00.1047053507603.50	Esmeraldo-like	100	3.18742
TcChr6-S	339205-340059	Tc00.1047053507603.40	Esmeraldo-like	100	2.87596
TcChr6-S	340294-340941	Tc00.1047053507603.30	Esmeraldo-like	100	2.29528
TcChr6-S	341204-342115	Tc00.1047053507603.20	Esmeraldo-like	100	2.66966
TcChr7-S	139141-140295	Tc00.1047053508277.20	Esmeraldo-like	100	2.29393
TcChr7-S	144101-145219	Tc00.1047053508277.50	Esmeraldo-like	100	2.46112
TcChr7-S	149002-149823	Tc00.1047053508277.80	Esmeraldo-like	100	1.5182
TcChr7-S	150177-151358	Tc00.1047053508277.90	Esmeraldo-like	100	1.89528
TcChr7-S	164000-164869	Tc00.1047053508277.150	Esmeraldo-like	100	1.73258
TcChr7-S	209029-212724	Tc00.1047053508277.370	Esmeraldo-like	100	2.02157
TcChr7-S	218246-219490	Tc00.1047053508277.390	Esmeraldo-like	100	2.47596
TcChr7-S	247652-249019	Tc00.1047053505983.20	Esmeraldo-like	100	1.74112
TcChr7-S	318005-319447	Tc00.1047053504881.20	Esmeraldo-like	95.22	1.97618
TcChr8-S	130083-131156	Tc00.1047053503855.60	Esmeraldo-like	100	1.32
TcChr8-S	146790-148178	Tc00.1047053503855.30	Esmeraldo-like	100	2.14427
TcChr8-S	157190-158005	Tc00.1047053509297.20	Esmeraldo-like	100	1.04225
TcChr8-S	168150-170759	Tc00.1047053504033.220	Esmeraldo-like	100	1.98157
TcChr8-S	180842-181864	Tc00.1047053504033.170	Esmeraldo-like	100	1.78472
TcChr8-S	197470-198072	Tc00.1047053504033.80	Esmeraldo-like	100	1.64719
TcChr8-S	247235-249223	Tc00.1047053510241.110	Esmeraldo-like	100	2.43775
TcChr8-S	254993-255703	Tc00.1047053504255.10	Esmeraldo-like	100	2.94472
TcChr8-S	270610-272007	Tc00.1047053510243.30	Esmeraldo-like	100	1.73303
TcChr8-S	277384-279939	Tc00.1047053510243.70	Esmeraldo-like	98.71	1.83685
TcChr8-S	280228-281019	Tc00.1047053510243.80	Esmeraldo-like	100	1.72674
TcChr8-S	281764-284667	Tc00.1047053510243.100	Esmeraldo-like	100	2.5182
TcChr8-S	284969-285607	Tc00.1047053510243.110	Esmeraldo-like	100	1.42742
TcChr8-S	307374-308906	Tc00.1047053506649.30	Esmeraldo-like	100	2.25034
TcChr8-S	310299-311111	Tc00.1047053506649.50	Esmeraldo-like	100	1.1636
TcChr8-S	314206-315240	Tc00.1047053506649.70	Esmeraldo-like	100	2.25034
TcChr8-S	325837-327417	Tc00.1047053506649.100	Esmeraldo-like	100	2.43011
TcChr8-S	373248-374141	Tc00.1047053507213.30	Esmeraldo-like	100	3.91326
TcChr9-S	83263-85122	Tc00.1047053511419.20	Esmeraldo-like	100	2.32764
TcChr9-S	90851-92533	Tc00.1047053511419.60	Esmeraldo-like	100	2.40135
TcChr9-S	94760-96067	Tc00.1047053511419.80	Esmeraldo-like	100	1.86787
TcChr9-S	100527-102905	Tc00.1047053506891.20	Esmeraldo-like	100	2.06652
TcChr9-S	189791-191227	Tc00.1047053511423.40	Esmeraldo-like	100	1.85348
TcChr9-S	192544-195375	Tc00.1047053511423.50	Esmeraldo-like	100	2.44
TcChr9-S	196113-197228	Tc00.1047053511423.60	Esmeraldo-like	100	2.11101
TcChr9-S	197592-199436	Tc00.1047053511423.70	Esmeraldo-like	100	2.17888
TcChr9-S	199700-200770	Tc00.1047053511423.80	Esmeraldo-like	100	2.32404
TcChr9-S	202970-204493	Tc00.1047053511423.100	Esmeraldo-like	100	2.02831
TcChr9-S	213282-213983	Tc00.1047053511423.160	Esmeraldo-like	100	1.81303
TcChr9-S	214405-215868	Tc00.1047053511423.170	Esmeraldo-like	100	1.66787
TcChr9-S	219712-220944	Tc00.1047053508993.20	Esmeraldo-like	100	1.50742
TcChr9-S	229665-230885	Tc00.1047053503805.10	Esmeraldo-like	100	1.72315
TcChr9-S	272212-277662	Tc00.1047053508995.10	Esmeraldo-like	97.69	2.18787
TcChr9-S	279334-281202	Tc00.1047053508995.20	Esmeraldo-like	100	2.10382
TcChr9-S	281353-283491	Tc00.1047053508995.30	Esmeraldo-like	100	2.47326
TcChr9-S	283829-286009	Tc00.1047053508995.40	Esmeraldo-like	100	2.24719
TcChr9-S	287976-288854	Tc00.1047053508995.60	Esmeraldo-like	100	1.65933
TcChr9-S	295156-295983	Tc00.1047053504247.10	Esmeraldo-like	100	2.1209
TcChr9-S	296424-298532	Tc00.1047053504247.20	Esmeraldo-like	100	2.33169
TcChr9-S	301603-303942	Tc00.1047053504247.40	Esmeraldo-like	100	2.28899
TcChr9-S	312730-313998	Tc00.1047053511429.20	Esmeraldo-like	100	1.68045
TcChr9-S	465569-466078	Tc00.1047053506563.120	Esmeraldo-like	100	1.08225
TcChr9-S	468924-469847	Tc00.1047053506563.100	Esmeraldo-like	100	1.52225
TcChr9-S	474899-475744	Tc00.1047053506563.60	Esmeraldo-like	100	1.56045
TcChr9-S	482676-483827	Tc00.1047053506563.20	Esmeraldo-like	100	1.53483
TcChr9-S	499024-500037	Tc00.1047053510955.10	Esmeraldo-like	100	1.99326
TcChr10-S	53580-54620	Tc00.1047053511911.102	Esmeraldo-like	100	2.28989
TcChr10-S	55123-56985	Tc00.1047053511911.110	Esmeraldo-like	100	1.93303
TcChr10-S	57190-58701	Tc00.1047053511911.120	Esmeraldo-like	100	2.00899
TcChr10-S	148710-149405	Tc00.1047053506457.40	Esmeraldo-like	100	2.10831
TcChr10-S	165736-167913	Tc00.1047053506457.120	Esmeraldo-like	100	2.33528
TcChr10-S	168365-171127	Tc00.1047053506457.130	Esmeraldo-like	100	2.26607
TcChr10-S	185735-186748	Tc00.1047053509967.60	Esmeraldo-like	100	2.25663
TcChr10-S	208135-209562	Tc00.1047053509967.160	Esmeraldo-like	100	2.24719
TcChr10-S	210028-210870	Tc00.1047053509967.170	Esmeraldo-like	100	1.35101
TcChr10-S	273466-278331	Tc00.1047053511131.30	Esmeraldo-like	100	2.0818
TcChr10-S	278722-279216	Tc00.1047053511131.40	Esmeraldo-like	100	2.39281
TcChr10-S	279424-281217	Tc00.1047053511131.50	Esmeraldo-like	100	2.06562
TcChr10-S	298185-299432	Tc00.1047053511133.20	Esmeraldo-like	100	1.62697
TcChr10-S	317594-321244	Tc00.1047053503479.40	Esmeraldo-like	80.12	1.37888
TcChr10-S	322033-322815	Tc00.1047053503479.30	Esmeraldo-like	100	1.89978
TcChr10-S	332234-332971	Tc00.1047053508779.30	Esmeraldo-like	100	2.01438
TcChr10-S	335397-337319	Tc00.1047053508779.50	Esmeraldo-like	100	2.11281
TcChr10-S	346068-347492	Tc00.1047053508781.20	Esmeraldo-like	100	2.71236
TcChr10-S	348205-351639	Tc00.1047053508781.30	Esmeraldo-like	100	1.76854
TcChr10-S	365135-366430	Tc00.1047053508781.110	Esmeraldo-like	100	2.06382
TcChr10-S	431795-433609	Tc00.1047053506869.60	Esmeraldo-like	100	1.78921
TcChr10-S	435579-436892	Tc00.1047053508787.10	Esmeraldo-like	100	1.40674
TcChr10-S	447677-448150	Tc00.1047053511145.10	Esmeraldo-like	100	1.21753
TcChr10-S	452551-453669	Tc00.1047053511145.40	Esmeraldo-like	100	1.26966
TcChr10-S	453987-454724	Tc00.1047053511145.43	Esmeraldo-like	100	1.34697
TcChr10-S	455491-456954	Tc00.1047053511145.49	Esmeraldo-like	100	2.62831
TcChr10-S	458141-459061	Tc00.1047053511145.60	Esmeraldo-like	100	2.01528
TcChr11-S	128192-129100	Tc00.1047053510167.29	Esmeraldo-like	100	2.29393
TcChr11-S	134963-137923	Tc00.1047053506605.229	Esmeraldo-like	100	2.11146
TcChr11-S	139234-141417	Tc00.1047053506605.220	Esmeraldo-like	100	2.12989
TcChr11-S	144701-145528	Tc00.1047053506605.200	Esmeraldo-like	100	1.77618
TcChr11-S	146093-147367	Tc00.1047053506605.194	Esmeraldo-like	100	1.86292
TcChr11-S	158201-159649	Tc00.1047053506605.160	Esmeraldo-like	100	1.87281
TcChr11-S	161123-162064	Tc00.1047053506605.139	Esmeraldo-like	100	1.5573
TcChr11-S	165121-165723	Tc00.1047053506605.120	Esmeraldo-like	100	1.4
TcChr11-S	169946-171196	Tc00.1047053506605.90	Esmeraldo-like	100	2.36944
TcChr11-S	174082-178782	Tc00.1047053506605.70	Esmeraldo-like	100	2.6836
TcChr11-S	187919-190942	Tc00.1047053506605.10	Esmeraldo-like	100	2.01933
TcChr11-S	193829-194677	Tc00.1047053504213.140	Esmeraldo-like	100	0.905169
TcChr11-S	195025-195729	Tc00.1047053504213.130	Esmeraldo-like	100	1.41483
TcChr11-S	196601-197461	Tc00.1047053504213.120	Esmeraldo-like	100	1.79685
TcChr11-S	209060-211051	Tc00.1047053504213.80	Esmeraldo-like	100	2.14067
TcChr11-S	223252-225837	Tc00.1047053504213.20	Esmeraldo-like	100	2.02022
TcChr11-S	226675-227862	Tc00.1047053504213.10	Esmeraldo-like	97.56	2.01618
TcChr11-S	230054-230884	Tc00.1047053508089.60	Esmeraldo-like	100	1.71551
TcChr11-S	231327-232844	Tc00.1047053508089.50	Esmeraldo-like	100	2.63551
TcChr11-S	235248-236162	Tc00.1047053508089.30	Esmeraldo-like	100	1.63416
TcChr11-S	279412-280491	Tc00.1047053506661.70	Esmeraldo-like	100	2.05258
TcChr11-S	287878-288747	Tc00.1047053506661.30	Esmeraldo-like	100	3.20899
TcChr11-S	289509-290348	Tc00.1047053506661.20	Esmeraldo-like	100	1.58921
TcChr11-S	320324-323680	Tc00.1047053508675.20	Esmeraldo-like	100	2.27101
TcChr11-S	337952-339559	Tc00.1047053506659.30	Esmeraldo-like	100	2.72674
TcChr11-S	347371-350118	Tc00.1047053506659.10	Esmeraldo-like	100	2.61663
TcChr11-S	369890-370858	Tc00.1047053506657.20	Esmeraldo-like	100	2.0391
TcChr11-S	404478-405629	Tc00.1047053506795.90	Esmeraldo-like	100	0.880449
TcChr11-S	414289-416064	Tc00.1047053506795.44	Esmeraldo-like	100	2.02157
TcChr11-S	416607-418142	Tc00.1047053506795.40	Esmeraldo-like	100	1.77034
TcChr11-S	449967-451544	Tc00.1047053510407.80	Esmeraldo-like	100	1.7982
TcChr11-S	460122-460577	Tc00.1047053510407.20	Esmeraldo-like	100	1.31416
TcChr11-S	461763-463553	Tc00.1047053510407.9	Esmeraldo-like	100	2.76449
TcChr11-S	484429-485868	Tc00.1047053508265.40	Esmeraldo-like	100	2.7964
TcChr12-S	117121-118404	Tc00.1047053503905.40	Esmeraldo-like	100	2.07506
TcChr12-S	118909-120087	Tc00.1047053503905.50	Esmeraldo-like	100	2.55056
TcChr12-S	183495-184985	Tc00.1047053505945.80	Esmeraldo-like	100	2.12719
TcChr12-S	189078-190484	Tc00.1047053505945.50	Esmeraldo-like	100	2.35371
TcChr12-S	254120-256873	Tc00.1047053505943.40	Esmeraldo-like	99.96	2.93483
TcChr12-S	259769-261133	Tc00.1047053505943.20	Esmeraldo-like	100	2.54742
TcChr12-S	266294-268291	Tc00.1047053505941.30	Esmeraldo-like	100	2.24809
TcChr12-S	295923-296843	Tc00.1047053503897.120	Esmeraldo-like	100	2.02517
TcChr12-S	300094-303861	Tc00.1047053503897.100	Esmeraldo-like	100	2.44494
TcChr12-S	304530-307166	Tc00.1047053503897.90	Esmeraldo-like	100	2.26517
TcChr12-S	308286-308894	Tc00.1047053503897.80	Esmeraldo-like	100	1.60404
TcChr12-S	317836-319095	Tc00.1047053503897.40	Esmeraldo-like	100	3.07191
TcChr12-S	319887-320564	Tc00.1047053503897.30	Esmeraldo-like	100	1.90337
TcChr12-S	341624-343105	Tc00.1047053508987.20	Esmeraldo-like	100	1.73393
TcChr12-S	347746-349617	Tc00.1047053508987.39	Esmeraldo-like	100	2.14517
TcChr12-S	366770-367423	Tc00.1047053511407.60	Esmeraldo-like	100	1.34562
TcChr12-S	368712-369320	Tc00.1047053511407.70	Esmeraldo-like	100	1.9573
TcChr12-S	385756-387633	Tc00.1047053506865.30	Esmeraldo-like	100	2.41753
TcChr12-S	394912-396000	Tc00.1047053508989.20	Esmeraldo-like	100	3.05393
TcChr12-S	401699-402409	Tc00.1047053508989.60	Esmeraldo-like	100	1.11416
TcChr12-S	402764-403576	Tc00.1047053508989.70	Esmeraldo-like	100	2.03775
TcChr12-S	416610-417410	Tc00.1047053508989.120	Esmeraldo-like	100	1.57169
TcChr12-S	423492-427526	Tc00.1047053511409.30	Esmeraldo-like	99.33	2.34247
TcChr12-S	427969-429060	Tc00.1047053511409.40	Esmeraldo-like	100	1.56494
TcChr12-S	429814-431391	Tc00.1047053511409.50	Esmeraldo-like	97.66	2.47146
TcChr12-S	436391-437056	Tc00.1047053503689.10	Esmeraldo-like	100	1.8436
TcChr12-S	438435-439589	Tc00.1047053503689.30	Esmeraldo-like	100	2.19506
TcChr13-S	30464-32917	Tc00.1047053510165.30	Esmeraldo-like	100	4.94427
TcChr13-S	151405-152772	Tc00.1047053508321.50	Esmeraldo-like	100	1.37708
TcChr13-S	153206-155146	Tc00.1047053508321.60	Esmeraldo-like	100	1.75955
TcChr13-S	159151-159960	Tc00.1047053506857.20	Esmeraldo-like	100	1.9618
TcChr13-S	160394-161920	Tc00.1047053506857.30	Esmeraldo-like	100	1.42202
TcChr13-S	164141-166258	Tc00.1047053506857.50	Esmeraldo-like	100	2.07326
TcChr13-S	166768-168036	Tc00.1047053506857.60	Esmeraldo-like	100	1.33483
TcChr13-S	168462-170501	Tc00.1047053506857.70	Esmeraldo-like	100	1.74247
TcChr13-S	174820-176133	Tc00.1047053506857.90	Esmeraldo-like	100	2.31551
TcChr13-S	181529-182203	Tc00.1047053506859.10	Esmeraldo-like	100	1.53438
TcChr13-S	191103-192518	Tc00.1047053506859.70	Esmeraldo-like	100	1.78067
TcChr13-S	212678-214288	Tc00.1047053506859.170	Esmeraldo-like	88.14	0.414382
TcChr13-S	252438-254516	Tc00.1047053510525.50	Esmeraldo-like	100	2.1618
TcChr13-S	283405-286863	Tc00.1047053510529.30	Esmeraldo-like	100	1.90652
TcChr13-S	300762-303029	Tc00.1047053510531.50	Esmeraldo-like	100	2.69663
TcChr13-S	332758-333882	Tc00.1047053510533.20	Esmeraldo-like	100	2.37708
TcChr13-S	335167-336465	Tc00.1047053510533.40	Esmeraldo-like	100	2.93124
TcChr13-S	339556-340659	Tc00.1047053510533.60	Esmeraldo-like	100	2.05258
TcChr13-S	340909-342591	Tc00.1047053510533.70	Esmeraldo-like	100	2.44449
TcChr13-S	348432-350828	Tc00.1047053510533.110	Esmeraldo-like	100	1.63191
TcChr13-S	351346-353682	Tc00.1047053510533.120	Esmeraldo-like	100	2.36719
TcChr13-S	355367-356467	Tc00.1047053510533.130	Esmeraldo-like	100	1.3564
TcChr13-S	383589-385385	Tc00.1047053510533.220	Esmeraldo-like	100	2.31506
TcChr13-S	394978-396270	Tc00.1047053508323.50	Esmeraldo-like	100	2.80674
TcChr13-S	403119-403814	Tc00.1047053508323.94	Esmeraldo-like	100	2.00225
TcChr13-S	405235-406602	Tc00.1047053508323.110	Esmeraldo-like	100	2.25753
TcChr13-S	416902-418032	Tc00.1047053508323.190	Esmeraldo-like	100	2.53933
TcChr13-S	422979-424697	Tc00.1047053506861.20	Esmeraldo-like	100	3.09483
TcChr13-S	434392-435336	Tc00.1047053506863.40	Esmeraldo-like	100	2.22202
TcChr13-S	435728-436732	Tc00.1047053506863.50	Esmeraldo-like	100	2.29079
TcChr13-S	445045-447042	Tc00.1047053506863.80	Esmeraldo-like	100	2.11865
TcChr13-S	453100-461118	Tc00.1047053510535.20	Esmeraldo-like	100	2.33843
TcChr13-S	463154-464782	Tc00.1047053510535.40	Esmeraldo-like	100	1.60899
TcChr13-S	469149-470834	Tc00.1047053510535.70	Esmeraldo-like	100	2.19775
TcChr13-S	471335-472192	Tc00.1047053510535.80	Esmeraldo-like	100	1.97213
TcChr13-S	473174-474175	Tc00.1047053510535.100	Esmeraldo-like	100	1.67011
TcChr14-S	65036-65710	Tc00.1047053506181.120	Esmeraldo-like	100	1.50427
TcChr14-S	66016-66819	Tc00.1047053506181.110	Esmeraldo-like	100	2.22831
TcChr14-S	68404-69111	Tc00.1047053506181.97	Esmeraldo-like	100	1.38652
TcChr14-S	71151-71951	Tc00.1047053506181.80	Esmeraldo-like	100	2.19101
TcChr14-S	80958-82511	Tc00.1047053506181.40	Esmeraldo-like	100	2.41483
TcChr14-S	89981-90778	Tc00.1047053509625.30	Esmeraldo-like	100	1.86921
TcChr14-S	90985-91854	Tc00.1047053509625.20	Esmeraldo-like	100	1.47506
TcChr14-S	98706-99899	Tc00.1047053506179.50	Esmeraldo-like	100	1.9564
TcChr14-S	105944-107491	Tc00.1047053506179.20	Esmeraldo-like	100	2.14787
TcChr14-S	177187-178188	Tc00.1047053506227.90	Esmeraldo-like	100	1.51146
TcChr14-S	178624-182877	Tc00.1047053506227.80	Esmeraldo-like	100	2.18517
TcChr14-S	249267-249932	Tc00.1047053506737.60	Esmeraldo-like	100	1.7218
TcChr14-S	274213-277638	Tc00.1047053506735.50	Esmeraldo-like	100	2.14787
TcChr14-S	285693-287351	Tc00.1047053506735.10	Esmeraldo-like	100	2.50247
TcChr14-S	295291-296196	Tc00.1047053506733.120	Esmeraldo-like	100	1.46292
TcChr14-S	296479-297441	Tc00.1047053506733.110	Esmeraldo-like	100	2.33438
TcChr14-S	297931-299079	Tc00.1047053506733.100	Esmeraldo-like	100	1.88854
TcChr14-S	306179-307006	Tc00.1047053506733.70	Esmeraldo-like	100	2.10966
TcChr14-S	307546-309816	Tc00.1047053506733.60	Esmeraldo-like	99.43	2.04764
TcChr14-S	310159-311445	Tc00.1047053506733.50	Esmeraldo-like	100	1.91865
TcChr14-S	312005-313771	Tc00.1047053506733.40	Esmeraldo-like	100	1.94247
TcChr14-S	314644-316125	Tc00.1047053506733.30	Esmeraldo-like	100	1.77393
TcChr14-S	324038-325204	Tc00.1047053511045.10	Esmeraldo-like	100	1.56584
TcChr14-S	333091-333870	Tc00.1047053511045.50	Esmeraldo-like	100	1.89888
TcChr14-S	357695-359008	Tc00.1047053511047.50	Esmeraldo-like	100	2.14652
TcChr14-S	403559-405409	Tc00.1047053508731.60	Esmeraldo-like	100	2.1609
TcChr14-S	407344-408231	Tc00.1047053511051.10	Esmeraldo-like	75	0.46427
TcChr14-S	415622-416992	Tc00.1047053511051.59	Esmeraldo-like	100	1.94966
TcChr14-S	430977-431855	Tc00.1047053504011.40	Esmeraldo-like	100	1.99011
TcChr14-S	465730-467526	Tc00.1047053507099.140	Esmeraldo-like	100	2.43236
TcChr15-S	10701-13184	Tc00.1047053506713.30	Esmeraldo-like	100	2.28
TcChr15-S	14117-14923	Tc00.1047053506713.20	Esmeraldo-like	100	1.52539
TcChr15-S	18705-20426	Tc00.1047053509231.10	Esmeraldo-like	100	1.80404
TcChr15-S	21228-22991	Tc00.1047053509231.20	Esmeraldo-like	100	1.8009
TcChr15-S	35645-37288	Tc00.1047053511867.30	Esmeraldo-like	100	1.49034
TcChr15-S	39062-39775	Tc00.1047053511867.50	Esmeraldo-like	100	1.86966
TcChr15-S	79110-80378	Tc00.1047053511871.30	Esmeraldo-like	100	2.11191
TcChr15-S	96091-97206	Tc00.1047053511871.110	Esmeraldo-like	100	1.50202
TcChr15-S	293701-294687	Tc00.1047053509233.160	Esmeraldo-like	100	1.79191
TcChr15-S	295579-297009	Tc00.1047053509233.170	Esmeraldo-like	100	0.89573
TcChr15-S	332186-334915	Tc00.1047053503813.20	Esmeraldo-like	100	1.90337
TcChr15-S	337541-339109	Tc00.1047053509453.10	Esmeraldo-like	100	1.81034
TcChr15-S	371423-372172	Tc00.1047053509455.40	Esmeraldo-like	100	2.31416
TcChr15-S	372721-373566	Tc00.1047053509455.50	Esmeraldo-like	100	1.70067
TcChr15-S	373965-375452	Tc00.1047053509455.60	Esmeraldo-like	100	2.24854
TcChr15-S	381020-382525	Tc00.1047053509455.90	Esmeraldo-like	100	2.69528
TcChr16-S	126975-128753	Tc00.1047053507163.80	Esmeraldo-like	100	1.76989
TcChr16-S	133380-134582	Tc00.1047053507165.40	Esmeraldo-like	100	1.29528
TcChr16-S	168485-169402	Tc00.1047053503675.10	Esmeraldo-like	100	2
TcChr16-S	169746-170402	Tc00.1047053503675.20	Esmeraldo-like	100	2.98921
TcChr16-S	181571-182308	Tc00.1047053510719.60	Esmeraldo-like	100	1.63011
TcChr16-S	183186-183857	Tc00.1047053510719.70	Esmeraldo-like	100	2.11011
TcChr16-S	194333-195616	Tc00.1047053510719.90	Esmeraldo-like	100	2.00899
TcChr16-S	197465-198610	Tc00.1047053510719.110	Esmeraldo-like	100	1.84719
TcChr16-S	203732-204538	Tc00.1047053510719.140	Esmeraldo-like	100	2.28045
TcChr16-S	205143-208688	Tc00.1047053510719.150	Esmeraldo-like	100	2.55056
TcChr16-S	218083-219594	Tc00.1047053510719.210	Esmeraldo-like	100	1.36629
TcChr16-S	229212-229841	Tc00.1047053510719.260	Esmeraldo-like	100	1.45573
TcChr16-S	231839-233239	Tc00.1047053510719.280	Esmeraldo-like	100	1.61079
TcChr16-S	233863-234579	Tc00.1047053510719.290	Esmeraldo-like	100	1.90382
TcChr16-S	235185-238694	Tc00.1047053510719.300	Esmeraldo-like	100	1.6773
TcChr16-S	239723-241099	Tc00.1047053510719.310	Esmeraldo-like	100	1.62337
TcChr16-S	245060-247036	Tc00.1047053508439.30	Esmeraldo-like	100	2.15596
TcChr16-S	247627-248265	Tc00.1047053508439.40	Esmeraldo-like	15.34	0.173483
TcChr16-S	267900-269588	Tc00.1047053510283.120	Esmeraldo-like	99.82	1.6364
TcChr16-S	280663-283581	Tc00.1047053510285.20	Esmeraldo-like	100	2.14787
TcChr16-S	286498-288090	Tc00.1047053510285.40	Esmeraldo-like	100	1.84
TcChr16-S	288707-289579	Tc00.1047053510285.60	Esmeraldo-like	100	1.74337
TcChr16-S	296835-299390	Tc00.1047053510285.80	Esmeraldo-like	100	2.13618
TcChr16-S	300292-302721	Tc00.1047053510285.90	Esmeraldo-like	100	2.04
TcChr16-S	308717-309736	Tc00.1047053510285.110	Esmeraldo-like	100	1.76674
TcChr16-S	310101-312644	Tc00.1047053510285.120	Esmeraldo-like	100	2.14202
TcChr16-S	313029-314576	Tc00.1047053510285.130	Esmeraldo-like	100	1.89079
TcChr16-S	316527-319334	Tc00.1047053506673.20	Esmeraldo-like	100	1.51146
TcChr16-S	321858-324584	Tc00.1047053506673.40	Esmeraldo-like	100	1.91011
TcChr16-S	325112-326950	Tc00.1047053506673.50	Esmeraldo-like	100	1.48719
TcChr16-S	370745-372250	Tc00.1047053458015.10	Esmeraldo-like	100	1.69303
TcChr16-S	372933-373763	Tc00.1047053458015.4	Esmeraldo-like	100	1.68944
TcChr16-S	376916-377752	Tc00.1047053503757.20	Esmeraldo-like	100	1.73258
TcChr16-S	407386-408681	Tc00.1047053509825.40	Esmeraldo-like	100	1.65978
TcChr16-S	420187-420990	Tc00.1047053503969.20	Esmeraldo-like	100	1.67955
TcChr16-S	424215-425192	Tc00.1047053509823.10	Esmeraldo-like	100	1.41573
TcChr16-S	433997-434830	Tc00.1047053503971.20	Esmeraldo-like	100	1.19865
TcChr16-S	436195-437313	Tc00.1047053503971.40	Esmeraldo-like	100	1.9218
TcChr16-S	438766-439821	Tc00.1047053503971.50	Esmeraldo-like	100	2.10876
TcChr16-S	446957-447646	Tc00.1047053507841.34	Esmeraldo-like	100	1.95236
TcChr16-S	448520-449590	Tc00.1047053507841.30	Esmeraldo-like	100	2.26337
TcChr16-S	517640-518290	Tc00.1047053507837.60	Esmeraldo-like	100	1.25528
TcChr16-S	519440-520336	Tc00.1047053507837.40	Esmeraldo-like	100	1.60629
TcChr16-S	520706-521749	Tc00.1047053507837.30	Esmeraldo-like	100	1.79685
TcChr16-S	527427-528272	Tc00.1047053506363.150	Esmeraldo-like	100	1.95461
TcChr16-S	530069-531775	Tc00.1047053506363.130	Esmeraldo-like	100	1.6782
TcChr16-S	534590-535714	Tc00.1047053506363.100	Esmeraldo-like	100	2.40674
TcChr16-S	538293-538862	Tc00.1047053506363.80	Esmeraldo-like	100	0.799101
TcChr16-S	541934-545014	Tc00.1047053506363.50	Esmeraldo-like	100	2.56719
TcChr16-S	545999-549415	Tc00.1047053506363.30	Esmeraldo-like	100	1.91506
TcChr17-S	162273-163517	Tc00.1047053507047.50	Esmeraldo-like	100	1.73079
TcChr17-S	163848-165350	Tc00.1047053507047.60	Esmeraldo-like	100	2.21843
TcChr17-S	166365-167168	Tc00.1047053507047.70	Esmeraldo-like	100	2.09978
TcChr17-S	176445-177239	Tc00.1047053507047.110	Esmeraldo-like	100	2.34067
TcChr17-S	177893-178744	Tc00.1047053507047.120	Esmeraldo-like	100	2.02921
TcChr17-S	186053-187570	Tc00.1047053507047.150	Esmeraldo-like	100	1.93753
TcChr17-S	188592-189461	Tc00.1047053507047.170	Esmeraldo-like	100	1.83416
TcChr17-S	189744-190457	Tc00.1047053507047.180	Esmeraldo-like	100	2.23281
TcChr17-S	199786-202503	Tc00.1047053511303.30	Esmeraldo-like	100	2.29258
TcChr17-S	207771-208616	Tc00.1047053511303.50	Esmeraldo-like	100	1.7591
TcChr17-S	213509-214438	Tc00.1047053511303.70	Esmeraldo-like	100	2.46022
TcChr17-S	214851-216083	Tc00.1047053511303.80	Esmeraldo-like	100	2.20135
TcChr17-S	216597-219728	Tc00.1047053511303.90	Esmeraldo-like	100	2.46067
TcChr17-S	240247-242277	Tc00.1047053511303.160	Esmeraldo-like	100	2.44944
TcChr17-S	265059-267923	Tc00.1047053511307.6	Esmeraldo-like	100	1.68539
TcChr17-S	321346-323010	Tc00.1047053511311.60	Esmeraldo-like	100	2.02966
TcChr17-S	346345-348429	Tc00.1047053511313.20	Esmeraldo-like	100	1.87011
TcChr17-S	360974-362308	Tc00.1047053511315.20	Esmeraldo-like	100	1.96809
TcChr17-S	362681-364093	Tc00.1047053511315.30	Esmeraldo-like	100	1.7564
TcChr17-S	408658-410832	Tc00.1047053506519.110	Esmeraldo-like	100	2.36045
TcChr17-S	411076-412119	Tc00.1047053506519.100	Esmeraldo-like	100	1.98472
TcChr17-S	414643-415848	Tc00.1047053506519.80	Esmeraldo-like	100	2.13393
TcChr17-S	439265-440278	Tc00.1047053510057.30	Esmeraldo-like	100	2.55056
TcChr17-S	467624-468202	Tc00.1047053506517.110	Esmeraldo-like	100	1.66067
TcChr17-S	468474-471500	Tc00.1047053506517.100	Esmeraldo-like	100	2.47056
TcChr17-S	498763-499605	Tc00.1047053510055.140	Esmeraldo-like	100	1.18517
TcChr17-S	535948-537537	Tc00.1047053510053.70	Esmeraldo-like	100	2.13169
TcChr17-S	563894-564547	Tc00.1047053507979.20	Esmeraldo-like	100	1.83101
TcChr17-S	568505-569290	Tc00.1047053506513.190	Esmeraldo-like	100	1.73888
TcChr17-S	576757-578907	Tc00.1047053506513.160	Esmeraldo-like	100	2.38921
TcChr17-S	580499-582091	Tc00.1047053506513.150	Esmeraldo-like	100	2.49888
TcChr17-S	587243-589150	Tc00.1047053506513.120	Esmeraldo-like	100	1.94427
TcChr17-S	591685-592632	Tc00.1047053506513.100	Esmeraldo-like	100	2.33843
TcChr17-S	595214-596746	Tc00.1047053506513.80	Esmeraldo-like	100	2.36045
TcChr17-S	603132-603920	Tc00.1047053506513.30	Esmeraldo-like	100	1.15775
TcChr18-S	89151-89939	Tc00.1047053511587.120	Esmeraldo-like	100	1.64
TcChr18-S	93321-93971	Tc00.1047053511589.10	Esmeraldo-like	100	2.15596
TcChr18-S	97600-99249	Tc00.1047053511589.40	Esmeraldo-like	100	2.27146
TcChr18-S	106646-107695	Tc00.1047053511589.90	Esmeraldo-like	100	1.90157
TcChr18-S	108721-110232	Tc00.1047053511589.110	Esmeraldo-like	100	2.05438
TcChr18-S	110537-113302	Tc00.1047053511589.120	Esmeraldo-like	100	2.22022
TcChr18-S	114896-115684	Tc00.1047053511589.130	Esmeraldo-like	100	1.76764
TcChr18-S	118103-119740	Tc00.1047053511589.150	Esmeraldo-like	100	2.24629
TcChr18-S	121656-123269	Tc00.1047053511589.170	Esmeraldo-like	100	1.57034
TcChr18-S	128175-129017	Tc00.1047053511589.220	Esmeraldo-like	100	1.66742
TcChr18-S	129333-130361	Tc00.1047053511589.230	Esmeraldo-like	100	2.60899
TcChr18-S	149641-150618	Tc00.1047053504017.20	Esmeraldo-like	100	1.72584
TcChr18-S	164075-167272	Tc00.1047053506963.80	Esmeraldo-like	100	2.55371
TcChr18-S	168431-169498	Tc00.1047053506963.100	Esmeraldo-like	100	1.83596
TcChr18-S	169813-170538	Tc00.1047053506963.110	Esmeraldo-like	100	1.82742
TcChr19-S	126705-127733	Tc00.1047053510855.40	Esmeraldo-like	100	2.6364
TcChr19-S	133465-136200	Tc00.1047053510857.30	Esmeraldo-like	100	3.16045
TcChr19-S	138030-139571	Tc00.1047053510857.50	Esmeraldo-like	100	2.29169
TcChr19-S	275057-277306	Tc00.1047053508569.130	Esmeraldo-like	100	3.28719
TcChr19-S	331217-332299	Tc00.1047053506401.150	Esmeraldo-like	100	3.1982
TcChr19-S	332895-333920	Tc00.1047053506401.160	Esmeraldo-like	100	3.02157
TcChr19-S	345121-345951	Tc00.1047053506401.210	Esmeraldo-like	100	2.24494
TcChr19-S	346964-348658	Tc00.1047053506401.220	Esmeraldo-like	100	3.96404
TcChr19-S	349485-352478	Tc00.1047053506401.230	Esmeraldo-like	100	2.86337
TcChr19-S	353005-355833	Tc00.1047053506401.240	Esmeraldo-like	100	2.55596
TcChr19-S	356482-357924	Tc00.1047053506401.250	Esmeraldo-like	100	3.70697
TcChr19-S	377386-378087	Tc00.1047053506401.310	Esmeraldo-like	100	2.36449
TcChr19-S	380382-381368	Tc00.1047053506401.330	Esmeraldo-like	100	2.49393
TcChr19-S	416432-418780	Tc00.1047053508975.20	Esmeraldo-like	100	3.64629
TcChr19-S	419005-420576	Tc00.1047053508975.10	Esmeraldo-like	100	4.0027
TcChr19-S	438676-442015	Tc00.1047053508973.50	Esmeraldo-like	99.85	2.46247
TcChr19-S	443796-445118	Tc00.1047053508973.30	Esmeraldo-like	100	2.9591
TcChr19-S	492072-492926	Tc00.1047053511395.70	Esmeraldo-like	100	2.88404
TcChr19-S	493074-494975	Tc00.1047053511395.60	Esmeraldo-like	100	2.93753
TcChr19-S	499962-501083	Tc00.1047053511395.30	Esmeraldo-like	100	2.75416
TcChr19-S	508239-509531	Tc00.1047053511393.70	Esmeraldo-like	100	2.8827
TcChr19-S	511087-513261	Tc00.1047053511393.60	Esmeraldo-like	100	3.39416
TcChr20-S	21963-22859	Tc00.1047053509757.20	Esmeraldo-like	100	2.97888
TcChr20-S	47503-48633	Tc00.1047053508169.30	Esmeraldo-like	100	2.10247
TcChr20-S	52152-52934	Tc00.1047053508169.60	Esmeraldo-like	100	2.35281
TcChr20-S	58007-60424	Tc00.1047053508169.100	Esmeraldo-like	100	1.75236
TcChr20-S	64876-65757	Tc00.1047053510287.20	Esmeraldo-like	100	1.33393
TcChr20-S	65982-66602	Tc00.1047053510287.30	Esmeraldo-like	100	2.39371
TcChr20-S	70688-72127	Tc00.1047053510287.60	Esmeraldo-like	100	1.78517
TcChr20-S	77029-77757	Tc00.1047053510289.20	Esmeraldo-like	100	1.54067
TcChr20-S	78482-79828	Tc00.1047053510289.30	Esmeraldo-like	100	1.97303
TcChr20-S	86837-87229	Tc00.1047053510289.54	Esmeraldo-like	100	1.43461
TcChr20-S	110056-112179	Tc00.1047053510291.14	Esmeraldo-like	100	2.39551
TcChr20-S	112920-114257	Tc00.1047053510291.20	Esmeraldo-like	100	2.20719
TcChr20-S	118730-119626	Tc00.1047053506677.10	Esmeraldo-like	100	1.97978
TcChr20-S	119985-120920	Tc00.1047053506677.20	Esmeraldo-like	100	2.1218
TcChr20-S	129996-130844	Tc00.1047053510293.50	Esmeraldo-like	100	1.60719
TcChr20-S	131795-132574	Tc00.1047053510293.60	Esmeraldo-like	100	1.1236
TcChr20-S	133066-134040	Tc00.1047053510293.70	Esmeraldo-like	100	2.07101
TcChr20-S	142597-143430	Tc00.1047053510295.40	Esmeraldo-like	100	1.49483
TcChr20-S	144191-145552	Tc00.1047053510295.50	Esmeraldo-like	100	2.29843
TcChr20-S	158958-161861	Tc00.1047053510297.30	Esmeraldo-like	100	2.15191
TcChr20-S	170890-172395	Tc00.1047053510297.80	Esmeraldo-like	100	1.97753
TcChr20-S	172720-174075	Tc00.1047053510297.90	Esmeraldo-like	100	1.77213
TcChr20-S	174613-175443	Tc00.1047053510297.100	Esmeraldo-like	100	1.58652
TcChr20-S	241468-245478	Tc00.1047053504097.30	Esmeraldo-like	100	2.09618
TcChr20-S	246096-246941	Tc00.1047053504097.20	Esmeraldo-like	100	2.19685
TcChr20-S	247184-248782	Tc00.1047053504097.10	Esmeraldo-like	100	2.18292
TcChr20-S	263643-265187	Tc00.1047053503527.10	Esmeraldo-like	100	2.08225
TcChr20-S	268359-270185	Tc00.1047053503527.40	Esmeraldo-like	100	1.88809
TcChr20-S	270619-271302	Tc00.1047053503527.50	Esmeraldo-like	100	1.41528
TcChr20-S	280624-281742	Tc00.1047053504163.50	Esmeraldo-like	55.67	0.346067
TcChr20-S	284827-285537	Tc00.1047053504163.80	Esmeraldo-like	100	2.14787
TcChr20-S	287690-288667	Tc00.1047053504163.100	Esmeraldo-like	100	1.54067
TcChr20-S	289236-291374	Tc00.1047053504163.110	Esmeraldo-like	100	2.27056
TcChr20-S	350136-350804	Tc00.1047053506567.80	Esmeraldo-like	100	1.43775
TcChr20-S	374580-375833	Tc00.1047053510123.20	Esmeraldo-like	100	2.4764
TcChr20-S	377167-378030	Tc00.1047053510123.10	Esmeraldo-like	100	1.57618
TcChr20-S	421787-422404	Tc00.1047053510257.20	Esmeraldo-like	100	2.54921
TcChr20-S	424248-424982	Tc00.1047053510257.30	Esmeraldo-like	100	2.72674
TcChr20-S	425464-426531	Tc00.1047053510257.40	Esmeraldo-like	100	1.45528
TcChr20-S	428563-429549	Tc00.1047053510257.60	Esmeraldo-like	100	1.53573
TcChr20-S	430101-432413	Tc00.1047053510257.70	Esmeraldo-like	100	2.07596
TcChr20-S	436270-437082	Tc00.1047053510257.90	Esmeraldo-like	100	2.03371
TcChr20-S	440521-441840	Tc00.1047053510257.120	Esmeraldo-like	100	2.5573
TcChr20-S	442613-444472	Tc00.1047053510257.130	Esmeraldo-like	100	2.26876
TcChr20-S	451039-452406	Tc00.1047053510259.18	Esmeraldo-like	100	2.69258
TcChr20-S	454302-454922	Tc00.1047053510259.24	Esmeraldo-like	100	2.31685
TcChr20-S	455059-455871	Tc00.1047053510259.30	Esmeraldo-like	100	3.01663
TcChr21-S	100516-101640	Tc00.1047053506947.100	Esmeraldo-like	100	3.08404
TcChr21-S	103274-104398	Tc00.1047053506947.80	Esmeraldo-like	100	2.79506
TcChr21-S	104694-105650	Tc00.1047053506947.70	Esmeraldo-like	100	2.80225
TcChr21-S	114993-117185	Tc00.1047053506947.20	Esmeraldo-like	100	2.57708
TcChr21-S	265547-267040	Tc00.1047053503619.20	Esmeraldo-like	100	2.86607
TcChr21-S	273522-275105	Tc00.1047053503529.20	Esmeraldo-like	100	2.9618
TcChr21-S	282474-284192	Tc00.1047053503531.20	Esmeraldo-like	100	3.0782
TcChr21-S	297648-298658	Tc00.1047053507811.114	Esmeraldo-like	100	3.1573
TcChr21-S	298973-299737	Tc00.1047053507811.107	Esmeraldo-like	100	2.41888
TcChr21-S	306133-307416	Tc00.1047053507811.70	Esmeraldo-like	100	3.00315
TcChr21-S	307878-308525	Tc00.1047053507811.60	Esmeraldo-like	100	1.96764
TcChr21-S	312852-314681	Tc00.1047053507811.40	Esmeraldo-like	100	3.82652
TcChr21-S	328767-329552	Tc00.1047053509779.40	Esmeraldo-like	100	3.14517
TcChr21-S	353921-354712	Tc00.1047053509777.80	Esmeraldo-like	100	3.01798
TcChr21-S	413118-413774	Tc00.1047053507809.150	Esmeraldo-like	100	3.45258
TcChr21-S	441934-448491	Tc00.1047053507809.80	Esmeraldo-like	100	3.48674
TcChr21-S	450522-451205	Tc00.1047053507809.60	Esmeraldo-like	100	3.83146
TcChr21-S	474637-475668	Tc00.1047053503955.70	Esmeraldo-like	100	2.41079
TcChr21-S	476357-477028	Tc00.1047053503955.60	Esmeraldo-like	100	3.4364
TcChr21-S	489124-490164	Tc00.1047053503955.30	Esmeraldo-like	100	3.19865
TcChr21-S	496027-499344	Tc00.1047053503953.50	Esmeraldo-like	100	2.85258
TcChr21-S	516098-516655	Tc00.1047053507807.20	Esmeraldo-like	100	1.78652
TcChr21-S	606334-608928	Tc00.1047053503777.10	Esmeraldo-like	100	3.79191
TcChr21-S	619228-620622	Tc00.1047053510173.50	Esmeraldo-like	100	4.08809
TcChr21-S	621200-624967	Tc00.1047053510173.60	Esmeraldo-like	100	3.4427
TcChr21-S	630156-631154	Tc00.1047053510173.100	Esmeraldo-like	100	2.75371
TcChr22-S	116053-117435	Tc00.1047053509499.38	Esmeraldo-like	100	1.78876
TcChr22-S	117808-118758	Tc00.1047053509499.29	Esmeraldo-like	100	1.9209
TcChr22-S	118952-120400	Tc00.1047053509499.20	Esmeraldo-like	100	1.98607
TcChr22-S	125069-126340	Tc00.1047053509497.20	Esmeraldo-like	100	1.9991
TcChr22-S	128235-129386	Tc00.1047053503589.10	Esmeraldo-like	100	1.6009
TcChr22-S	203806-204696	Tc00.1047053506375.120	Esmeraldo-like	100	1.63146
TcChr22-S	258213-261728	Tc00.1047053504425.70	Esmeraldo-like	100	2.66517
TcChr22-S	262981-267423	Tc00.1047053504425.80	Esmeraldo-like	100	2.4009
TcChr22-S	270925-271701	Tc00.1047053504425.100	Esmeraldo-like	100	2.02921
TcChr22-S	277414-278124	Tc00.1047053504427.10	Esmeraldo-like	100	1.62966
TcChr22-S	285717-286652	Tc00.1047053504427.50	Esmeraldo-like	100	1.99191
TcChr22-S	290479-291519	Tc00.1047053504427.70	Esmeraldo-like	100	2.4782
TcChr22-S	292497-293429	Tc00.1047053504427.80	Esmeraldo-like	100	1.91416
TcChr22-S	293938-294699	Tc00.1047053504427.90	Esmeraldo-like	100	1.92989
TcChr22-S	310344-311150	Tc00.1047053504427.170	Esmeraldo-like	100	2.36854
TcChr22-S	316973-318745	Tc00.1047053504427.200	Esmeraldo-like	100	2.07056
TcChr22-S	331567-332646	Tc00.1047053504427.240	Esmeraldo-like	100	1.90517
TcChr22-S	333445-336561	Tc00.1047053504427.250	Esmeraldo-like	100	2.37663
TcChr22-S	369602-373174	Tc00.1047053503829.70	Esmeraldo-like	100	2.49618
TcChr22-S	374232-375608	Tc00.1047053503829.80	Esmeraldo-like	100	1.81753
TcChr22-S	398130-399443	Tc00.1047053510507.20	Esmeraldo-like	100	1.81933
TcChr22-S	422336-423772	Tc00.1047053510509.20	Esmeraldo-like	100	1.98652
TcChr22-S	435484-436251	Tc00.1047053504151.50	Esmeraldo-like	100	1.3964
TcChr22-S	493173-494639	Tc00.1047053510513.20	Esmeraldo-like	100	2.32719
TcChr22-S	495300-496916	Tc00.1047053510513.30	Esmeraldo-like	100	1.58472
TcChr22-S	497842-498744	Tc00.1047053510513.40	Esmeraldo-like	100	1.98921
TcChr22-S	499179-500408	Tc00.1047053510513.50	Esmeraldo-like	100	2.0036
TcChr22-S	500731-501654	Tc00.1047053510513.60	Esmeraldo-like	100	1.62067
TcChr22-S	517211-517900	Tc00.1047053510515.40	Esmeraldo-like	100	2.45483
TcChr22-S	521307-523061	Tc00.1047053510515.60	Esmeraldo-like	100	1.88629
TcChr22-S	530534-532030	Tc00.1047053510515.100	Esmeraldo-like	100	2.73933
TcChr22-S	535000-536394	Tc00.1047053510515.130	Esmeraldo-like	100	1.76854
TcChr22-S	553348-557493	Tc00.1047053510517.70	Esmeraldo-like	100	2.71011
TcChr22-S	559520-561802	Tc00.1047053510517.90	Esmeraldo-like	100	2.20449
TcChr22-S	564688-565179	Tc00.1047053510517.110	Esmeraldo-like	100	1.1609
TcChr22-S	572016-572852	Tc00.1047053473111.10	Esmeraldo-like	100	1.87865
TcChr22-S	623124-623996	Tc00.1047053509767.220	Esmeraldo-like	100	2.47551
TcChr22-S	631579-632349	Tc00.1047053509767.180	Esmeraldo-like	100	2.33169
TcChr22-S	632692-633624	Tc00.1047053509767.170	Esmeraldo-like	100	2.03865
TcChr22-S	635866-637335	Tc00.1047053509767.150	Esmeraldo-like	100	1.95326
TcChr22-S	637878-638342	Tc00.1047053509767.140	Esmeraldo-like	100	0.982472
TcChr22-S	640622-642271	Tc00.1047053509767.120	Esmeraldo-like	100	1.57933
TcChr22-S	645489-646160	Tc00.1047053509767.100	Esmeraldo-like	100	0.997753
TcChr22-S	646468-647226	Tc00.1047053509767.90	Esmeraldo-like	100	1.80539
TcChr22-S	650987-653308	Tc00.1047053509767.70	Esmeraldo-like	100	2.0036
TcChr22-S	655893-658268	Tc00.1047053509767.50	Esmeraldo-like	100	2.2009
TcChr22-S	658563-661394	Tc00.1047053509767.44	Esmeraldo-like	100	2.6373
TcChr23-S	30248-31558	Tc00.1047053511189.60	Esmeraldo-like	100	1.86697
TcChr23-S	62514-64169	Tc00.1047053511191.10	Esmeraldo-like	100	1.61618
TcChr23-S	95583-99308	Tc00.1047053508809.30	Esmeraldo-like	100	1.96494
TcChr23-S	243062-244495	Tc00.1047053511115.40	Esmeraldo-like	100	2.07506
TcChr23-S	247337-249685	Tc00.1047053511115.20	Esmeraldo-like	100	2.16494
TcChr23-S	262508-263221	Tc00.1047053511111.50	Esmeraldo-like	100	1.79461
TcChr23-S	271042-273546	Tc00.1047053511111.10	Esmeraldo-like	100	2.45303
TcChr23-S	283863-285275	Tc00.1047053511109.120	Esmeraldo-like	100	2.15101
TcChr23-S	286560-289025	Tc00.1047053511109.100	Esmeraldo-like	100	2.11101
TcChr23-S	289301-289978	Tc00.1047053511109.90	Esmeraldo-like	100	1.45798
TcChr23-S	295656-298316	Tc00.1047053511109.60	Esmeraldo-like	100	2.13573
TcChr23-S	301372-302568	Tc00.1047053511109.40	Esmeraldo-like	100	2.02427
TcChr23-S	303512-306037	Tc00.1047053511109.30	Esmeraldo-like	100	2.26966
TcChr23-S	306585-307514	Tc00.1047053511109.20	Esmeraldo-like	100	1.89708
TcChr23-S	333740-336121	Tc00.1047053507547.40	Esmeraldo-like	100	1.80899
TcChr23-S	367406-369349	Tc00.1047053509099.50	Esmeraldo-like	100	1.94697
TcChr23-S	369967-371220	Tc00.1047053509099.59	Esmeraldo-like	100	1.85708
TcChr23-S	371665-373914	Tc00.1047053509099.70	Esmeraldo-like	100	2.17348
TcChr23-S	374626-378153	Tc00.1047053509099.80	Esmeraldo-like	100	2.64854
TcChr23-S	382996-384747	Tc00.1047053509099.120	Esmeraldo-like	100	2.49393
TcChr23-S	390134-392554	Tc00.1047053509099.150	Esmeraldo-like	100	2.04539
TcChr23-S	408524-408934	Tc00.1047053506979.30	Esmeraldo-like	100	0.484045
TcChr23-S	411214-411852	Tc00.1047053506979.10	Esmeraldo-like	100	1.85124
TcChr23-S	414305-415504	Tc00.1047053511621.20	Esmeraldo-like	100	1.48539
TcChr23-S	420012-421253	Tc00.1047053511621.50	Esmeraldo-like	100	1.90247
TcChr23-S	443255-444316	Tc00.1047053511621.140	Esmeraldo-like	100	1.74247
TcChr23-S	444820-448866	Tc00.1047053511621.150	Esmeraldo-like	100	2.46067
TcChr23-S	452085-452822	Tc00.1047053511621.180	Esmeraldo-like	100	1.7227
TcChr23-S	453140-454081	Tc00.1047053511621.190	Esmeraldo-like	100	2.30517
TcChr23-S	462333-462593	Tc00.1047053511621.244	Esmeraldo-like	100	0.731236
TcChr23-S	472303-473784	Tc00.1047053503561.10	Esmeraldo-like	100	1.8436
TcChr23-S	481636-482637	Tc00.1047053511625.40	Esmeraldo-like	100	2.01888
TcChr23-S	482912-484096	Tc00.1047053511625.50	Esmeraldo-like	100	1.99506
TcChr23-S	521619-522287	Tc00.1047053511627.60	Esmeraldo-like	100	1.81528
TcChr23-S	522483-523649	Tc00.1047053511627.70	Esmeraldo-like	100	1.64629
TcChr23-S	524627-524953	Tc00.1047053511627.90	Esmeraldo-like	100	1.47191
TcChr23-S	525231-526664	Tc00.1047053511627.100	Esmeraldo-like	100	2.21393
TcChr23-S	532971-533696	Tc00.1047053511627.150	Esmeraldo-like	100	2.94517
TcChr23-S	535896-537431	Tc00.1047053509103.10	Esmeraldo-like	100	2.44629
TcChr23-S	537637-539022	Tc00.1047053509103.20	Esmeraldo-like	100	1.62022
TcChr24-S	274879-275868	Tc00.1047053509127.50	Esmeraldo-like	100	3.67101
TcChr24-S	277635-280313	Tc00.1047053509127.70	Esmeraldo-like	100	3.2809
TcChr24-S	280920-281885	Tc00.1047053509127.80	Esmeraldo-like	100	2.3591
TcChr24-S	284392-285573	Tc00.1047053509127.97	Esmeraldo-like	100	4.11955
TcChr24-S	344359-345315	Tc00.1047053511683.20	Esmeraldo-like	100	3.09978
TcChr24-S	396845-397681	Tc00.1047053504225.10	Esmeraldo-like	100	2.65258
TcChr24-S	401706-404138	Tc00.1047053503515.20	Esmeraldo-like	100	2.74067
TcChr24-S	404683-405399	Tc00.1047053503515.14	Esmeraldo-like	100	3.12449
TcChr24-S	413357-414583	Tc00.1047053503513.10	Esmeraldo-like	100	4.1164
TcChr24-S	418139-420313	Tc00.1047053503511.10	Esmeraldo-like	100	3.25573
TcChr24-S	682840-684900	Tc00.1047053506411.10	Esmeraldo-like	100	2.25034
TcChr24-S	695225-696976	Tc00.1047053506413.50	Esmeraldo-like	100	1.87236
TcChr24-S	697878-699101	Tc00.1047053506413.70	Esmeraldo-like	99.35	1.2027
TcChr24-S	699806-700480	Tc00.1047053506413.80	Esmeraldo-like	100	1.53708
TcChr25-S	68833-69489	Tc00.1047053508837.74	Esmeraldo-like	100	2.41348
TcChr25-S	85518-86237	Tc00.1047053508837.100	Esmeraldo-like	100	2.19281
TcChr25-S	86697-87857	Tc00.1047053508837.110	Esmeraldo-like	100	2.05393
TcChr25-S	88493-89311	Tc00.1047053508837.120	Esmeraldo-like	100	3.58067
TcChr25-S	90375-92219	Tc00.1047053508837.130	Esmeraldo-like	100	2.92539
TcChr25-S	157052-157867	Tc00.1047053508839.40	Esmeraldo-like	76.1	0.981124
TcChr25-S	199978-201960	Tc00.1047053511217.30	Esmeraldo-like	100	2.57618
TcChr25-S	230586-231563	Tc00.1047053511217.120	Esmeraldo-like	100	3.28584
TcChr25-S	232041-235199	Tc00.1047053511217.130	Esmeraldo-like	100	3.04809
TcChr25-S	240663-242654	Tc00.1047053511217.160	Esmeraldo-like	98.85	2.00854
TcChr25-S	246343-247368	Tc00.1047053511217.180	Esmeraldo-like	100	2.18067
TcChr25-S	249048-249779	Tc00.1047053511217.200	Esmeraldo-like	100	2.21888
TcChr25-S	264960-265553	Tc00.1047053507275.40	Esmeraldo-like	100	1.85888
TcChr25-S	265972-267408	Tc00.1047053507275.30	Esmeraldo-like	100	3.24
TcChr25-S	283194-285167	Tc00.1047053509393.30	Esmeraldo-like	100	3.5609
TcChr25-S	285555-286790	Tc00.1047053509393.20	Esmeraldo-like	100	3.53348
TcChr25-S	287170-287829	Tc00.1047053509393.10	Esmeraldo-like	100	4.35955
TcChr25-S	336450-337412	Tc00.1047053507083.70	Esmeraldo-like	100	3.75011
TcChr25-S	339208-340893	Tc00.1047053507083.90	Esmeraldo-like	100	2.52809
TcChr25-S	341509-343497	Tc00.1047053507083.100	Esmeraldo-like	100	2.5227
TcChr25-S	363664-364659	Tc00.1047053503477.20	Esmeraldo-like	100	3.23865
TcChr25-S	615903-617123	Tc00.1047053506743.190	Esmeraldo-like	100	3.2418
TcChr25-S	617693-620662	Tc00.1047053506743.180	Esmeraldo-like	100	2.89573
TcChr25-S	621927-623453	Tc00.1047053506743.170	Esmeraldo-like	100	2.51685
TcChr25-S	623807-625231	Tc00.1047053506743.160	Esmeraldo-like	100	3.2773
TcChr25-S	626999-629605	Tc00.1047053506743.140	Esmeraldo-like	100	2.92764
TcChr26-S	96257-97000	Tc00.1047053511071.150	Esmeraldo-like	100	3.98472
TcChr26-S	108130-109137	Tc00.1047053511071.100	Esmeraldo-like	100	1.83281
TcChr26-S	110016-110414	Tc00.1047053511071.90	Esmeraldo-like	100	2.01798
TcChr26-S	119882-120880	Tc00.1047053511071.30	Esmeraldo-like	100	1.99056
TcChr26-S	122448-123626	Tc00.1047053511071.10	Esmeraldo-like	100	2.16449
TcChr26-S	148493-149293	Tc00.1047053511065.10	Esmeraldo-like	100	1.53483
TcChr26-S	159594-160853	Tc00.1047053503885.50	Esmeraldo-like	100	1.72225
TcChr26-S	165549-168188	Tc00.1047053503885.90	Esmeraldo-like	100	2.27011
TcChr26-S	194744-195589	Tc00.1047053506797.70	Esmeraldo-like	100	1.76045
TcChr26-S	195970-196677	Tc00.1047053506797.80	Esmeraldo-like	100	1.8364
TcChr26-S	197012-198469	Tc00.1047053506797.90	Esmeraldo-like	100	2.67011
TcChr26-S	198491-200275	Tc00.1047053506797.100	Esmeraldo-like	100	1.83551
TcChr26-S	258274-259779	Tc00.1047053506801.100	Esmeraldo-like	100	2.11146
TcChr26-S	260089-261048	Tc00.1047053506801.110	Esmeraldo-like	100	1.5991
TcChr26-S	261418-264522	Tc00.1047053506801.120	Esmeraldo-like	100	2.54787
TcChr26-S	292151-293980	Tc00.1047053506399.30	Esmeraldo-like	100	1.74517
TcChr26-S	296872-297282	Tc00.1047053503391.10	Esmeraldo-like	100	3.57483
TcChr26-S	329748-331016	Tc00.1047053506207.40	Esmeraldo-like	100	2.91371
TcChr26-S	331403-332494	Tc00.1047053506207.30	Esmeraldo-like	100	2.50022
TcChr26-S	340012-341346	Tc00.1047053506205.40	Esmeraldo-like	100	2.39281
TcChr26-S	341646-342821	Tc00.1047053506205.30	Esmeraldo-like	100	2.57303
TcChr26-S	351980-354574	Tc00.1047053504035.140	Esmeraldo-like	100	2.0382
TcChr26-S	357119-359386	Tc00.1047053504035.120	Esmeraldo-like	100	2.81708
TcChr26-S	361851-364325	Tc00.1047053504035.100	Esmeraldo-like	100	2.37573
TcChr26-S	369858-370652	Tc00.1047053504035.60	Esmeraldo-like	100	2.37933
TcChr26-S	434800-437331	Tc00.1047053508515.120	Esmeraldo-like	100	2.29708
TcChr26-S	437675-441307	Tc00.1047053508515.110	Esmeraldo-like	100	2.73393
TcChr26-S	445178-446860	Tc00.1047053508515.80	Esmeraldo-like	100	2.58382
TcChr26-S	447718-449037	Tc00.1047053508515.60	Esmeraldo-like	100	2.37753
TcChr26-S	455404-457002	Tc00.1047053508515.30	Esmeraldo-like	100	1.85618
TcChr26-S	461696-462844	Tc00.1047053503487.70	Esmeraldo-like	100	1.53753
TcChr26-S	463385-464008	Tc00.1047053503487.60	Esmeraldo-like	100	1.42022
TcChr26-S	491073-493925	Tc00.1047053506203.80	Esmeraldo-like	100	2.29213
TcChr26-S	501349-502794	Tc00.1047053506203.50	Esmeraldo-like	100	2.48315
TcChr26-S	508762-511923	Tc00.1047053506203.30	Esmeraldo-like	100	2.36494
TcChr26-S	571699-574836	Tc00.1047053508647.290	Esmeraldo-like	100	1.5573
TcChr26-S	577077-578189	Tc00.1047053503789.70	Esmeraldo-like	97.93	1.37888
TcChr26-S	585379-587442	Tc00.1047053503789.20	Esmeraldo-like	100	2.11955
TcChr26-S	587606-588124	Tc00.1047053503789.10	Esmeraldo-like	100	1.00315
TcChr26-S	677598-678476	Tc00.1047053507669.20	Esmeraldo-like	100	1.80225
TcChr26-S	685547-686620	Tc00.1047053507669.60	Esmeraldo-like	100	2.53753
TcChr26-S	687628-689631	Tc00.1047053507669.70	Esmeraldo-like	100	2.20719
TcChr26-S	698238-698969	Tc00.1047053507669.100	Esmeraldo-like	100	1.53888
TcChr26-S	703489-705207	Tc00.1047053507669.120	Esmeraldo-like	100	1.65393
TcChr26-S	705344-706081	Tc00.1047053507669.130	Esmeraldo-like	100	2.31281
TcChr26-S	708934-710118	Tc00.1047053507669.160	Esmeraldo-like	100	1.69798
TcChr26-S	710787-712469	Tc00.1047053507669.170	Esmeraldo-like	100	3.26292
TcChr26-S	712926-714167	Tc00.1047053507669.180	Esmeraldo-like	100	1.82742
TcChr26-S	716571-717974	Tc00.1047053507669.210	Esmeraldo-like	100	1.26652
TcChr26-S	718344-719672	Tc00.1047053507669.220	Esmeraldo-like	100	1.71236
TcChr27-S	79961-81247	Tc00.1047053508041.50	Esmeraldo-like	100	2.41303
TcChr27-S	81663-83705	Tc00.1047053508041.60	Esmeraldo-like	100	2.8018
TcChr27-S	94092-95537	Tc00.1047053510101.50	Esmeraldo-like	100	3.37303
TcChr27-S	100730-102175	Tc00.1047053510101.70	Esmeraldo-like	100	3.55281
TcChr27-S	106583-107389	Tc00.1047053510101.90	Esmeraldo-like	100	2.79596
TcChr27-S	111533-113275	Tc00.1047053510101.130	Esmeraldo-like	100	3
TcChr27-S	124761-126158	Tc00.1047053510101.200	Esmeraldo-like	100	2.10022
TcChr27-S	138635-139570	Tc00.1047053510101.270	Esmeraldo-like	100	2.89663
TcChr27-S	178135-178905	Tc00.1047053510101.410	Esmeraldo-like	100	3.39236
TcChr27-S	182388-183632	Tc00.1047053510101.450	Esmeraldo-like	100	3.2018
TcChr27-S	243930-245780	Tc00.1047053506773.40	Esmeraldo-like	100	3.32225
TcChr27-S	252020-254977	Tc00.1047053506773.70	Esmeraldo-like	100	3.30966
TcChr27-S	255571-257412	Tc00.1047053506773.80	Esmeraldo-like	100	3.95596
TcChr27-S	258255-259766	Tc00.1047053506773.90	Esmeraldo-like	100	4.10427
TcChr27-S	260158-261399	Tc00.1047053506773.100	Esmeraldo-like	100	3.29753
TcChr27-S	262646-263827	Tc00.1047053506773.110	Esmeraldo-like	100	3.26742
TcChr27-S	264450-267635	Tc00.1047053506773.120	Esmeraldo-like	100	2.99551
TcChr27-S	269167-271251	Tc00.1047053506773.130	Esmeraldo-like	100	3.59236
TcChr27-S	271686-273437	Tc00.1047053506773.140	Esmeraldo-like	100	3.22966
TcChr27-S	278350-280413	Tc00.1047053506773.170	Esmeraldo-like	100	3.23146
TcChr27-S	301668-302426	Tc00.1047053506775.80	Esmeraldo-like	100	4.13573
TcChr27-S	320438-321085	Tc00.1047053506775.140	Esmeraldo-like	100	2.81303
TcChr27-S	323462-325105	Tc00.1047053506775.160	Esmeraldo-like	100	3.87461
TcChr27-S	356345-357247	Tc00.1047053506777.50	Esmeraldo-like	100	3.26697
TcChr27-S	357746-358606	Tc00.1047053506777.60	Esmeraldo-like	100	2.68809
TcChr27-S	360150-361361	Tc00.1047053506777.70	Esmeraldo-like	100	3.46831
TcChr27-S	381322-382233	Tc00.1047053510381.30	Esmeraldo-like	100	3.46157
TcChr27-S	382510-383691	Tc00.1047053510381.40	Esmeraldo-like	100	3.53618
TcChr27-S	390443-393292	Tc00.1047053508239.20	Esmeraldo-like	100	3.38517
TcChr27-S	413445-417887	Tc00.1047053506779.80	Esmeraldo-like	100	3.5218
TcChr27-S	419526-421046	Tc00.1047053506779.90	Esmeraldo-like	100	3.65124
TcChr27-S	421778-422620	Tc00.1047053506779.100	Esmeraldo-like	100	2.31506
TcChr27-S	422764-424191	Tc00.1047053506779.110	Esmeraldo-like	100	2.92494
TcChr27-S	424783-425415	Tc00.1047053506779.120	Esmeraldo-like	100	2.44989
TcChr27-S	431458-432339	Tc00.1047053506779.160	Esmeraldo-like	100	3.76629
TcChr27-S	433373-434353	Tc00.1047053506779.170	Esmeraldo-like	100	3.09843
TcChr27-S	451676-452563	Tc00.1047053508241.20	Esmeraldo-like	100	3.66022
TcChr27-S	461014-461985	Tc00.1047053508241.60	Esmeraldo-like	100	2.45034
TcChr27-S	486670-487554	Tc00.1047053511691.30	Esmeraldo-like	100	2.75236
TcChr27-S	500341-502140	Tc00.1047053511693.40	Esmeraldo-like	100	2.93618
TcChr27-S	503692-505860	Tc00.1047053511693.50	Esmeraldo-like	100	3.81573
TcChr27-S	507381-509273	Tc00.1047053511693.70	Esmeraldo-like	100	4.26831
TcChr27-S	511542-512507	Tc00.1047053511693.90	Esmeraldo-like	100	3.02337
TcChr27-S	513399-515576	Tc00.1047053511693.100	Esmeraldo-like	100	3.94337
TcChr27-S	567695-568915	Tc00.1047053509149.20	Esmeraldo-like	100	3.76584
TcChr27-S	569304-571586	Tc00.1047053509149.30	Esmeraldo-like	100	2.95371
TcChr27-S	577176-579032	Tc00.1047053509149.80	Esmeraldo-like	100	3.86831
TcChr27-S	585686-588100	Tc00.1047053509151.40	Esmeraldo-like	100	4.40854
TcChr27-S	594307-596007	Tc00.1047053509151.70	Esmeraldo-like	100	3.66292
TcChr27-S	596598-597827	Tc00.1047053509151.80	Esmeraldo-like	100	3.14787
TcChr27-S	601274-602479	Tc00.1047053509151.100	Esmeraldo-like	100	2.36315
TcChr27-S	603789-605180	Tc00.1047053509151.110	Esmeraldo-like	100	3.03011
TcChr27-S	605893-610281	Tc00.1047053509151.120	Esmeraldo-like	100	3.85393
TcChr27-S	610378-611400	Tc00.1047053509151.130	Esmeraldo-like	100	3.46202
TcChr27-S	621954-624716	Tc00.1047053506825.210	Esmeraldo-like	100	3.29933
TcChr27-S	630020-635215	Tc00.1047053506825.180	Esmeraldo-like	100	3.13573
TcChr27-S	635911-638619	Tc00.1047053506825.170	Esmeraldo-like	100	3.63056
TcChr27-S	648603-654710	Tc00.1047053506825.120	Esmeraldo-like	100	4.13528
[truncated: 834 more rows]

## Sheet: Y
Supplementary Table 2: Normalized RDC of the single copy genes from the Y strain
[truncated: 1,564 more rows]

[truncated: 1 more sheets: 231]
