# Supplementary material for: Chromosomal copy number variation reveals differential levels of genomic plasticity in distinct Trypanosoma cruzi strains
Source: BMC Genomics. 2015 Jul 4;16(1):499. doi: 10.1186/s12864-015-1680-4 (PMC4491234; doi:10.1186/s12864-015-1680-4)
Supplement: Additional file 5: Table S3. — Gene ontology analysis of the Esmeraldo-like and Non-Esmeraldo chromosome 31. [file 12864_2015_1680_MOESM5_ESM.xlsx]

## Sheet: Table
Supplementary Table 3: Gene Onthology Analysis of the Esmeraldo-like and Non-Esmeraldo Chromosome 31
Molecular and Biological Features are shown
Esmeraldo-Like_Molecular
GO-ID	p-value	corr p-value	Description	Genes in test set
8378	1.2641e-08	1.7698e-06	galactosyltransferase activity	TCCLB.508367.20|TCCLB.511339.10|TCCLB.503615.10|TCCLB.511337.20|TCCLB.507757.21|TCCLB.511337.30|TCCLB.511339.30|TCCLB.424889.10
16758	6.8273e-07	4.7791e-05	transferase activity, transferring hexosyl groups	TCCLB.508367.20|TCCLB.511339.10|TCCLB.503615.10|TCCLB.511337.20|TCCLB.507757.21|TCCLB.511337.30|TCCLB.511339.30|TCCLB.424889.10
4806	1.0418e-05	0.00048615	triglyceride lipase activity	TCCLB.509011.90|TCCLB.511437.30|TCCLB.511439.30|TCCLB.511439.20
16757	1.8957e-05	0.0005727	transferase activity, transferring glycosyl groups	TCCLB.508367.20|TCCLB.511339.10|TCCLB.503615.10|TCCLB.511337.20|TCCLB.507757.21|TCCLB.511337.30|TCCLB.511339.30|TCCLB.424889.10
16298	2.0454e-05	0.0005727	lipase activity	TCCLB.509011.90|TCCLB.511437.30|TCCLB.511439.30|TCCLB.511439.20
4198	0.00035056	0.0081796	calcium-dependent cysteine-type endopeptidase activity	TCCLB.508555.70|TCCLB.508555.60|TCCLB.508555.50|TCCLB.511333.4
8777	0.00057561	0.010073	acetylornithine deacetylase activity	TCCLB.507689.40|TCCLB.507689.30
50897	0.00057561	0.010073	cobalt ion binding	TCCLB.507689.40|TCCLB.507689.30
52689	0.00074369	0.011569	carboxylic ester hydrolase activity	TCCLB.509011.90|TCCLB.511437.30|TCCLB.511439.30|TCCLB.511439.20
4197	0.0013766	0.019273	cysteine-type endopeptidase activity	TCCLB.508555.70|TCCLB.508555.60|TCCLB.508555.50|TCCLB.511333.4
19213	0.0016998	0.021633	deacetylase activity	TCCLB.507689.40|TCCLB.507689.30
4148	0.0033463	0.038952	dihydrolipoyl dehydrogenase activity	TCCLB.507757.70|TCCLB.507757.60
8234	0.0036169	0.038952	cysteine-type peptidase activity	TCCLB.508555.70|TCCLB.508555.60|TCCLB.508555.50|TCCLB.511333.4
Esmeraldo-Like_Biological
GO-ID	p-value	corr p-value	Description	Genes in test set
43413	1.1455e-07	6.2432e-06	macromolecule glycosylation	TCCLB.508367.20|TCCLB.511339.10|TCCLB.503615.10|TCCLB.511337.20|TCCLB.507757.21|TCCLB.511337.30|TCCLB.511339.30|TCCLB.424889.10
6486	1.1455e-07	6.2432e-06	protein glycosylation	TCCLB.508367.20|TCCLB.511339.10|TCCLB.503615.10|TCCLB.511337.20|TCCLB.507757.21|TCCLB.511337.30|TCCLB.511339.30|TCCLB.424889.10
9101	1.1455e-07	6.2432e-06	glycoprotein biosynthetic process	TCCLB.508367.20|TCCLB.511339.10|TCCLB.503615.10|TCCLB.511337.20|TCCLB.507757.21|TCCLB.511337.30|TCCLB.511339.30|TCCLB.424889.10
9100	1.1455e-07	6.2432e-06	glycoprotein metabolic process	TCCLB.508367.20|TCCLB.511339.10|TCCLB.503615.10|TCCLB.511337.20|TCCLB.507757.21|TCCLB.511337.30|TCCLB.511339.30|TCCLB.424889.10
70085	1.6205e-07	7.0652e-06	glycosylation	TCCLB.508367.20|TCCLB.511339.10|TCCLB.503615.10|TCCLB.511337.20|TCCLB.507757.21|TCCLB.511337.30|TCCLB.511339.30|TCCLB.424889.10
1901137	0.00014689	0.005337	carbohydrate derivative biosynthetic process	TCCLB.508367.20|TCCLB.511339.10|TCCLB.503615.10|TCCLB.511337.20|TCCLB.507757.21|TCCLB.511337.30|TCCLB.511339.30|TCCLB.424889.10
44723	0.00031846	0.0099177	single-organism carbohydrate metabolic process	TCCLB.508367.20|TCCLB.511339.10|TCCLB.503615.10|TCCLB.511337.20|TCCLB.507757.21|TCCLB.511337.30|TCCLB.511339.30|TCCLB.424889.10
6526	0.00068394	0.018637	arginine biosynthetic process	TCCLB.507689.40|TCCLB.507689.30
5975	0.0015682	0.037984	carbohydrate metabolic process	TCCLB.508367.20|TCCLB.511339.10|TCCLB.503615.10|TCCLB.511337.20|TCCLB.507757.21|TCCLB.511337.30|TCCLB.511339.30|TCCLB.424889.10
6525	0.0020168	0.043967	arginine metabolic process	TCCLB.507689.40|TCCLB.507689.30
Non-Esmeraldo_Molecular
GO-ID	p-value	corr p-value	Description	Genes in test set
8378	4.4524e-08	6.545e-06	galactosyltransferase activity	TCCLB.509237.70|TCCLB.508931.30|TCCLB.509237.60|TCCLB.508065.10|TCCLB.508929.10|TCCLB.508929.20|TCCLB.509263.10
16758	4.635e-06	0.00034067	transferase activity, transferring hexosyl groups	TCCLB.509237.70|TCCLB.508931.30|TCCLB.509237.60|TCCLB.508065.10|TCCLB.508929.10|TCCLB.508929.20|TCCLB.509263.10
16298	5.0673e-05	0.0018622	lipase activity	TCCLB.510681.30|TCCLB.510679.60|TCCLB.510679.100|TCCLB.510679.70
4806	5.0673e-05	0.0018622	triglyceride lipase activity	TCCLB.510681.30|TCCLB.510679.60|TCCLB.510679.100|TCCLB.510679.70
16757	0.00018025	0.0052993	transferase activity, transferring glycosyl groups	TCCLB.509237.70|TCCLB.508931.30|TCCLB.509237.60|TCCLB.508065.10|TCCLB.508929.10|TCCLB.508929.20|TCCLB.509263.10
3824	0.00066813	0.016369	catalytic activity	TCCLB.510007.70|TCCLB.511895.69|TCCLB.509237.120|TCCLB.510679.100|TCCLB.511389.20|TCCLB.507657.20|TCCLB.508065.60|TCCLB.511385.30|TCCLB.504575.60|TCCLB.506419.20|TCCLB.508933.20|TCCLB.509261.20|TCCLB.507897.20|TCCLB.504173.50|TCCLB.505267.50|TCCLB.510681.9|TCCLB.508141.40|TCCLB.509237.50|TCCLB.509417.9|TCCLB.509911.90|TCCLB.509237.140|TCCLB.510679.60|TCCLB.509237.10|TCCLB.508065.10|TCCLB.509237.1…
52689	0.0014277	0.029982	carboxylic ester hydrolase activity	TCCLB.510681.30|TCCLB.510679.60|TCCLB.510679.100|TCCLB.510679.70
4198	0.0022733	0.041344	calcium-dependent cysteine-type endopeptidase activity	TCCLB.509237.140|TCCLB.509237.120|TCCLB.509237.130
Non-Esmeraldo_Biological
GO-ID	p-value	corr p-value	Description	Genes in test set
43413	5.8473e-07	3.2306e-05	macromolecule glycosylation	TCCLB.509237.70|TCCLB.508931.30|TCCLB.509237.60|TCCLB.508065.10|TCCLB.508929.10|TCCLB.508929.20|TCCLB.509263.10
6486	5.8473e-07	3.2306e-05	protein glycosylation	TCCLB.509237.70|TCCLB.508931.30|TCCLB.509237.60|TCCLB.508065.10|TCCLB.508929.10|TCCLB.508929.20|TCCLB.509263.10
9101	5.8473e-07	3.2306e-05	glycoprotein biosynthetic process	TCCLB.509237.70|TCCLB.508931.30|TCCLB.509237.60|TCCLB.508065.10|TCCLB.508929.10|TCCLB.508929.20|TCCLB.509263.10
9100	5.8473e-07	3.2306e-05	glycoprotein metabolic process	TCCLB.509237.70|TCCLB.508931.30|TCCLB.509237.60|TCCLB.508065.10|TCCLB.508929.10|TCCLB.508929.20|TCCLB.509263.10
70085	1.6335e-06	7.2202e-05	glycosylation	TCCLB.509237.70|TCCLB.508931.30|TCCLB.509237.60|TCCLB.508065.10|TCCLB.508929.10|TCCLB.508929.20|TCCLB.509263.10
6629	0.00010273	0.003784	lipid metabolic process	TCCLB.511895.69|TCCLB.510681.30|TCCLB.507897.4|TCCLB.510679.60|TCCLB.509237.10|TCCLB.510679.100|TCCLB.510679.70|TCCLB.507897.20|TCCLB.509235.20|TCCLB.474937.9
1901137	0.00062174	0.019629	carbohydrate derivative biosynthetic process	TCCLB.509237.70|TCCLB.508931.30|TCCLB.509237.60|TCCLB.508065.10|TCCLB.508929.10|TCCLB.508929.20|TCCLB.509263.10
6633	0.0013335	0.032744	fatty acid biosynthetic process	TCCLB.511895.69|TCCLB.509235.20|TCCLB.474937.9
72330	0.0013335	0.032744	monocarboxylic acid biosynthetic process	TCCLB.511895.69|TCCLB.509235.20|TCCLB.474937.9
44723	0.0018081	0.03637	single-organism carbohydrate metabolic process	TCCLB.509237.70|TCCLB.508931.30|TCCLB.509237.60|TCCLB.508065.10|TCCLB.508929.10|TCCLB.508929.20|TCCLB.509263.10
46394	0.0019748	0.03637	carboxylic acid biosynthetic process	TCCLB.511895.69|TCCLB.507657.20|TCCLB.509235.20|TCCLB.507657.10|TCCLB.474937.9
16053	0.0019748	0.03637	organic acid biosynthetic process	TCCLB.511895.69|TCCLB.507657.20|TCCLB.509235.20|TCCLB.507657.10|TCCLB.474937.9
