# Supplementary material for: Chromosomal copy number variation reveals differential levels of genomic plasticity in distinct Trypanosoma cruzi strains
Source: BMC Genomics. 2015 Jul 4;16(1):499. doi: 10.1186/s12864-015-1680-4 (PMC4491234; doi:10.1186/s12864-015-1680-4)
Supplement: Additional file 6: Table S4. — Trypanosoma cruzi strains sequencing information. [file 12864_2015_1680_MOESM6_ESM.xlsx]

## Sheet: Plan1
Supplementary Table 4: Trypanosoma cruzi strains sequencing information
Sequencing strategies and origins of the read collections used for the Read Depth Coverage and SNP analysis.
Strain	Platform	Origin	Code	Downloaded from
Arequipa	Ion ProtonTM	LNCC	SRS838181	-
	454 GS FLX Titanium	LNCC	SRS838181	-
Colombiana	Ion ProtonTM	LNCC	SRS841912	-
	454 GS FLX Titanium	LNCC	SRS841912	-
Sylvio	454 GS FLX Titanium	Karolinska Institut	-	-
Esmeraldo	454 GS FLX Titanium	NCBI	SRR833799	http://www.ncbi.nlm.nih.gov/sra/SRX271444[accn]
	Illumina Genome Analyzer II	NCBI	SRR833800	http://www.ncbi.nlm.nih.gov/sra/SRX271443[accn]
	454 GS FLX Titanium	NCBI	SRR058517	http://www.ncbi.nlm.nih.gov/sra/SRX022429[accn]
	454 GS FLX Titanium	NCBI	SRR058509	http://www.ncbi.nlm.nih.gov/sra/SRX022428[accn]
	454 GS FLX Titanium	NCBI	SRR058520	http://www.ncbi.nlm.nih.gov/sra/SRX022428[accn]
	454 GS FLX Titanium	NCBI	SRR058518	http://www.ncbi.nlm.nih.gov/sra/SRX022427[accn]
	454 GS FLX Titanium	NCBI	SRR058519	http://www.ncbi.nlm.nih.gov/sra/SRX022427[accn]
	454 GS FLX Titanium	NCBI	SRR058515	http://www.ncbi.nlm.nih.gov/sra/SRX022426[accn]
	454 GS FLX Titanium	NCBI	SRR058516	http://www.ncbi.nlm.nih.gov/sra/SRX022426[accn]
	454 GS FLX Titanium	NCBI	SRR058513	http://www.ncbi.nlm.nih.gov/sra/SRX022425[accn]
	454 GS FLX Titanium	NCBI	SRR058514	http://www.ncbi.nlm.nih.gov/sra/SRX022425[accn]
	454 GS FLX Titanium	NCBI	SRR058510	http://www.ncbi.nlm.nih.gov/sra/SRX022423[accn]
	454 GS FLX Titanium	NCBI	SRR058511	http://www.ncbi.nlm.nih.gov/sra/SRX022423[accn]
	454 GS FLX Titanium	NCBI	SRR058512	http://www.ncbi.nlm.nih.gov/sra/SRX022423[accn]
Y	Ion ProtonTM	LNCC	SRS842149	-
	454 GS FLX Titanium	LNCC	SRS842149	-
231	Illumina Hiseq 2000 NGS	UFMG	PRJEB9129	-
